# Supplementary material for: The psychiatric risk gene BRD1 modulates mitochondrial bioenergetics by transcriptional regulation
Source: Transl Psychiatry. 2022 Aug 8;12:319. doi: 10.1038/s41398-022-02053-2 (PMC9359996; doi:10.1038/s41398-022-02053-2)
Supplement: Supplementary file 2 — Table S1 [file 41398_2022_2053_MOESM2_ESM.xlsx]

## Sheet: Brainspan
				961	571	1069	1640
gene_id	ensembl_gene_id	gene_symbol	entrez_id	ismito	isBRD1L	isBRD1S	isBRD1
7062	ENSG00000000003	TSPAN6	7105	0	0	0	0
40735	ENSG00000000005	TNMD	64102	0	0	0	0
8736	ENSG00000000419	DPM1	8813	0	0	0	0
36423	ENSG00000000457	SCYL3	57147	0	0	0	0
35021	ENSG00000000460	C1orf112	55732	0	0	0	0
2253	ENSG00000000938	FGR	2268	0	0	0	0
3057	ENSG00000000971	CFH	3075	0	0	0	0
2503	ENSG00000001036	FUCA2	2519	0	0	0	0
2712	ENSG00000001084	GCLC	2729	0	0	0	0
4769	ENSG00000001167	NFYA	4800	0	0	0	0
59935	ENSG00000001460	C1orf201	90529	0	0	0	0
36461	ENSG00000001461	NIPAL3	57185	0	0	0	0
57559	ENSG00000001497	LAS1L	81887	0	0	0	0
22631	ENSG00000001561	ENPP4	22875	0	0	1	1
6369	ENSG00000001617	SEMA3F	6405	0	0	0	0
1072	ENSG00000001626	CFTR	1080	0	0	0	0
33758	ENSG00000001629	ANKIB1	54467	0	0	0	0
1583	ENSG00000001630	CYP51A1	1595	0	0	0	0
884	ENSG00000001631	KRIT1	889	0	0	0	0
5861	ENSG00000002016	RAD52	5893	0	0	0	0
569	ENSG00000002330	BAD	572	1	0	0	0
30538	ENSG00000002549	LAP3	51056	1	0	0	0
4242	ENSG00000002586	CD99	4267	0	0	0	0
9813	ENSG00000002587	HS3ST1	9957	0	0	0	0
23	ENSG00000002726	ABP1	26	0	0	0	0
30865	ENSG00000002745	WNT16	51384	0	1	0	1
22827	ENSG00000002746	HECW1	23072	0	0	0	0
8321	ENSG00000002822	MAD1L1	8379	0	0	0	0
3902	ENSG00000002834	LASP1	3927	0	0	0	0
29649	ENSG00000002919	SNX11	29916	0	0	0	0
34654	ENSG00000002933	TMEM176A	55365	0	0	0	0
4049	ENSG00000003056	M6PR	4074	0	0	0	0
59880	ENSG00000003096	KLHL13	90293	0	0	0	0
35883	ENSG00000003137	CYP26B1	56603	0	0	0	0
3362	ENSG00000003147	ICA1	3382	0	1	0	1
54847	ENSG00000003249	DBNDD1	79007	0	0	0	0
36952	ENSG00000003393	ALS2	57679	0	0	0	0
839	ENSG00000003400	CASP10	843	0	0	0	0
8760	ENSG00000003402	CFLAR	8837	0	0	0	0
6993	ENSG00000003436	TFPI	7035	0	0	0	0
34760	ENSG00000003509	C2orf56	55471	0	0	0	0
10035	ENSG00000003756	RBM5	10181	0	0	0	0
8985	ENSG00000003987	MTMR7	9108	0	0	1	1
6506	ENSG00000003989	SLC7A2	6542	0	0	0	0
378	ENSG00000004059	ARF5	381	1	0	1	1
22853	ENSG00000004139	SARM1	23098	0	0	0	0
NA	ENSG00000004142	POLDIP2	NA	1	0	0	0
22884	ENSG00000004399	PLXND1	23129	0	0	0	0
201	ENSG00000004455	AK2	204	1	0	0	0
947	ENSG00000004468	CD38	952	0	0	0	0
2272	ENSG00000004478	FKBP4	2288	0	0	0	0
22783	ENSG00000004487	KDM1A	23028	0	0	0	0
10034	ENSG00000004534	RBM6	10180	0	0	0	0
58464	ENSG00000004660	CAMKK1	84254	0	0	0	0
5933	ENSG00000004700	RECQL	5965	0	0	0	0
34899	ENSG00000004766	CCDC132	55610	0	0	1	1
79143	ENSG00000004776	HSPB6	126393	0	0	0	0
77694	ENSG00000004777	ARHGAP33	115703	0	0	0	0
4680	ENSG00000004779	NDUFAB1	4706	1	0	0	0
5134	ENSG00000004799	PDK4	5166	1	0	0	0
59572	ENSG00000004809	SLC22A16	85413	0	0	0	0
30845	ENSG00000004838	ZMYND10	51364	0	0	0	0
109832	ENSG00000004846	ABCB5	340273	0	0	0	0
81766	ENSG00000004848	ARX	170302	0	0	0	0
10020	ENSG00000004864	SLC25A13	10165	1	0	0	0
7936	ENSG00000004866	ST7	7982	0	0	0	0
991	ENSG00000004897	CDC27	996	0	0	0	0
6485	ENSG00000004939	SLC4A1	6521	0	0	0	0
795	ENSG00000004948	CALCR	799	0	0	0	0
3035	ENSG00000004961	HCCS	3052	1	0	0	0
1844	ENSG00000004975	DVL2	1856	0	0	0	0
40696	ENSG00000005001	PRSS22	64063	0	0	0	0
5944	ENSG00000005007	UPF1	5976	0	0	0	0
8856	ENSG00000005020	SKAP2	8935	0	0	0	0
289	ENSG00000005022	SLC25A5	292	1	0	0	0
34302	ENSG00000005059	CCDC109B	55013	0	0	0	0
3187	ENSG00000005073	HOXA11	3207	0	0	0	0
5407	ENSG00000005075	POLR2J	5439	0	0	0	0
36198	ENSG00000005100	DHX33	56919	0	0	0	0
4197	ENSG00000005102	MEOX1	4222	0	0	0	0
85821	ENSG00000005108	THSD7A	221981	0	0	0	0
3955	ENSG00000005156	LIG3	3980	1	0	0	0
55460	ENSG00000005175	RPAP3	79657	0	0	0	0
6262	ENSG00000005187	ACSM3	6296	1	0	0	0
57373	ENSG00000005189	AC004381.6	81691	0	0	0	0
36297	ENSG00000005194	CIAPIN1	57019	0	0	0	0
36207	ENSG00000005206	AC004410.1	56928	0	0	0	0
56057	ENSG00000005238	KIAA1539	80256	0	0	0	0
30708	ENSG00000005243	COPZ2	51226	0	0	0	0
5545	ENSG00000005249	PRKAR2B	5577	0	0	0	0
10785	ENSG00000005302	MSL3	10943	0	0	0	0
1378	ENSG00000005339	CREBBP	1387	0	0	0	0
9129	ENSG00000005379	BZRAP1	9256	0	0	0	0
4327	ENSG00000005381	MPO	4353	0	0	0	0
5412	ENSG00000005421	PON1	5444	0	0	0	0
6896	ENSG00000005436	C2orf3	6936	0	0	0	0
58269	ENSG00000005448	WDR54	84058	0	0	0	0
33968	ENSG00000005469	CROT	54677	1	0	0	0
5212	ENSG00000005471	ABCB4	5244	0	0	0	0
35191	ENSG00000005483	MLL5	55904	0	0	0	0
36688	ENSG00000005486	RHBDD2	57414	0	0	0	0
29803	ENSG00000005513	SOX8	30812	0	0	0	0
25747	ENSG00000005700	IBTK	25998	0	0	0	0
7704	ENSG00000005801	ZNF195	7748	0	0	0	0
22832	ENSG00000005810	MYCBP2	23077	0	0	0	0
25973	ENSG00000005812	FBXL3	26224	0	0	0	0
3658	ENSG00000005844	ITGAL	3683	0	0	0	0
5132	ENSG00000005882	PDK2	5164	1	0	0	0
3650	ENSG00000005884	ITGA3	3675	0	0	0	0
7500	ENSG00000005889	ZFX	7543	0	0	0	0
3895	ENSG00000005893	LAMP2	3920	0	0	0	0
3649	ENSG00000005961	ITGA2B	3674	0	0	0	0
31146	ENSG00000005981	ASB4	51666	0	0	0	0
31053	ENSG00000006007	GDE1	51573	0	1	0	1
34338	ENSG00000006015	C19orf60	55049	0	0	0	0
9118	ENSG00000006016	CRLF1	9244	0	0	0	0
77599	ENSG00000006025	OSBPL7	114881	0	0	0	0
25771	ENSG00000006042	TMEM98	26022	0	0	0	0
30569	ENSG00000006047	YBX2	51087	0	0	0	0
3858	ENSG00000006059	KRT33A	3883	0	0	0	0
8900	ENSG00000006062	MAP3K14	9020	0	0	0	0
6793	ENSG00000006071	ABCC8	6833	0	0	0	0
10221	ENSG00000006116	CACNG3	10368	0	0	0	0
34261	ENSG00000006118	TMEM132A	54972	0	0	1	1
160	ENSG00000006125	AP2B1	163	0	0	0	0
6823	ENSG00000006128	TAC1	6863	0	0	0	0
94107	ENSG00000006194	ZNF263	283876	0	0	0	0
6340	ENSG00000006210	CX3CL1	6376	0	0	0	0
41410	ENSG00000006282	SPATA20	64847	1	0	0	0
8834	ENSG00000006283	CACNA1G	8913	0	0	0	0
30811	ENSG00000006327	TNFRSF12A	51330	0	0	1	1
1738	ENSG00000006377	DLX6	1750	0	0	0	0
4268	ENSG00000006432	MAP3K9	4293	0	0	0	0
5866	ENSG00000006451	RALA	5898	0	0	0	0
35256	ENSG00000006453	BAIAP2L1	55971	0	0	0	0
56624	ENSG00000006459	JHDM1D	80853	0	1	0	1
2100	ENSG00000006468	ETV1	2115	0	0	0	0
35039	ENSG00000006530	AGK	55750	1	0	1	1
NA	ENSG00000006534	ALDH3B1	NA	0	0	0	0
34290	ENSG00000006555	TTC22	55001	0	0	0	0
36433	ENSG00000006576	PHTF2	57157	0	0	0	0
10197	ENSG00000006606	CCL26	10344	0	0	0	0
9711	ENSG00000006607	FARP2	9855	0	0	0	0
9938	ENSG00000006611	USH1C	10083	0	0	0	0
54857	ENSG00000006625	GGCT	79017	0	0	0	0
10768	ENSG00000006634	DBF4	10926	0	0	0	0
6875	ENSG00000006638	TBXA2R	6915	0	0	0	0
3455	ENSG00000006652	IFRD1	3475	0	0	1	1
36170	ENSG00000006659	LGALS14	56891	0	0	0	0
1343	ENSG00000006695	COX10	1352	1	0	0	0
9427	ENSG00000006704	GTF2IRD1	9569	0	0	0	0
33914	ENSG00000006712	PAF1	54623	0	0	1	1
26817	ENSG00000006715	VPS41	27072	0	0	0	0
9768	ENSG00000006740	ARHGAP44	9912	0	0	0	0
37988	ENSG00000006744	ELAC2	60528	1	0	0	0
59625	ENSG00000006747	SCIN	85477	0	0	0	0
411	ENSG00000006756	ARSD	414	0	0	0	0
8176	ENSG00000006757	PNPLA4	8228	0	0	0	0
8664	ENSG00000006788	MYH13	8735	0	0	0	0
55405	ENSG00000006831	ADIPOR2	79602	0	0	0	0
30746	ENSG00000006837	CDKL3	51265	0	0	0	0
80994	ENSG00000007001	UPP2	151531	0	0	0	0
10784	ENSG00000007038	PRSS21	10942	0	0	0	0
37058	ENSG00000007047	MARK4	57787	0	0	0	0
8765	ENSG00000007062	PROM1	8842	0	0	0	0
77650	ENSG00000007080	CCDC124	115098	0	0	0	0
59876	ENSG00000007129	CEACAM21	90273	0	0	0	0
5016	ENSG00000007168	PAFAH1B1	5048	0	0	0	0
4812	ENSG00000007171	NOS2	4843	0	0	0	0
1758	ENSG00000007174	DNAH9	1770	0	0	0	0
9559	ENSG00000007202	KIAA0100	9703	0	0	0	0
8938	ENSG00000007216	SLC13A2	9058	0	0	0	0
8456	ENSG00000007237	GAS7	8522	0	0	0	0
54929	ENSG00000007255	TRAPPC6A	79090	0	0	0	0
4120	ENSG00000007264	MATK	4145	0	0	0	0
1079	ENSG00000007306	CEACAM7	1087	0	0	0	0
969	ENSG00000007312	CD79B	974	0	0	0	0
6294	ENSG00000007314	SCN4A	6329	0	0	0	0
34168	ENSG00000007341	ST7L	54879	0	0	0	0
8224	ENSG00000007350	TKTL1	8277	0	0	0	0
5048	ENSG00000007372	PAX6	5080	0	0	0	0
76631	ENSG00000007376	RPUSD1	113000	0	0	0	0
40887	ENSG00000007384	RHBDF1	64285	0	0	0	0
34981	ENSG00000007392	LUC7L	55692	0	0	0	0
9127	ENSG00000007402	CACNA2D2	9254	0	0	0	0
8859	ENSG00000007516	BAIAP3	8938	0	0	0	0
77721	ENSG00000007520	C16orf42	115939	0	0	0	0
8968	ENSG00000007541	PIGQ	9091	0	0	0	0
36858	ENSG00000007545	CRAMP1L	57585	0	0	0	0
6963	ENSG00000007866	TEAD3	7005	0	0	0	0
6365	ENSG00000007908	SELE	6401	0	0	0	0
35024	ENSG00000007923	DNAJC11	55735	1	0	0	0
2312	ENSG00000007933	FMO3	2328	0	0	0	0
28852	ENSG00000007944	MYLIP	29116	0	0	0	0
26780	ENSG00000007952	NOX1	27035	0	0	0	0
1858	ENSG00000007968	E2F2	1870	0	0	0	0
5657	ENSG00000008018	PSMB1	5689	0	0	0	0
6813	ENSG00000008056	SYN1	6853	0	0	0	0
3695	ENSG00000008083	JARID2	3720	0	1	1	2
6752	ENSG00000008086	CDKL5	6792	0	0	0	0
36448	ENSG00000008118	CAMK1G	57172	0	0	0	0
170774	ENSG00000008128	CDK11A	728642	0	0	0	0
41738	ENSG00000008130	NADK	65220	0	0	1	1
6979	ENSG00000008196	TFAP2B	7021	0	0	0	0
57983	ENSG00000008197	TFAP2D	83741	0	0	0	0
9796	ENSG00000008226	DLEC1	9940	0	0	0	0
9137	ENSG00000008256	CYTH3	9265	0	0	0	0
32934	ENSG00000008277	ADAM22	53616	0	0	0	0
6816	ENSG00000008282	SYPL1	6856	0	0	0	0
1523	ENSG00000008283	CYB561	1534	0	0	0	0
8923	ENSG00000008294	SPAG9	9043	0	0	0	0
1938	ENSG00000008300	CELSR3	1951	0	0	0	0
10012	ENSG00000008311	AASS	10157	1	0	0	0
34489	ENSG00000008323	PLEKHG6	55200	0	0	0	0
30670	ENSG00000008324	SS18L2	51188	0	0	0	0
59144	ENSG00000008382	MPND	84954	0	0	1	1
4232	ENSG00000008394	MGST1	4257	1	0	0	0
1398	ENSG00000008405	CRY1	1407	1	0	0	0
8885	ENSG00000008438	PGLYRP1	8993	0	0	0	0
4758	ENSG00000008441	NFIX	4784	0	0	0	0
6446	ENSG00000008513	ST3GAL1	6482	0	0	0	0
40987	ENSG00000008516	MMP25	64386	0	0	0	0
9110	ENSG00000008517	IL32	9235	0	0	0	0
5278	ENSG00000008710	PKD1	5310	0	0	0	0
23296	ENSG00000008735	MAPK8IP2	23542	0	0	0	0
9718	ENSG00000008838	MED24	9862	0	0	0	0
22976	ENSG00000008853	RHOBTB2	23221	0	0	0	0
33788	ENSG00000008869	HEATR5B	54497	0	0	0	0
7052	ENSG00000008952	SEC62	7095	0	0	0	0
6191	ENSG00000008988	RPS20	6224	0	0	0	0
7766	ENSG00000009307	CSDE1	7812	0	0	0	0
9546	ENSG00000009335	UBE3C	9690	0	0	0	0
5948	ENSG00000009413	REV3L	5980	0	0	1	1
10032	ENSG00000009694	ODZ1	10178	0	0	0	0
5049	ENSG00000009709	PAX7	5081	0	0	0	0
10589	ENSG00000009724	MASP2	10747	0	0	0	0
123455	ENSG00000009765	IYD	389434	0	0	0	0
83506	ENSG00000009780	FAM76A	199870	0	0	0	0
56143	ENSG00000009790	TRAF3IP3	80342	0	0	0	0
29687	ENSG00000009830	POMT2	29954	0	0	0	0
31014	ENSG00000009844	VTA1	51534	0	0	0	0
30567	ENSG00000009950	MLXIPL	51085	0	0	0	0
8911	ENSG00000009954	BAZ1B	9031	0	0	0	0
9903	ENSG00000010017	RANBP9	10048	0	0	0	0
30993	ENSG00000010030	ETV7	51513	0	0	0	0
58149	ENSG00000010072	C1orf124	83932	0	0	0	0
31083	ENSG00000010165	METTL13	51603	0	0	0	0
8721	ENSG00000010219	DYRK4	8798	0	0	0	0
7712	ENSG00000010244	ZNF207	7756	0	0	0	0
7341	ENSG00000010256	UQCRC1	7384	1	0	0	0
58147	ENSG00000010270	STARD3NL	83930	0	0	0	0
923	ENSG00000010278	CD9	928	0	0	0	0
36740	ENSG00000010282	HHATL	57467	0	0	0	0
9774	ENSG00000010292	NCAPD2	9918	0	0	0	0
25649	ENSG00000010295	IFFO1	25900	0	0	1	1
2680	ENSG00000010310	GIPR	2696	0	0	0	0
31013	ENSG00000010318	PHF7	51533	0	0	0	0
36199	ENSG00000010319	SEMA3G	56920	0	0	0	0
11028	ENSG00000010322	NISCH	11188	0	0	0	0
22921	ENSG00000010327	STAB1	23166	0	0	0	0
56000	ENSG00000010361	FUZ	80199	0	0	1	1
6504	ENSG00000010379	SLC6A13	6540	0	0	0	0
3403	ENSG00000010404	IDS	3423	0	0	0	0
5614	ENSG00000010438	PRSS3	5646	0	0	0	0
7708	ENSG00000010539	ZNF200	7752	0	0	0	0
915	ENSG00000010610	CD4	920	0	0	0	0
10087	ENSG00000010626	LRRC23	10233	0	0	0	0
691	ENSG00000010671	BTK	695	0	0	0	0
3059	ENSG00000010704	HFE	3077	0	0	0	0
22710	ENSG00000010803	SCMH1	22955	0	0	0	0
2518	ENSG00000010810	FYN	2534	0	0	0	0
3079	ENSG00000010818	HIVEP2	3097	0	0	0	0
2310	ENSG00000010932	FMO1	2326	0	0	0	0
6884	ENSG00000011007	TCEB3	6924	0	0	0	0
11149	ENSG00000011009	LYPLA2	11313	0	0	0	0
1176	ENSG00000011021	CLCN6	1185	0	0	0	0
9758	ENSG00000011028	MRC2	9902	0	0	0	0
1013020	ENSG00000011052	NME2	654364	0	0	0	0
6498	ENSG00000011083	SLC6A7	6534	0	0	0	0
10709	ENSG00000011105	TSPAN9	10867	0	0	0	0
35016	ENSG00000011114	BTBD7	55727	0	0	0	0
9405	ENSG00000011132	APBA3	9546	0	0	0	0
34192	ENSG00000011143	MKS1	54903	0	1	1	2
30581	ENSG00000011198	ABHD5	51099	0	0	0	0
3705	ENSG00000011201	KAL1	3730	0	0	0	0
26738	ENSG00000011243	AKAP8L	26993	0	0	0	0
34088	ENSG00000011258	MBTD1	54799	0	0	0	0
30578	ENSG00000011260	UTP18	51096	0	0	0	0
33767	ENSG00000011275	RNF216	54476	0	0	0	0
34191	ENSG00000011295	TTC19	54902	1	0	0	0
5693	ENSG00000011304	PTBP1	5725	0	0	0	0
8142	ENSG00000011332	DPF1	8193	0	0	0	0
8944	ENSG00000011347	SYT7	9066	0	0	0	0
23150	ENSG00000011376	LARS2	23395	1	0	0	0
5254	ENSG00000011405	PIK3C2A	5286	0	0	0	0
5297	ENSG00000011422	PLAUR	5329	0	0	0	0
33734	ENSG00000011426	ANLN	54443	0	0	0	0
37339	ENSG00000011451	WIZ	58525	0	0	0	0
23390	ENSG00000011454	RABGAP1	23637	0	0	0	0
1622	ENSG00000011465	DCN	1634	0	0	0	0
34103	ENSG00000011478	QPCTL	54814	0	0	0	0
5504	ENSG00000011485	PPP5C	5536	0	1	1	2
22932	ENSG00000011523	CEP68	23177	0	0	0	0
8425	ENSG00000011566	MAP4K3	8491	0	0	0	0
26778	ENSG00000011590	ZBTB32	27033	0	0	0	0
7262	ENSG00000011600	TYROBP	7305	0	0	0	0
36422	ENSG00000011638	TMEM159	57146	0	0	0	0
2540	ENSG00000011677	GABRA3	2556	0	0	0	0
668	ENSG00000012048	BRCA1	672	0	0	0	0
2052	ENSG00000012061	ERCC1	2067	0	0	0	0
928	ENSG00000012124	CD22	933	0	0	0	0
7823	ENSG00000012171	SEMA3B	7869	0	0	0	0
30841	ENSG00000012174	MBTPS2	51360	0	0	0	0
3982	ENSG00000012211	PRICKLE3	4007	0	0	0	0
4032	ENSG00000012223	LTF	4057	0	0	0	0
2122	ENSG00000012232	EXTL3	2137	0	0	0	0
9827	ENSG00000012504	NR1H4	9971	0	0	0	0
37941	ENSG00000012660	ELOVL5	60481	0	0	0	0
237	ENSG00000012779	ALOX5	240	0	0	0	0
8231	ENSG00000012817	KDM5D	8284	0	0	0	0
36931	ENSG00000012822	CALCOCO1	57658	0	0	0	0
34437	ENSG00000012963	UBR7	55148	0	0	0	0
11023	ENSG00000012983	MAP4K5	11183	0	0	0	0
29836	ENSG00000013016	EHD3	30845	0	0	0	0
5672	ENSG00000013275	PSMC4	5704	0	0	1	1
23079	ENSG00000013288	MAN2B2	23324	0	0	0	0
36982	ENSG00000013293	SLC7A14	57709	0	0	0	0
4978	ENSG00000013297	CLDN11	5010	0	0	0	0
31109	ENSG00000013306	SLC25A39	51629	1	0	0	0
9817	ENSG00000013364	MVP	9961	0	0	0	0
31147	ENSG00000013374	NUB1	51667	0	0	0	0
5206	ENSG00000013375	PGM3	5238	0	0	0	0
76599	ENSG00000013392	RWDD2A	112611	0	0	0	0
1186	ENSG00000013441	CLK1	1195	0	0	0	0
34992	ENSG00000013503	POLR3B	55703	0	0	0	0
23112	ENSG00000013523	ANGEL1	23357	0	0	0	0
9460	ENSG00000013561	RNF14	9604	0	0	0	0
1762	ENSG00000013563	DNASE1L1	1774	0	0	0	0
1651	ENSG00000013573	DDX11	1663	0	0	0	0
30349	ENSG00000013583	HEBP1	50865	1	1	0	1
8932	ENSG00000013588	GPRC5A	9052	0	0	0	0
9901	ENSG00000013619	MAMLD1	10046	0	0	0	0
918	ENSG00000013725	CD6	923	0	0	0	0
10313	ENSG00000013810	TACC3	10460	0	0	0	0
23131	ENSG00000014123	UFL1	23376	0	0	0	0
23402	ENSG00000014138	POLA2	23649	0	0	0	0
22899	ENSG00000014164	ZC3H3	23144	0	0	0	0
819	ENSG00000014216	CAPN1	823	0	0	0	0
52	ENSG00000014257	ACPP	55	0	0	0	0
4165	ENSG00000014641	MDH1	4190	0	0	0	0
10316	ENSG00000014824	SLC30A9	10463	1	0	0	0
10745	ENSG00000014914	MTMR11	10903	0	1	1	2
1346	ENSG00000014919	COX15	1355	1	0	0	0
133396	ENSG00000015133	CCDC88C	440193	0	0	0	0
9993	ENSG00000015153	YAF2	10138	0	0	0	0
10613	ENSG00000015171	ZMYND11	10771	0	0	0	0
7411	ENSG00000015285	WAS	7454	0	0	0	0
1788	ENSG00000015413	DPEP1	1800	0	0	0	0
634	ENSG00000015475	BID	637	1	0	0	0
9638	ENSG00000015479	MATR3	9782	0	0	0	0
29616	ENSG00000015520	NPC1L1	29881	0	0	0	0
40765	ENSG00000015532	XYLT2	64132	0	0	0	0
58430	ENSG00000015568	RGPD5	84220	0	0	0	0
57253	ENSG00000015592	STMN4	81551	0	0	0	0
23141	ENSG00000015676	NUDCD3	23386	0	0	0	0
3645	ENSG00000016082	ISL1	3670	0	0	1	1
34638	ENSG00000016391	CHDH	55349	1	0	0	0
33137	ENSG00000016402	IL20RA	53832	0	0	0	0
1170	ENSG00000016490	CLCA1	1179	0	0	0	0
22558	ENSG00000016602	CLCA4	22802	0	0	0	0
35118	ENSG00000016864	GLT8D1	55830	0	1	0	1
26777	ENSG00000017260	ATP2C1	27032	0	0	0	0
3459	ENSG00000017427	IGF1	3479	0	0	0	0
60216	ENSG00000017483	SLC38A5	92745	0	0	0	0
10770	ENSG00000017797	RALBP1	10928	0	0	0	0
22658	ENSG00000018189	RUFY3	22902	0	0	0	0
1263	ENSG00000018236	CNTN1	1272	0	0	0	0
6520	ENSG00000018280	SLC11A1	6556	0	0	0	0
25686	ENSG00000018408	WWTR1	25937	0	0	0	0
8474	ENSG00000018510	AGPS	8540	0	0	0	0
40575	ENSG00000018610	CXorf56	63932	0	0	0	0
474	ENSG00000018625	ATP1A2	477	0	0	0	0
34911	ENSG00000018699	TTC27	55622	0	0	0	0
80663	ENSG00000018869	ZNF582	147948	0	0	0	0
23338	ENSG00000019102	VSIG2	23584	0	0	0	0
22942	ENSG00000019144	PHLDB1	23187	0	0	0	0
8616	ENSG00000019169	MARCO	8685	0	0	0	0
1579	ENSG00000019186	CYP24A1	1591	1	0	0	0
36260	ENSG00000019485	PRDM11	56981	0	0	0	0
36859	ENSG00000019505	SYT13	57586	0	0	0	0
6553	ENSG00000019549	SNAI2	6591	0	0	0	0
967	ENSG00000019582	CD74	972	0	0	0	0
3064	ENSG00000019991	HGF	3082	0	0	0	0
34053	ENSG00000019995	ZRANB1	54764	0	0	0	0
22909	ENSG00000020129	NCDN	23154	0	0	0	0
25709	ENSG00000020181	GPR124	25960	0	0	0	0
35023	ENSG00000020256	ZFP64	55734	0	0	0	0
4305	ENSG00000020426	MNAT1	4331	0	0	1	1
22789	ENSG00000020577	SAMD4A	23034	0	0	0	0
860	ENSG00000020633	RUNX3	864	0	0	0	0
4335	ENSG00000020922	MRE11A	4361	0	0	0	0
37287	ENSG00000021300	PLEKHB1	58473	0	0	0	0
1977	ENSG00000021355	SERPINB1	1992	0	0	0	0
41379	ENSG00000021461	CYP3A43	64816	0	0	0	0
10977	ENSG00000021488	SLC7A9	11136	0	0	0	0
6643	ENSG00000021574	SPAST	6683	0	0	0	0
9234	ENSG00000021645	NRXN3	9369	0	0	0	0
77597	ENSG00000021762	OSBPL5	114879	0	0	0	0
9572	ENSG00000021776	AQR	9716	0	0	0	0
1364	ENSG00000021826	CPS1	1373	1	0	1	1
728	ENSG00000021852	C8B	732	0	0	0	0
2258	ENSG00000022267	FHL1	2273	0	0	0	0
30987	ENSG00000022277	C20orf43	51507	0	0	0	0
2538	ENSG00000022355	GABRA1	2554	0	0	0	0
34944	ENSG00000022556	NLRP2	55655	0	0	0	0
36486	ENSG00000022567	SLC45A4	57210	0	0	0	0
9777	ENSG00000022840	RNF10	9921	0	0	0	0
35067	ENSG00000022976	ZNF839	55778	0	0	0	0
41027	ENSG00000023041	ZDHHC6	64429	0	0	0	0
36749	ENSG00000023171	GRAMD1B	57476	0	0	0	0
6018	ENSG00000023191	RNH1	6050	0	0	0	0
4693	ENSG00000023228	NDUFS1	4719	1	0	0	0
9677	ENSG00000023287	RB1CC1	9821	0	0	0	0
22826	ENSG00000023318	ERP44	23071	0	0	0	0
208	ENSG00000023330	ALAS1	211	1	0	0	0
327	ENSG00000023445	BIRC3	330	0	0	0	0
11055	ENSG00000023516	AKAP11	11215	0	0	0	0
30505	ENSG00000023572	GLRX2	51022	1	0	0	0
6577	ENSG00000023608	SNAPC1	6617	0	0	0	0
30553	ENSG00000023697	DERA	51071	0	0	0	0
11012	ENSG00000023734	STRAP	11171	0	0	1	1
1235	ENSG00000023839	ABCC2	1244	0	0	0	0
30109	ENSG00000023892	DEF6	50619	0	0	1	1
30659	ENSG00000023902	PLEKHO1	51177	0	0	0	0
2713	ENSG00000023909	GCLM	2730	0	0	0	0
23059	ENSG00000024048	UBR2	23304	0	0	1	1
29837	ENSG00000024422	EHD2	30846	0	0	0	0
34924	ENSG00000024526	DEPDC1	55635	0	0	0	0
25650	ENSG00000024862	CCDC28A	25901	0	0	0	0
37342	ENSG00000025039	RRAGD	58528	0	0	0	0
3278	ENSG00000025156	HSF2	3298	0	0	0	0
30711	ENSG00000025293	PHF20	51230	0	0	1	1
8561	ENSG00000025423	HSD17B6	8630	0	0	0	0
9917	ENSG00000025434	NR1H3	10062	0	0	0	0
1878	ENSG00000025708	TYMP	1890	0	0	0	0
29516	ENSG00000025770	NCAPH2	29781	0	0	0	0
10795	ENSG00000025772	TOMM34	10953	1	0	0	0
11071	ENSG00000025796	SEC63	11231	0	0	0	0
23387	ENSG00000025800	KPNA6	23633	0	0	0	0
7388	ENSG00000026025	VIM	7431	0	1	0	1
NA	ENSG00000026036	RTEL1	NA	0	0	0	0
352	ENSG00000026103	FAS	355	0	1	0	1
8566	ENSG00000026297	RNASET2	8635	0	0	0	0
955	ENSG00000026508	CD44	960	0	0	0	0
3730	ENSG00000026559	KCNG1	3755	0	0	0	0
36174	ENSG00000026652	AGPAT4	56895	1	0	1	1
37094	ENSG00000026751	SLAMF7	57823	0	0	0	0
10960	ENSG00000026950	BTN3A1	11119	0	0	0	0
4260	ENSG00000027001	MIPEP	4285	1	0	0	0
5551	ENSG00000027075	PRKCH	5583	0	0	0	0
3620	ENSG00000027644	INSRR	3645	0	0	0	0
3439	ENSG00000027697	IFNGR1	3459	0	0	0	0
11124	ENSG00000027847	B4GALT7	11285	0	0	0	0
8927	ENSG00000027869	SH2D2A	9047	0	0	0	0
7401	ENSG00000028116	VRK2	7444	0	0	0	0
7090	ENSG00000028137	TNFRSF1B	7133	0	0	0	0
34880	ENSG00000028203	VEZT	55591	0	0	0	0
5420	ENSG00000028277	POU2F2	5452	0	0	0	0
41823	ENSG00000028310	BRD9	65980	0	0	0	0
6602	ENSG00000028528	SNX1	6642	0	0	1	1
9378	ENSG00000028839	TBPL1	9519	0	0	0	0
36217	ENSG00000029153	ARNTL2	56938	0	0	0	0
9630	ENSG00000029363	BCLAF1	9774	0	0	0	0
34623	ENSG00000029364	SLC39A9	55334	0	0	1	1
283	ENSG00000029534	ANK1	286	0	0	0	0
3361	ENSG00000029559	IBSP	3381	0	0	0	0
30588	ENSG00000029639	TFB1M	51106	1	0	0	0
9012	ENSG00000029725	RABEP1	9135	0	1	0	1
3129	ENSG00000029993	HMGB3	3149	0	0	0	0
23034	ENSG00000030066	NUP160	23279	0	0	1	1
575	ENSG00000030110	BAK1	578	1	0	0	0
4567	ENSG00000030304	MUSK	4593	0	0	0	0
22563	ENSG00000030419	IKZF2	22807	0	0	0	0
2879	ENSG00000030582	GRN	2896	0	0	0	0
30787	ENSG00000031003	FAM13B	51306	0	0	0	0
36787	ENSG00000031081	ARHGAP31	57514	0	0	0	0
34455	ENSG00000031691	CENPQ	55166	0	0	0	0
6267	ENSG00000031698	SARS	6301	0	0	0	0
8432	ENSG00000031823	RANBP3	8498	0	0	0	0
5894	ENSG00000032219	ARID4A	5926	0	0	0	0
7217	ENSG00000032389	TSSC1	7260	0	0	0	0
10750	ENSG00000032444	PNPLA6	10908	0	0	0	0
8049	ENSG00000032742	IFT88	8100	0	0	0	0
35337	ENSG00000033011	ALG1	56052	0	0	0	0
34885	ENSG00000033030	ZCCHC8	55596	0	0	0	0
9916	ENSG00000033050	ABCF2	10061	0	0	0	0
33771	ENSG00000033100	CHPF2	54480	0	0	0	0
36827	ENSG00000033122	LRRC7	57554	0	0	0	0
2514	ENSG00000033170	FUT8	2530	0	0	0	0
34525	ENSG00000033178	UBA6	55236	0	0	0	0
9702	ENSG00000033327	GAB2	9846	0	0	0	0
532	ENSG00000033627	ATP6V0A1	535	0	0	0	0
8488	ENSG00000033800	PIAS1	8554	0	1	1	2
9356	ENSG00000033867	SLC4A7	9497	0	0	0	0
318	ENSG00000034053	APBA2	321	0	0	0	0
5574	ENSG00000034152	MAP2K3	5606	0	0	0	0
55448	ENSG00000034239	EFCAB1	79645	0	0	0	0
9044	ENSG00000034510	TMSB10	9168	0	0	0	0
28726	ENSG00000034533	ASTE1	28990	0	0	0	0
25646	ENSG00000034677	RNF19A	25897	0	0	0	0
8438	ENSG00000034693	PEX3	8504	0	0	0	0
11180	ENSG00000034713	GABARAPL2	11345	0	0	0	0
4627	ENSG00000034971	MYOC	4653	0	1	0	1
26498	ENSG00000035115	SH3YL1	26751	0	0	0	0
59098	ENSG00000035141	FAM136A	84908	1	0	0	0
7371	ENSG00000035403	VCL	7414	0	0	0	0
35078	ENSG00000035499	DEPDC1B	55789	0	0	0	0
23358	ENSG00000035664	DAPK2	23604	0	0	0	0
8379	ENSG00000035681	NSMAF	8439	0	0	0	0
156	ENSG00000035687	ADSS	159	0	0	0	0
25977	ENSG00000035720	STAP1	26228	0	0	0	0
7034	ENSG00000035862	TIMP2	7077	0	0	0	0
5949	ENSG00000035928	RFC1	5981	0	0	0	0
35062	ENSG00000036054	TBC1D23	55773	0	1	1	2
8391	ENSG00000036257	CUL3	8452	0	0	0	0
9048	ENSG00000036448	MYOM2	9172	0	0	0	0
4977	ENSG00000036473	OTC	5009	1	0	0	0
10700	ENSG00000036530	CYP46A1	10858	0	0	0	0
25758	ENSG00000036549	ZZZ3	26009	0	0	1	1
6534	ENSG00000036565	SLC18A1	6570	0	0	0	0
8976	ENSG00000036672	USP2	9099	0	0	0	0
842	ENSG00000036828	CASR	846	0	0	0	0
26920	ENSG00000037042	TUBG2	27175	0	0	0	0
30603	ENSG00000037241	RPL26L1	51121	0	0	1	1
2308	ENSG00000037280	FLT4	2324	0	0	0	0
34177	ENSG00000037474	NSUN2	54888	1	0	0	0
33746	ENSG00000037637	FBXO42	54455	0	0	0	0
4213	ENSG00000037749	MFAP3	4238	0	0	1	1
58455	ENSG00000037757	MRI1	84245	0	0	0	0
4209	ENSG00000037897	METTL1	4234	0	0	0	0
3204	ENSG00000037965	HOXC8	3224	0	0	0	0
172	ENSG00000038002	AGA	175	0	0	0	0
34589	ENSG00000038210	PI4K2B	55300	0	0	0	0
92046	ENSG00000038219	BOD1L	259282	0	0	1	1
27174	ENSG00000038274	MAT2B	27430	0	0	0	0
7049	ENSG00000038295	TLL1	7092	0	0	0	0
23397	ENSG00000038358	EDC4	23644	0	0	0	0
7161	ENSG00000038382	TRIO	7204	0	1	0	1
1451	ENSG00000038427	VCAN	1462	0	0	1	1
23029	ENSG00000038532	CLEC16A	23274	0	1	1	2
4455	ENSG00000038945	MSR1	4481	0	0	0	0
994	ENSG00000039068	CDH1	999	0	0	0	0
23272	ENSG00000039123	SKIV2L2	23517	0	0	0	0
1755	ENSG00000039139	DNAH5	1767	0	0	0	0
9621	ENSG00000039319	ZFYVE16	9765	0	0	0	0
55370	ENSG00000039523	FAM65A	79567	0	0	0	0
725	ENSG00000039537	C6	729	0	0	0	0
25813	ENSG00000039560	RAI14	26064	0	0	0	0
10905	ENSG00000039600	SOX30	11063	0	0	0	0
11123	ENSG00000039650	PNKP	11284	0	1	1	2
34120	ENSG00000039987	BEST2	54831	0	0	0	0
22790	ENSG00000040199	PHLPP2	23035	0	0	0	0
34197	ENSG00000040275	CCDC99	54908	0	0	0	0
26812	ENSG00000040341	STAU2	27067	0	0	0	0
34185	ENSG00000040487	PQLC2	54896	0	0	0	0
1486	ENSG00000040531	CTNS	1497	0	0	0	0
41602	ENSG00000040608	RTN4R	65078	0	0	0	0
54981	ENSG00000040633	PHF23	79142	0	1	0	1
1003	ENSG00000040731	CDH10	1008	0	0	0	0
3606	ENSG00000040933	INPP4A	3631	0	0	0	0
5842	ENSG00000041353	RAB27B	5874	0	0	0	0
5653	ENSG00000041357	PSMA4	5685	0	0	0	0
22781	ENSG00000041515	MYO16	23026	0	0	0	0
34630	ENSG00000041802	LSG1	55341	0	0	0	0
9894	ENSG00000041880	PARP3	10039	0	0	1	1
3351	ENSG00000041982	TNC	3371	0	0	1	1
59886	ENSG00000041988	THAP3	90326	0	0	0	0
80194	ENSG00000042062	FAM65C	140876	0	0	0	0
35064	ENSG00000042088	TDP1	55775	0	0	0	0
59073	ENSG00000042286	AIFM2	84883	1	0	0	0
36197	ENSG00000042304	C2orf83	56918	0	0	0	0
35101	ENSG00000042317	SPATA7	55812	0	0	0	0
9303	ENSG00000042429	MED17	9440	0	0	0	0
34173	ENSG00000042445	RETSAT	54884	0	0	0	0
818	ENSG00000042493	CAPG	822	0	0	0	0
1166	ENSG00000042753	AP2S1	1175	0	0	0	0
7356	ENSG00000042781	USH2A	7399	0	0	0	0
10897	ENSG00000042813	ZPBP	11055	0	0	0	0
6996	ENSG00000042832	TG	7038	0	0	0	0
10705	ENSG00000042980	ADAM28	10863	0	0	0	0
8472	ENSG00000043039	BARX2	8538	0	0	0	0
33458	ENSG00000043093	DCUN1D1	54165	0	0	0	0
23093	ENSG00000043143	PHF15	23338	0	0	0	0
7503	ENSG00000043355	ZIC2	7546	0	0	0	0
3912	ENSG00000043462	LCP2	3937	0	0	0	0
34091	ENSG00000043514	TRIT1	54802	1	0	0	0
150	ENSG00000043591	ADRB1	153	0	0	0	0
2964	ENSG00000044012	GUCA2B	2981	0	0	0	0
9676	ENSG00000044090	CUL7	9820	0	0	1	1
1484	ENSG00000044115	CTNNA1	1495	0	0	0	0
5224	ENSG00000044446	PHKA2	5256	0	0	0	0
34164	ENSG00000044459	CNTLN	54875	0	0	0	0
2027	ENSG00000044524	EPHA3	2042	0	0	0	0
3289	ENSG00000044574	HSPA5	3309	0	0	0	0
1817	ENSG00000046604	DSG2	1829	0	0	0	0
34249	ENSG00000046647	GEMIN8	54960	0	0	0	0
8416	ENSG00000046651	OFD1	8481	0	0	0	0
2807	ENSG00000046653	GPM6B	2824	0	0	0	0
30919	ENSG00000046774	MAGEC2	51438	0	0	0	0
56044	ENSG00000046889	PREX2	80243	0	0	0	0
22640	ENSG00000047056	WDR37	22884	0	0	0	0
41411	ENSG00000047188	YTHDC2	64848	0	0	0	0
35754	ENSG00000047230	CTPS2	56474	0	0	0	0
31086	ENSG00000047249	ATP6V1H	51606	0	0	0	0
5399	ENSG00000047315	POLR2B	5431	0	0	1	1
35487	ENSG00000047346	KIAA1370	56204	0	0	0	0
78289	ENSG00000047365	ARAP2	116984	0	0	0	0
7132	ENSG00000047410	TPR	7175	0	0	0	0
1347	ENSG00000047457	CP	1356	0	0	0	0
23002	ENSG00000047578	KIAA0556	23247	0	0	0	0
58273	ENSG00000047579	DTNBP1	84062	0	0	0	0
7461	ENSG00000047597	XK	7504	0	0	0	0
36379	ENSG00000047617	ANO2	57101	0	0	0	0
36380	ENSG00000047621	C12orf4	57102	0	0	0	0
6287	ENSG00000047634	SCML1	6322	0	0	0	0
35129	ENSG00000047644	WWC3	55841	0	0	0	0
392	ENSG00000047648	ARHGAP6	395	0	0	0	0
26891	ENSG00000047662	FAM184B	27146	0	0	0	0
4109	ENSG00000047849	MAP4	4134	0	0	0	0
36398	ENSG00000047932	GOPC	57120	0	0	0	0
6066	ENSG00000047936	ROS1	6098	0	0	0	0
36919	ENSG00000048028	USP28	57646	0	0	0	0
9590	ENSG00000048052	HDAC9	9734	0	0	0	0
26010	ENSG00000048140	TSPAN17	26262	0	0	0	0
30971	ENSG00000048162	NOP16	51491	0	0	0	0
36818	ENSG00000048342	CC2D2A	57545	0	0	0	0
29974	ENSG00000048392	RRM2B	50484	0	0	0	0
81737	ENSG00000048405	ZNF800	168850	0	0	0	0
605	ENSG00000048462	TNFRSF17	608	0	0	0	0
60130	ENSG00000048471	SNX29	92017	0	0	0	0
35172	ENSG00000048540	LMO3	55885	0	0	0	0
34462	ENSG00000048544	MRPS10	55173	1	0	0	0
2961	ENSG00000048545	GUCA1A	2978	0	0	0	0
31253	ENSG00000048649	RSF1	51773	0	0	0	0
34476	ENSG00000048707	VPS13D	55187	1	0	0	0
10512	ENSG00000048740	CELF2	10659	0	0	0	0
22951	ENSG00000048828	FAM120A	23196	0	0	0	0
23273	ENSG00000048991	R3HDM1	23518	0	0	0	0
1289	ENSG00000049089	COL9A2	1298	0	0	0	0
4229	ENSG00000049130	KITLG	4254	0	0	0	0
1152	ENSG00000049167	ERCC8	1161	0	0	0	0
11015	ENSG00000049192	ADAMTS6	11174	0	0	0	0
9421	ENSG00000049239	H6PD	9563	0	0	0	0
9206	ENSG00000049245	VAMP3	9341	0	0	0	0
8786	ENSG00000049246	PER3	8863	0	0	0	0
10753	ENSG00000049247	UTS2	10911	0	0	0	0
3579	ENSG00000049249	TNFRSF9	3604	0	0	0	0
34329	ENSG00000049283	EPN3	55040	0	0	0	0
4027	ENSG00000049323	LTBP1	4052	0	0	0	0
133255	ENSG00000049449	RCN1	440034	0	0	0	0
1991	ENSG00000049540	ELN	2006	0	0	0	0
5950	ENSG00000049541	RFC2	5982	0	0	0	0
36765	ENSG00000049618	ARID1B	57492	0	1	0	1
56748	ENSG00000049656	CLPTM1L	81037	0	0	0	0
23082	ENSG00000049759	NEDD4L	23327	0	0	0	0
30426	ENSG00000049768	FOXP3	50943	0	0	0	0
59739	ENSG00000049769	PPP1R3F	89801	0	0	0	0
3056	ENSG00000049860	HEXB	3074	0	0	0	0
55613	ENSG00000049883	PTCD2	79810	1	0	0	0
109873	ENSG00000050030	KIAA2022	340533	0	0	0	0
31008	ENSG00000050130	JKAMP	51528	0	0	0	0
26867	ENSG00000050165	DKK3	27122	0	0	0	0
7938	ENSG00000050327	ARHGEF5	7984	0	0	0	0
9459	ENSG00000050344	NFE2L3	9603	0	0	0	0
40576	ENSG00000050393	CCDC90A	63933	0	0	1	1
30954	ENSG00000050405	LIMA1	51474	0	0	0	0
25624	ENSG00000050426	LETMD1	25875	1	0	0	0
9357	ENSG00000050438	SLC4A8	9498	0	0	0	0
10173	ENSG00000050555	LAMC3	10319	0	0	0	0
5701	ENSG00000050628	PTGER3	5733	0	0	0	0
55733	ENSG00000050730	TNIP3	79931	0	0	0	0
5569	ENSG00000050748	MAPK9	5601	0	0	0	0
60055	ENSG00000050767	COL23A1	91522	0	0	0	0
9422	ENSG00000050820	BCAR1	9564	0	0	0	0
58278	ENSG00000051009	FAM160A2	84067	0	0	0	0
9565	ENSG00000051108	HERPUD1	9709	0	0	1	1
9317	ENSG00000051128	HOMER3	9454	0	0	0	0
5856	ENSG00000051180	RAD51	5888	0	0	0	0
10563	ENSG00000051341	POLQ	10721	1	0	0	0
5259	ENSG00000051382	PIK3CB	5291	0	0	1	1
1524	ENSG00000051523	CYBA	1535	0	0	0	0
58531	ENSG00000051596	THOC3	84321	0	0	0	0
23347	ENSG00000051620	HEBP2	23593	0	0	1	1
10052	ENSG00000051825	MPHOSPH9	10198	0	0	0	0
33768	ENSG00000052126	PLEKHA5	54477	0	0	0	0
5620	ENSG00000052344	PRSS8	5652	0	0	0	0
55944	ENSG00000052723	SIKE1	80143	0	0	1	1
22978	ENSG00000052749	RRP12	23223	0	0	0	0
36873	ENSG00000052795	FNIP2	57600	0	0	0	0
6273	ENSG00000052802	MSMO1	6307	0	0	0	0
35050	ENSG00000052841	TTC17	55761	0	0	0	0
37989	ENSG00000052850	ALX4	60529	0	0	1	1
22860	ENSG00000053108	FSTL4	23105	0	0	0	0
1104	ENSG00000053254	FOXN3	1112	0	0	0	0
170098	ENSG00000053328	C6orf186	728464	0	0	1	1
8508	ENSG00000053371	AKR7A2	8574	1	0	0	0
30636	ENSG00000053372	MRTO4	51154	0	0	0	0
4795	ENSG00000053438	NNAT	4826	0	0	0	0
35138	ENSG00000053501	USE1	55850	0	0	0	0
22856	ENSG00000053524	MCF2L2	23101	0	0	0	0
57956	ENSG00000053702	NRIP2	83714	0	0	0	0
3884	ENSG00000053747	LAMA3	3909	0	0	0	0
35034	ENSG00000053770	MUDENG	55745	0	0	0	0
29678	ENSG00000053900	ANAPC4	29945	0	0	0	0
3759	ENSG00000053918	KCNQ1	3784	0	0	0	0
26840	ENSG00000054116	TRAPPC3	27095	0	0	0	0
9823	ENSG00000054118	THRAP3	9967	0	0	0	0
28821	ENSG00000054148	PHPT1	29085	0	0	0	0
949	ENSG00000054179	ENTPD2	954	0	0	1	1
4040	ENSG00000054219	LY75	4065	0	0	0	0
31222	ENSG00000054267	ARID4B	51742	0	0	1	1
23350	ENSG00000054277	OPN3	23596	0	0	0	0
10648	ENSG00000054282	SDCCAG8	10806	0	0	0	0
5766	ENSG00000054356	PTPRN	5798	0	0	0	0
35022	ENSG00000054392	HHAT	55733	0	0	0	0
22850	ENSG00000054523	KIF1B	23095	0	0	0	0
2280	ENSG00000054598	FOXC1	2296	0	0	0	0
25522	ENSG00000054611	TBC1D22A	25771	0	0	0	0
22979	ENSG00000054654	SYNE2	23224	0	0	0	0
36748	ENSG00000054690	PLEKHH1	57475	0	0	0	0
9934	ENSG00000054793	ATP9A	10079	0	0	0	0
23380	ENSG00000054796	SPO11	23626	0	0	0	0
80041	ENSG00000054803	CBLN4	140689	0	0	0	0
25633	ENSG00000054938	CHRDL2	25884	0	0	0	0
22956	ENSG00000054965	FAM168A	23201	0	0	1	1
59147	ENSG00000054967	RELT	84957	0	0	1	1
2565	ENSG00000054983	GALC	2581	0	0	0	0
31082	ENSG00000055044	NOP58	51602	0	0	0	0
25848	ENSG00000055070	C1orf144	26099	0	0	0	0
3732	ENSG00000055118	KCNH2	3757	0	0	0	0
8393	ENSG00000055130	CUL1	8454	0	0	0	0
10669	ENSG00000055147	FAM114A2	10827	0	0	1	1
26744	ENSG00000055163	CYFIP2	26999	0	0	0	0
22873	ENSG00000055208	TAB2	23118	0	0	0	0
77758	ENSG00000055211	C6orf72	116254	0	0	0	0
5578	ENSG00000055332	EIF2AK2	5610	0	0	0	0
36875	ENSG00000055483	USP36	57602	0	0	0	0
37322	ENSG00000055609	MLL3	58508	0	0	0	0
34572	ENSG00000055732	MCOLN3	55283	0	0	0	0
77524	ENSG00000055813	CCDC85A	114800	0	0	0	0
23124	ENSG00000055917	PUM2	23369	0	0	0	0
58746	ENSG00000055950	MRPL43	84545	1	0	0	0
3675	ENSG00000055955	ITIH4	3700	0	0	0	0
3672	ENSG00000055957	ITIH1	3697	0	0	0	0
34258	ENSG00000056050	C4orf27	54969	0	0	0	0
31143	ENSG00000056097	ZFR	51663	0	0	0	0
34898	ENSG00000056277	ZNF280C	55609	0	0	0	0
10728	ENSG00000056291	NPFFR2	10886	0	0	0	0
76622	ENSG00000056487	PHF21B	112885	0	0	0	0
7142	ENSG00000056558	TRAF1	7185	0	0	0	0
33833	ENSG00000056586	RC3H2	54542	0	0	0	0
34829	ENSG00000056736	IL17RB	55540	0	0	0	0
10600	ENSG00000056972	TRAF3IP2	10758	0	0	0	0
8829	ENSG00000056998	GYG2	8908	0	0	0	0
79476	ENSG00000057019	DCBLD2	131566	0	0	0	0
6282	ENSG00000057149	SERPINB3	6317	0	0	0	0
6606	ENSG00000057252	SOAT1	6646	0	0	0	0
5286	ENSG00000057294	PKP2	5318	0	0	0	0
4412	ENSG00000057468	MSH4	4438	0	0	0	0
2140	ENSG00000057593	F7	2155	0	0	0	0
2649	ENSG00000057608	GDI2	2665	0	0	0	0
636	ENSG00000057657	PRDM1	639	0	0	0	0
9334	ENSG00000057663	ATG5	9474	0	0	0	0
36731	ENSG00000057704	TMCC3	57458	0	0	0	0
36373	ENSG00000057757	PITHD1	57095	0	0	0	0
36777	ENSG00000057935	MTA3	57504	0	0	0	0
8875	ENSG00000058056	USP13	8975	0	0	0	0
22955	ENSG00000058063	ATP11B	23200	0	0	0	0
3893	ENSG00000058085	LAMC2	3918	0	0	0	0
5186	ENSG00000058091	CDK14	5218	0	0	0	0
29660	ENSG00000058262	SEC61A1	29927	0	0	0	0
4633	ENSG00000058272	PPP1R12A	4659	0	0	0	0
5891	ENSG00000058335	RASGRF1	5923	0	0	0	0
812	ENSG00000058404	CAMK2B	816	0	0	0	0
9552	ENSG00000058453	CROCC	9696	0	0	0	0
35007	ENSG00000058600	POLR3E	55718	0	0	0	0
490	ENSG00000058668	ATP2B4	493	0	0	1	1
9733	ENSG00000058673	ZC3H11A	9877	0	1	0	1
35070	ENSG00000058729	RIOK2	55781	0	1	1	2
33723	ENSG00000058799	YIPF1	54432	0	0	0	0
34995	ENSG00000058804	TMEM48	55706	0	0	0	0
1596	ENSG00000058866	DGKG	1608	0	0	0	0
58466	ENSG00000059122	FLYWCH1	84256	0	0	1	1
41293	ENSG00000059145	UNKL	64718	0	0	0	0
6876	ENSG00000059377	TBXAS1	6916	0	0	0	0
41336	ENSG00000059378	PARP12	64761	0	0	0	0
5800	ENSG00000059573	ALDH18A1	5832	1	0	0	0
6854	ENSG00000059588	TARBP1	6894	0	0	0	0
5156	ENSG00000059691	PET112	5188	0	0	0	0
4059	ENSG00000059728	MXD1	4084	0	0	0	0
5096	ENSG00000059758	CDK17	5128	0	0	1	1
149578	ENSG00000059769	DNAJC25	548645	0	0	1	1
6479	ENSG00000059804	SLC2A3	6515	0	1	0	1
5630	ENSG00000059915	PSD	5662	0	0	0	0
9027	ENSG00000060069	CTDP1	9150	0	0	0	0
8465	ENSG00000060138	CSDA	8531	0	0	0	0
34648	ENSG00000060140	STYK1	55359	0	0	0	0
41643	ENSG00000060237	WNK1	65125	0	1	0	1
35038	ENSG00000060339	CCAR1	55749	0	0	0	0
10896	ENSG00000060491	OGFR	11054	0	0	0	0
2752	ENSG00000060558	GNA15	2769	0	0	0	0
58897	ENSG00000060566	CREB3L3	84699	0	0	0	0
34939	ENSG00000060642	PIGV	55650	0	0	0	0
9931	ENSG00000060656	PTPRU	10076	0	0	0	0
9274	ENSG00000060688	SNRNP40	9410	0	0	0	0
23259	ENSG00000060709	RIMBP2	23504	0	0	0	0
1292	ENSG00000060718	COL11A1	1301	0	0	0	0
55635	ENSG00000060749	QSER1	79832	0	0	0	0
31140	ENSG00000060762	BRP44L	51660	0	1	1	2
27	ENSG00000060971	ACAA1	30	1	0	1	1
583	ENSG00000060982	BCAT1	586	0	0	0	0
31044	ENSG00000061273	HDAC7	51564	0	0	0	0
11018	ENSG00000061337	LZTS1	11178	0	0	0	0
60262	ENSG00000061455	PRDM6	93166	0	0	1	1
7435	ENSG00000061492	WNT8A	7478	0	0	0	0
6636	ENSG00000061656	SPAG4	6676	0	0	0	0
10629	ENSG00000061676	NCKAP1	10787	0	0	0	0
37948	ENSG00000061794	MRPS35	60488	1	0	0	0
2966	ENSG00000061918	GUCY1B3	2983	0	0	0	0
6397	ENSG00000061936	SFSWAP	6433	0	0	0	0
10042	ENSG00000061938	TNK2	10188	0	0	0	0
22796	ENSG00000061987	MON2	23041	0	0	0	0
996	ENSG00000062038	CDH3	1001	0	0	0	0
413	ENSG00000062096	ARSF	416	0	0	0	0
41580	ENSG00000062194	GPBP1	65056	0	0	0	0
58847	ENSG00000062282	DGAT2	84649	0	0	0	0
7727	ENSG00000062370	ZNF285	7771	0	0	0	0
1420	ENSG00000062485	CS	1431	1	0	0	0
4033	ENSG00000062524	LTK	4058	0	0	0	0
41475	ENSG00000062582	MRPS24	64951	1	0	0	0
40559	ENSG00000062598	ELMO2	63916	0	0	0	0
22818	ENSG00000062650	WAPAL	23063	0	0	0	0
57353	ENSG00000062716	VMP1	81671	0	0	0	0
10366	ENSG00000062725	APPBP2	10513	0	0	0	0
5392	ENSG00000062822	POLD1	5424	0	0	0	0
79037	ENSG00000063015	SEZ6	124925	0	0	0	0
1960	ENSG00000063046	EIF4B	1975	0	0	1	1
28704	ENSG00000063127	SLC6A16	28968	0	0	0	0
29731	ENSG00000063169	GLTSCR1	29998	0	0	0	0
36127	ENSG00000063176	SPHK2	56848	1	0	0	0
6109	ENSG00000063177	RPL18	6141	0	0	0	0
766	ENSG00000063180	CA11	770	0	0	0	0
55566	ENSG00000063241	ISOC2	79763	1	0	0	0
11173	ENSG00000063244	U2AF2	11338	0	0	1	1
29657	ENSG00000063245	EPN1	29924	0	0	0	0
34877	ENSG00000063322	MED29	55588	0	0	1	1
36764	ENSG00000063438	AHRR	57491	0	0	0	0
2911	ENSG00000063515	GSC2	2928	0	0	0	0
10680	ENSG00000063587	ZNF275	10838	0	0	0	0
8701	ENSG00000063601	MTMR1	8776	0	0	0	0
2800	ENSG00000063660	GPC1	2817	0	0	0	0
36420	ENSG00000063761	ADCK1	57143	1	0	0	0
3012	ENSG00000063854	HAGH	3029	1	0	0	0
6015	ENSG00000063978	RNF4	6047	0	0	1	1
837	ENSG00000064012	CASP8	841	1	0	0	0
22753	ENSG00000064042	LIMCH1	22998	0	0	0	0
35015	ENSG00000064102	C12orf11	55726	0	0	0	0
31248	ENSG00000064115	TM7SF3	51768	0	0	0	0
1735	ENSG00000064195	DLX3	1747	0	1	1	2
32820	ENSG00000064199	SPA17	53340	0	1	0	1
9932	ENSG00000064201	TSPAN32	10077	0	0	0	0
8762	ENSG00000064205	WISP2	8839	0	0	0	0
37338	ENSG00000064218	DMRT3	58524	0	0	0	0
10255	ENSG00000064225	ST3GAL6	10402	0	0	0	0
9770	ENSG00000064270	ATP2C2	9914	0	0	0	0
4773	ENSG00000064300	NGFR	4804	0	0	0	0
30420	ENSG00000064309	CDON	50937	0	0	1	1
6833	ENSG00000064313	TAF2	6873	0	0	0	0
28732	ENSG00000064393	HIPK2	28996	0	0	0	0
23289	ENSG00000064419	TNPO3	23534	0	0	0	0
1018776	ENSG00000064489	MEF2BNB-MEF2B	100271849	0	0	0	0
8556	ENSG00000064490	RFXANK	8625	0	0	0	0
34218	ENSG00000064545	TMEM161A	54929	0	0	0	0
9046	ENSG00000064547	LPAR2	9170	0	0	0	0
5444	ENSG00000064601	CTSA	5476	0	0	0	0
10002	ENSG00000064607	SUGP2	10147	0	0	0	0
6522	ENSG00000064651	SLC12A2	6558	0	0	1	1
28702	ENSG00000064652	SNX24	28966	0	0	0	0
2124	ENSG00000064655	EYA2	2139	0	0	0	0
1256	ENSG00000064666	CNN2	1265	0	0	0	0
10200	ENSG00000064687	ABCA7	10347	0	0	0	0
9483	ENSG00000064692	SNCAIP	9627	0	0	0	0
11058	ENSG00000064703	DDX20	11218	0	0	0	0
32819	ENSG00000064726	BTBD1	53339	0	0	0	0
35000	ENSG00000064763	FAR2	55711	0	0	0	0
8471	ENSG00000064787	BCAS1	8537	0	0	0	0
5417	ENSG00000064835	POU1F1	5449	0	0	0	0
1109	ENSG00000064886	CHI3L2	1117	0	0	0	0
22660	ENSG00000064932	SBNO2	22904	0	0	0	0
5346	ENSG00000064933	PMS1	5378	0	1	0	1
10215	ENSG00000064961	HMG20B	10362	0	0	0	0
10057	ENSG00000064989	CALCRL	10203	0	0	0	0
6842	ENSG00000064995	TAF11	6882	0	0	0	0
23049	ENSG00000064999	ANKS1A	23294	0	0	0	0
8864	ENSG00000065000	AP3D1	8943	0	0	0	0
7586	ENSG00000065029	ZNF76	7629	0	0	0	0
9216	ENSG00000065054	SLC9A3R2	9351	0	0	0	0
4882	ENSG00000065057	NTHL1	4913	1	0	0	0
34176	ENSG00000065060	UHRF1BP1	54887	0	0	0	0
2756	ENSG00000065135	GNAI3	2773	0	0	1	1
3818	ENSG00000065150	IPO5	3843	0	0	0	0
4911	ENSG00000065154	OAT	4942	1	0	0	0
10727	ENSG00000065183	WDR3	10885	0	0	0	0
5554	ENSG00000065243	PKN2	5586	0	1	1	2
36692	ENSG00000065268	WDR18	57418	0	0	0	0
9553	ENSG00000065308	TRAM2	9697	0	0	0	0
9287	ENSG00000065320	NTN1	9423	0	0	0	0
9205	ENSG00000065325	GLP2R	9340	0	0	0	0
34677	ENSG00000065328	MCM10	55388	0	0	0	0
1594	ENSG00000065357	DGKA	1606	0	0	0	0
2050	ENSG00000065361	ERBB3	2065	0	0	0	0
34052	ENSG00000065371	ROPN1	54763	0	0	0	0
60057	ENSG00000065413	ANKRD44	91526	0	0	0	0
3710	ENSG00000065427	KARS	3735	0	0	0	0
23290	ENSG00000065457	ADAT1	23536	0	0	0	0
10796	ENSG00000065485	PDIA5	10954	0	1	0	1
34922	ENSG00000065491	TBC1D22B	55633	0	0	0	0
4684	ENSG00000065518	NDUFB4	4710	1	0	0	0
22768	ENSG00000065526	SPEN	23013	0	0	0	0
4612	ENSG00000065534	MYLK	4638	0	0	0	0
35142	ENSG00000065548	ZC3H15	55854	0	1	1	2
6380	ENSG00000065559	MAP2K4	6416	0	0	0	0
34537	ENSG00000065600	TMEM206	55248	0	0	0	0
9748	ENSG00000065609	SNAP91	9892	0	0	0	0
9604	ENSG00000065613	SLK	9748	0	0	0	0
30649	ENSG00000065615	CYB5R4	51167	0	0	0	0
1299	ENSG00000065618	COL17A1	1308	0	0	0	0
78742	ENSG00000065621	GSTO2	119391	0	0	0	0
34465	ENSG00000065665	SEC61A2	55176	0	0	0	0
5556	ENSG00000065675	PRKCQ	5588	0	0	1	1
7046	ENSG00000065717	TLE2	7089	0	0	0	0
31145	ENSG00000065802	ASB1	51665	0	0	0	0
57883	ENSG00000065809	FAM107B	83641	0	0	0	0
4174	ENSG00000065833	ME1	4199	0	0	0	0
22971	ENSG00000065882	TBC1D1	23216	0	0	0	0
8552	ENSG00000065883	CDK13	8621	0	0	0	0
10639	ENSG00000065911	MTHFD2	10797	1	0	0	0
58877	ENSG00000065923	SLC9A7	84679	0	0	0	0
35099	ENSG00000065970	FOXJ2	55810	0	0	0	0
4873	ENSG00000065978	YBX1	4904	0	0	0	0
5109	ENSG00000065989	PDE4A	5141	0	0	0	0
5493	ENSG00000066027	PPP2R5A	5525	0	0	0	0
1485	ENSG00000066032	CTNNA2	1496	0	0	0	0
1979	ENSG00000066044	ELAVL1	1994	0	0	0	0
7032	ENSG00000066056	TIE1	7075	0	0	0	0
36882	ENSG00000066084	DIP2B	57609	0	0	0	0
6562	ENSG00000066117	SMARCD1	6602	0	0	0	0
9538	ENSG00000066135	KDM4A	9682	0	0	0	0
4771	ENSG00000066136	NFYC	4802	0	1	0	1
58427	ENSG00000066185	ZMYND12	84217	0	0	0	0
6514	ENSG00000066230	SLC9A3	6550	0	0	0	0
25540	ENSG00000066248	NGEF	25791	0	0	0	0
92030	ENSG00000066279	ASPM	259266	0	0	0	0
8755	ENSG00000066294	CD84	8832	0	0	0	0
41397	ENSG00000066322	ELOVL1	64834	0	0	1	1
6648	ENSG00000066336	SPI1	6688	0	0	0	0
29825	ENSG00000066379	ZNRD1	30834	0	0	0	0
740	ENSG00000066382	MPPED2	744	0	0	0	0
30690	ENSG00000066405	CLDN18	51208	0	0	0	0
26852	ENSG00000066422	ZBTB11	27107	0	0	0	0
4262	ENSG00000066427	ATXN3	4287	0	1	0	1
9806	ENSG00000066455	GOLGA5	9950	0	0	0	0
2248	ENSG00000066468	FGFR2	2263	0	0	1	1
34920	ENSG00000066557	LRRC40	55631	0	0	0	0
30498	ENSG00000066583	ISOC1	51015	0	0	0	0
1994	ENSG00000066629	EML1	2009	0	0	0	0
37947	ENSG00000066651	TRMT11	60487	0	1	0	1
34912	ENSG00000066654	THUMPD1	55623	0	0	0	0
60023	ENSG00000066697	C9orf30	91283	0	0	0	0
25902	ENSG00000066735	KIF26A	26153	0	0	0	0
34391	ENSG00000066739	ATG2B	55102	0	0	0	0
10418	ENSG00000066777	ARFGEF1	10565	0	0	0	0
110368	ENSG00000066813	ACSM2B	348158	1	0	0	0
36896	ENSG00000066827	ZFAT	57623	0	0	0	0
9506	ENSG00000066855	MTFR1	9650	1	0	0	0
10576	ENSG00000066923	STAG3	10734	0	0	0	0
2220	ENSG00000066926	FECH	2235	1	0	0	0
4623	ENSG00000066933	MYO9A	4649	0	1	1	2
8584	ENSG00000067048	DDX3Y	8653	0	0	0	0
5182	ENSG00000067057	PFKP	5214	0	0	0	0
3402	ENSG00000067064	IDI1	3422	1	0	0	0
6632	ENSG00000067066	SP100	6672	0	0	0	0
1307	ENSG00000067082	KLF6	1316	0	0	1	1
8544	ENSG00000067113	PPAP2A	8611	0	0	0	0
4730	ENSG00000067141	NEO1	4756	0	0	0	0
23226	ENSG00000067167	TRAM1	23471	0	0	0	0
5223	ENSG00000067177	PHKA1	5255	0	0	0	0
7089	ENSG00000067182	TNFRSF1A	7132	0	0	0	0
778	ENSG00000067191	CACNB1	782	0	0	0	0
7767	ENSG00000067208	EVI5	7813	0	0	0	0
9263	ENSG00000067221	STOML1	9399	0	0	0	0
5283	ENSG00000067225	PKM2	5315	0	0	0	0
33796	ENSG00000067248	DHX29	54505	0	0	0	0
29827	ENSG00000067334	DNTTIP2	30836	0	0	0	0
54930	ENSG00000067365	METTL22	79091	0	0	0	0
7115	ENSG00000067369	TP53BP1	7158	0	0	0	0
7173	ENSG00000067445	TRO	7216	0	0	0	0
30501	ENSG00000067533	RRP15	51018	0	0	0	0
384	ENSG00000067560	RHOA	387	0	1	0	1
1647	ENSG00000067596	DHX8	1659	0	0	1	1
5558	ENSG00000067606	PRKCZ	5590	0	0	0	0
7501	ENSG00000067646	ZFY	7544	0	0	0	0
34988	ENSG00000067704	IARS2	55699	1	0	0	0
6817	ENSG00000067715	SYT1	6857	0	0	0	0
59734	ENSG00000067798	NAV3	89795	0	0	0	0
3401	ENSG00000067829	IDH3G	3421	1	0	0	0
55444	ENSG00000067836	ROGDI	79641	0	0	0	0
36868	ENSG00000067840	PDZD4	57595	0	0	0	0
489	ENSG00000067842	ATP2B3	492	0	0	0	0
6061	ENSG00000067900	ROCK1	6093	0	1	0	1
861	ENSG00000067955	CBFB	865	0	0	0	0
5133	ENSG00000067992	PDK3	5165	1	0	0	0
8623	ENSG00000068001	HYAL2	8692	0	0	0	0
9615	ENSG00000068024	HDAC4	9759	0	0	0	0
11026	ENSG00000068028	RASSF1	11186	0	0	1	1
2246	ENSG00000068078	FGFR3	2261	0	0	0	0
3410	ENSG00000068079	IFI35	3430	0	0	0	0
40540	ENSG00000068097	HEATR6	63897	0	0	0	0
56148	ENSG00000068120	COASY	80347	1	0	1	1
55792	ENSG00000068137	PLEKHH3	79990	0	1	0	1
4180	ENSG00000068305	MEF2A	4205	0	0	0	0
34882	ENSG00000068308	OTUD5	55593	0	0	0	0
6988	ENSG00000068323	TFE3	7030	0	0	0	0
4912	ENSG00000068354	TBC1D25	4943	0	0	0	0
2167	ENSG00000068366	ACSL4	2182	0	0	0	0
3607	ENSG00000068383	INPP5A	3632	0	0	1	1
26983	ENSG00000068394	GPKOW	27238	0	0	0	0
36129	ENSG00000068400	GRIPAP1	56850	0	0	0	0
23891	ENSG00000068438	FTSJ1	24140	0	0	0	0
35060	ENSG00000068489	PRR11	55771	0	1	0	1
41579	ENSG00000068615	REEP1	65055	0	0	0	0
23005	ENSG00000068650	ATP11A	23250	0	0	0	0
25634	ENSG00000068654	POLR1A	25885	0	0	0	0
9597	ENSG00000068697	LAPTM4A	9741	0	1	0	1
36493	ENSG00000068724	TTC7A	57217	0	0	0	0
30928	ENSG00000068745	IP6K2	51447	0	0	0	0
94919	ENSG00000068781	STON1-GTF2A1L	286749	0	0	0	0
34422	ENSG00000068784	SRBD1	55133	0	0	0	0
3771	ENSG00000068796	KIF2A	3796	0	0	0	0
10089	ENSG00000068831	RASGRP2	10235	0	0	0	0
22953	ENSG00000068878	PSME4	23198	0	0	0	0
36833	ENSG00000068885	IFT80	57560	0	0	0	0
22689	ENSG00000068903	SIRT2	22933	0	0	0	0
26993	ENSG00000068912	ERLEC1	27248	0	0	0	0
5494	ENSG00000068971	PPP2R5B	5526	0	0	0	0
5805	ENSG00000068976	PYGM	5837	0	0	0	0
8642	ENSG00000068985	PAGE1	8712	0	0	0	0
5275	ENSG00000069011	PITX1	5307	0	0	0	0
36391	ENSG00000069018	TRPC7	57113	0	0	0	0
119586	ENSG00000069020	MAST4	375449	0	0	0	0
85748	ENSG00000069122	GPR116	221395	0	0	0	0
33840	ENSG00000069188	SDK2	54549	0	0	0	0
8684	ENSG00000069206	ADAM7	8756	0	0	0	0
35035	ENSG00000069248	NUP133	55746	0	0	0	0
41285	ENSG00000069275	NUCKS1	64710	0	0	0	0
35026	ENSG00000069329	VPS35	55737	0	0	0	0
10148	ENSG00000069345	DNAJA2	10294	0	0	0	0
599	ENSG00000069399	BCL3	602	0	0	0	0
8448	ENSG00000069424	KCNAB2	8514	0	0	0	0
9915	ENSG00000069431	ABCC9	10060	0	0	0	0
30565	ENSG00000069482	GAL	51083	0	0	0	0
28856	ENSG00000069493	CLEC2D	29121	0	0	0	0
79804	ENSG00000069509	FUNDC1	139341	1	0	0	0
4104	ENSG00000069535	MAOB	4129	1	0	0	0
6063	ENSG00000069667	RORA	6095	0	0	0	0
1803	ENSG00000069696	DRD4	1815	0	0	0	0
7007	ENSG00000069702	TGFBR3	7049	0	0	0	0
23040	ENSG00000069712	KIAA1107	23285	0	0	0	0
8341	ENSG00000069764	PLA2G10	8399	0	0	0	0
33917	ENSG00000069812	HES2	54626	0	0	0	0
480	ENSG00000069849	ATP1B3	483	0	0	0	0
4708	ENSG00000069869	NEDD4	4734	0	0	0	0
9348	ENSG00000069943	PIGB	9488	0	0	0	0
5565	ENSG00000069956	MAPK6	5597	0	0	0	0
10534	ENSG00000069966	GNB5	10681	0	0	0	0
5841	ENSG00000069974	RAB27A	5873	0	0	0	0
27184	ENSG00000069998	CECR5	27440	0	0	0	0
7310	ENSG00000070010	UFD1L	7353	0	0	0	0
4015	ENSG00000070018	LRP6	4040	0	1	0	1
2967	ENSG00000070019	GUCY2C	2984	0	0	0	0
6308	ENSG00000070031	SCT	6343	0	0	0	0
36934	ENSG00000070047	PHRF1	57661	0	0	0	0
8452	ENSG00000070061	IKBKAP	8518	0	0	0	0
4894	ENSG00000070081	NUCB2	4925	0	0	0	0
5185	ENSG00000070087	PFN2	5217	0	0	0	0
5742	ENSG00000070159	PTPN3	5774	0	0	0	0
6670	ENSG00000070182	SPTB	6710	0	0	0	0
26816	ENSG00000070190	DAPP1	27071	0	0	0	0
2240	ENSG00000070193	FGF10	2255	0	0	0	0
23201	ENSG00000070214	SLC44A1	23446	0	0	1	1
34205	ENSG00000070269	C14orf101	54916	0	0	0	0
23048	ENSG00000070366	SMG6	23293	0	0	0	0
10493	ENSG00000070367	EXOC5	10640	0	0	0	0
8167	ENSG00000070371	CLTCL1	8218	0	1	0	1
26751	ENSG00000070388	FGF22	27006	0	0	0	0
10126	ENSG00000070404	FSTL3	10272	0	0	0	0
9849	ENSG00000070413	DGCR2	9993	0	0	0	0
34947	ENSG00000070423	RNF126	55658	0	0	0	0
4309	ENSG00000070444	MNT	4335	0	0	0	0
55200	ENSG00000070476	ZXDC	79364	0	0	0	0
22965	ENSG00000070495	JMJD6	23210	0	0	0	0
5391	ENSG00000070501	POLB	5423	1	0	0	0
35097	ENSG00000070526	ST6GALNAC1	55808	0	0	0	0
34351	ENSG00000070540	WIPI1	55062	0	0	0	0
22600	ENSG00000070601	FRMPD1	22844	0	0	0	0
36977	ENSG00000070610	GBA2	57704	0	0	0	0
3320	ENSG00000070614	NDST1	3340	0	0	0	0
437	ENSG00000070669	ASNS	440	0	0	1	1
10789	ENSG00000070718	AP3M2	10947	0	0	0	0
1249	ENSG00000070729	CNGB1	1258	0	0	0	0
10463	ENSG00000070731	ST6GALNAC2	10610	0	0	0	0
1095	ENSG00000070748	CHAT	1103	0	0	0	0
26731	ENSG00000070756	PABPC1	26986	0	0	0	0
10273	ENSG00000070759	TESK2	10420	0	0	1	1
28841	ENSG00000070761	C16orf80	29105	0	0	0	0
1448	ENSG00000070770	CSNK2A2	1459	0	0	0	0
10940	ENSG00000070778	PTPN21	11099	0	0	0	0
8812	ENSG00000070785	EIF2B3	8891	0	0	1	1
811	ENSG00000070808	CAMK2A	815	0	0	0	0
6909	ENSG00000070814	TCOF1	6949	0	0	0	0
993	ENSG00000070831	CDC42	998	0	0	0	0
25780	ENSG00000070882	OSBPL3	26031	0	0	0	0
2031	ENSG00000070886	EPHA8	2046	0	0	0	0
6523	ENSG00000070915	SLC12A3	6559	0	0	0	0
36131	ENSG00000070950	RAD18	56852	0	0	0	0
487	ENSG00000070961	ATP2B1	490	0	0	0	0
29585	ENSG00000070985	TRPM5	29850	0	0	0	0
8380	ENSG00000071051	NCK2	8440	0	0	0	0
9311	ENSG00000071054	MAP4K4	9448	0	0	0	0
11156	ENSG00000071073	MGAT4A	11320	0	0	0	0
6128	ENSG00000071082	RPL31	6160	0	0	0	0
9804	ENSG00000071127	WDR1	9948	0	0	0	0
22916	ENSG00000071189	SNX13	23161	0	0	0	0
34149	ENSG00000071203	MS4A12	54860	0	0	0	0
55461	ENSG00000071205	ARHGAP10	79658	0	0	1	1
6163	ENSG00000071242	RPS6KA2	6196	0	0	0	0
33847	ENSG00000071243	ING3	54556	0	0	0	0
22602	ENSG00000071246	VASH1	22846	0	0	0	0
29728	ENSG00000071282	LMCD1	29995	0	0	0	0
76905	ENSG00000071462	WBSCR22	114049	0	0	0	0
6364	ENSG00000071537	SEL1L	6400	0	0	0	0
9185	ENSG00000071539	TRIP13	9319	0	0	0	0
534	ENSG00000071553	ATP6AP1	537	0	0	0	0
6889	ENSG00000071564	TCF3	6929	0	0	0	0
28687	ENSG00000071575	TRIB2	28951	0	0	0	0
26276	ENSG00000071626	DAZAP1	26528	0	0	0	0
32933	ENSG00000071655	MBD3	53615	0	0	0	0
30534	ENSG00000071677	PRLH	51052	0	0	0	0
6557	ENSG00000071794	HLTF	6596	0	0	0	0
9007	ENSG00000071859	FAM50A	9130	0	0	0	0
37804	ENSG00000071889	FAM3A	60343	0	0	0	0
29629	ENSG00000071894	CPSF1	29894	0	0	0	0
79883	ENSG00000071909	MYO3B	140469	0	0	0	0
55703	ENSG00000071967	CYBRD1	79901	0	0	0	0
28249	ENSG00000071991	CDH19	28513	0	0	0	0
5102	ENSG00000071994	PDCD2	5134	0	0	0	0
34406	ENSG00000072041	SLC6A15	55117	0	0	0	0
30591	ENSG00000072042	RDH11	51109	0	1	1	2
5534	ENSG00000072062	PRKACA	5566	1	0	1	1
22615	ENSG00000072071	LPHN1	22859	0	0	0	0
6654	ENSG00000072080	SPP2	6694	0	0	0	0
84	ENSG00000072110	ACTN1	87	0	0	0	0
23258	ENSG00000072121	ZFYVE26	23503	0	1	1	2
27075	ENSG00000072133	RPS6KA6	27330	0	0	0	0
22661	ENSG00000072134	EPN2	22905	0	0	0	0
26217	ENSG00000072135	PTPN18	26469	0	0	0	0
34968	ENSG00000072163	LIMS2	55679	0	0	0	0
34804	ENSG00000072182	ACCN4	55515	0	0	0	0
10144	ENSG00000072195	SPEG	10290	0	0	0	0
58904	ENSG00000072201	LNX1	84708	0	0	0	0
221	ENSG00000072210	ALDH3A2	224	1	0	0	0
6995	ENSG00000072274	TFRC	7037	0	0	0	0
6680	ENSG00000072310	SREBF1	6720	0	0	0	0
7181	ENSG00000072315	TRPC5	7224	0	0	0	0
26870	ENSG00000072364	AFF4	27125	0	0	0	0
7278	ENSG00000072401	UBE2D1	7321	0	0	0	0
40999	ENSG00000072415	MPP5	64398	0	0	0	0
9742	ENSG00000072422	RHOBTB1	9886	0	0	1	1
8191	ENSG00000072501	SMC1A	8243	0	0	0	0
3011	ENSG00000072506	HSD17B10	3028	1	0	0	0
1996	ENSG00000072518	MARK2	2011	0	0	0	0
3141	ENSG00000072571	HMMR	3161	0	0	0	0
35032	ENSG00000072609	CHFR	55743	0	0	0	0
29686	ENSG00000072657	TRHDE	29953	0	0	0	0
8874	ENSG00000072682	P4HA2	8974	0	0	0	0
2198	ENSG00000072694	FCGR2B	2213	0	0	0	0
4749	ENSG00000072736	NFATC3	4775	0	0	0	0
30577	ENSG00000072756	TRNT1	51095	1	0	0	0
34	ENSG00000072778	ACADVL	37	1	0	0	0
6753	ENSG00000072786	STK10	6793	0	0	0	0
23046	ENSG00000072803	FBXW11	23291	0	0	0	0
9600	ENSG00000072818	ACAP1	9744	0	0	0	0
1391	ENSG00000072832	CRMP1	1400	0	0	0	0
2106	ENSG00000072840	EVC	2121	0	0	0	0
30492	ENSG00000072849	DERL2	51009	0	0	0	0
34136	ENSG00000072858	SIDT1	54847	0	0	0	0
34109	ENSG00000072864	NDE1	54820	0	1	1	2
10188	ENSG00000072952	MRVI1	10335	0	0	0	0
54881	ENSG00000072954	TMEM38A	79041	0	0	0	0
8828	ENSG00000072958	AP1M1	8907	0	0	0	0
5785	ENSG00000073008	PVR	5817	0	0	0	0
7472	ENSG00000073050	XRCC1	7515	0	0	0	0
944	ENSG00000073060	SCARB1	949	0	0	0	0
34194	ENSG00000073067	CYP2W1	54905	0	0	0	0
4146	ENSG00000073111	MCM2	4171	0	0	0	0
33747	ENSG00000073146	MOV10L1	54456	0	0	0	0
35945	ENSG00000073150	PANX2	56666	0	0	0	0
57884	ENSG00000073169	RP3-402G11.5	83642	0	0	0	0
8557	ENSG00000073282	TP63	8626	0	0	0	0
56017	ENSG00000073331	ALPK1	80216	0	0	0	0
3968	ENSG00000073350	LLGL2	3993	0	0	0	0
5119	ENSG00000073417	PDE8A	5151	0	0	0	0
1174	ENSG00000073464	CLCN4	1183	0	0	0	0
33766	ENSG00000073536	NLE1	54475	0	0	0	0
6353	ENSG00000073578	SDHA	6389	1	0	0	0
6565	ENSG00000073584	SMARCE1	6605	0	0	0	0
34041	ENSG00000073598	FNDC8	54752	0	0	0	0
35164	ENSG00000073605	GSDMB	55876	0	0	0	0
5895	ENSG00000073614	KDM5A	5927	0	0	0	0
4160	ENSG00000073670	ADAM11	4185	0	0	0	0
5491	ENSG00000073711	PPP2R3A	5523	0	0	0	0
10821	ENSG00000073712	FERMT2	10979	0	1	0	1
8578	ENSG00000073734	ABCB11	8647	0	0	0	0
10025	ENSG00000073737	DHRS9	10170	0	0	0	0
917	ENSG00000073754	CD5L	922	0	0	0	0
5711	ENSG00000073756	PTGS2	5743	0	0	0	0
10497	ENSG00000073792	IGF2BP2	10644	0	0	0	0
9051	ENSG00000073803	MAP3K13	9175	0	0	0	0
6444	ENSG00000073849	ST6GAL1	6480	0	0	0	0
29742	ENSG00000073861	TBX21	30009	0	0	0	0
9984	ENSG00000073910	FRY	10129	0	0	1	1
8245	ENSG00000073921	PICALM	8301	0	0	0	0
4874	ENSG00000073969	NSF	4905	0	0	0	0
2719	ENSG00000074047	GLI2	2736	0	0	0	0
23087	ENSG00000074054	CLASP1	23332	0	0	0	0
41836	ENSG00000074071	MRPS34	65993	1	0	0	0
4823	ENSG00000074181	NOTCH3	4854	0	0	0	0
1198	ENSG00000074201	CLNS1A	1207	0	0	1	1
5490	ENSG00000074211	PPP2R2C	5522	0	0	0	0
8402	ENSG00000074219	TEAD2	8463	0	0	0	0
8655	ENSG00000074266	EED	8726	0	1	1	2
34114	ENSG00000074276	CDHR2	54825	0	0	0	0
6580	ENSG00000074317	SNCB	6620	0	0	0	0
7208	ENSG00000074319	TSG101	7251	0	0	0	0
34710	ENSG00000074356	C17orf85	55421	0	0	0	0
486	ENSG00000074370	ATP2A3	489	0	0	0	0
767	ENSG00000074410	CA12	771	0	0	0	0
11178	ENSG00000074416	MGLL	11343	0	0	0	0
37701	ENSG00000074527	NTN4	59277	0	0	0	0
614	ENSG00000074582	BCS1L	617	1	0	0	0
9747	ENSG00000074590	NUAK1	9891	0	0	0	0
34167	ENSG00000074603	DPP8	54878	0	1	0	1
9063	ENSG00000074621	SLC24A1	9187	0	0	0	0
34494	ENSG00000074657	ZNF532	55205	0	0	0	0
8512	ENSG00000074660	SCARF1	8578	0	0	0	0
3973	ENSG00000074695	LMAN1	3998	0	0	0	0
30975	ENSG00000074696	PTPLAD1	51495	0	0	0	0
25783	ENSG00000074706	IPCEF1	26034	0	0	0	0
22895	ENSG00000074755	ZZEF1	23140	0	1	1	2
29998	ENSG00000074771	NOX3	50508	0	0	0	0
2008	ENSG00000074800	ENO1	2023	0	0	0	0
6521	ENSG00000074803	SLC12A1	6557	0	0	0	0
35290	ENSG00000074842	C19orf10	56005	0	0	0	0
36992	ENSG00000074855	ANO8	57719	0	0	0	0
30657	ENSG00000074935	TUBE1	51175	0	1	1	2
34449	ENSG00000074964	ARHGEF10L	55160	0	0	0	0
7251	ENSG00000074966	TXK	7294	0	0	0	0
9527	ENSG00000075035	WSCD2	9671	0	0	0	0
3760	ENSG00000075043	KCNQ2	3785	0	0	0	0
6825	ENSG00000075073	TACR2	6865	0	0	0	0
41029	ENSG00000075089	ACTR6	64431	0	0	0	0
34251	ENSG00000075131	TIPIN	54962	0	0	0	0
6677	ENSG00000075142	SRI	6717	0	0	0	0
8603	ENSG00000075151	EIF4G3	8672	0	0	0	0
54863	ENSG00000075188	NUP37	79023	0	0	0	0
10224	ENSG00000075213	SEMA3A	10371	0	0	0	0
30992	ENSG00000075218	GTSE1	51512	0	0	0	0
10365	ENSG00000075223	SEMA3C	10512	0	0	0	0
34309	ENSG00000075234	TTC38	55020	0	0	0	0
35	ENSG00000075239	ACAT1	38	1	0	0	0
22906	ENSG00000075240	GRAMD4	23151	0	0	0	0
9476	ENSG00000075275	CELSR1	9620	0	0	0	0
7436	ENSG00000075290	WNT8B	7479	0	0	0	0
27077	ENSG00000075292	ZNF638	27332	0	0	0	0
35257	ENSG00000075303	SLC25A40	55972	1	0	0	0
28826	ENSG00000075336	C18orf55	29090	0	0	0	0
116	ENSG00000075340	ADD2	119	0	0	0	0
2234	ENSG00000075388	FGF4	2249	0	0	0	0
9322	ENSG00000075391	RASAL2	9462	0	0	0	0
9461	ENSG00000075399	C16orf7	9605	0	0	0	0
7544	ENSG00000075407	ZNF37A	7587	0	0	0	0
4115	ENSG00000075413	MARK3	4140	0	0	0	0
5218	ENSG00000075415	SLC25A3	5250	1	0	0	0
41351	ENSG00000075420	FNDC3B	64778	0	1	1	2
2339	ENSG00000075426	FOSL2	2355	0	0	0	0
26836	ENSG00000075429	CACNG5	27091	0	0	0	0
26837	ENSG00000075461	CACNG4	27092	0	0	0	0
94597	ENSG00000075539	FRYL	285527	0	0	0	0
23260	ENSG00000075568	TMEM131	23505	0	0	0	0
6584	ENSG00000075618	FSCN1	6624	0	0	0	0
57	ENSG00000075624	ACTB	60	0	0	0	0
34323	ENSG00000075643	MOCOS	55034	0	0	0	0
5305	ENSG00000075651	PLD1	5337	0	0	1	1
476	ENSG00000075673	ATP12A	479	0	0	0	0
94292	ENSG00000075702	WDR62	284403	0	0	0	0
1727	ENSG00000075711	DLG1	1739	0	0	0	0
7833	ENSG00000075785	RAB7A	7879	0	0	0	0
35258	ENSG00000075790	BCAP29	55973	0	0	0	0
25705	ENSG00000075826	SEC31B	25956	0	0	0	0
9589	ENSG00000075856	SART3	9733	0	0	0	0
35131	ENSG00000075884	ARHGAP15	55843	0	0	0	0
76667	ENSG00000075886	TUBA3D	113457	0	0	0	0
5044	ENSG00000075891	PAX2	5076	0	0	0	0
22771	ENSG00000075914	EXOSC7	23016	0	0	0	0
22676	ENSG00000075945	KIFAP3	22920	0	0	0	0
23363	ENSG00000075975	MKRN2	23609	0	1	0	1
4150	ENSG00000076003	MCM6	4175	0	0	0	0
25745	ENSG00000076043	REXO2	25996	1	0	1	1
10033	ENSG00000076053	RBM7	10179	0	0	0	0
5907	ENSG00000076067	RBMS2	5939	0	0	0	0
11016	ENSG00000076108	BAZ2A	11176	0	0	0	0
25679	ENSG00000076201	PTPN23	25930	0	0	0	0
4267	ENSG00000076242	MLH1	4292	0	0	0	0
7331	ENSG00000076248	UNG	7374	1	0	0	0
2313	ENSG00000076258	FMO4	2329	0	0	0	0
26997	ENSG00000076321	KLHL20	27252	0	0	0	0
8709	ENSG00000076344	RGS11	8786	0	0	0	0
76652	ENSG00000076351	SLC46A1	113235	0	0	0	0
5330	ENSG00000076356	PLXNA2	5362	0	1	0	1
10468	ENSG00000076382	SPAG5	10615	0	0	0	0
59679	ENSG00000076513	ANKRD13A	88455	0	0	0	0
7120	ENSG00000076554	TPD52	7163	0	0	0	0
29	ENSG00000076555	ACACB	32	1	0	0	0
9474	ENSG00000076604	TRAF4	9618	0	0	0	0
35112	ENSG00000076641	PAG1	55824	0	0	0	0
34383	ENSG00000076650	GPATCH1	55094	0	0	0	0
3365	ENSG00000076662	ICAM3	3385	0	0	0	0
22733	ENSG00000076685	NT5C2	22978	0	0	0	0
4137	ENSG00000076706	MCAM	4162	0	0	0	0
2224	ENSG00000076716	GPC4	2239	0	0	0	0
35085	ENSG00000076770	MBNL3	55796	0	0	0	0
36935	ENSG00000076826	CAMSAP3	57662	0	0	0	0
5877	ENSG00000076864	RAP1GAP	5909	0	0	0	0
36228	ENSG00000076924	XAB2	56949	0	0	0	0
9015	ENSG00000076928	ARHGEF1	9138	0	0	0	0
6773	ENSG00000076944	STXBP2	6813	0	0	0	0
5577	ENSG00000076984	MAP2K7	5609	0	0	1	1
26976	ENSG00000077009	ITGB1BP3	27231	0	0	0	0
8461	ENSG00000077044	DGKD	8527	0	0	0	0
58208	ENSG00000077063	CTTNBP2	83992	0	0	0	0
30893	ENSG00000077080	ACTL6B	51412	0	0	0	0
5883	ENSG00000077092	RARB	5915	0	1	0	1
7112	ENSG00000077097	TOP2B	7155	0	0	0	0
36168	ENSG00000077147	TM9SF3	56889	0	0	0	0
4760	ENSG00000077150	NFKB2	4791	0	0	0	0
28825	ENSG00000077152	UBE2T	29089	0	0	1	1
4634	ENSG00000077157	PPP1R12B	4660	0	0	0	0
33722	ENSG00000077232	DNAJC10	54431	0	0	0	0
2958	ENSG00000077235	GTF3C1	2975	0	0	0	0
3541	ENSG00000077238	IL4R	3566	0	0	0	0
22787	ENSG00000077254	USP33	23032	0	0	0	0
5031	ENSG00000077264	PAK3	5063	0	0	0	0
823	ENSG00000077274	CAPN6	827	0	0	0	0
1629	ENSG00000077279	DCX	1641	0	0	0	0
6586	ENSG00000077312	SNRPA	6626	0	0	0	0
9434	ENSG00000077327	SPAG6	9576	0	1	1	2
36194	ENSG00000077348	EXOSC5	56915	0	0	0	0
1769	ENSG00000077380	DYNC1I2	1781	0	1	0	1
33809	ENSG00000077420	APBB1IP	54518	0	0	0	0
4009	ENSG00000077454	LRCH4	4034	0	0	0	0
80327	ENSG00000077458	FAM76B	143684	0	0	0	0
31028	ENSG00000077463	SIRT6	51548	0	0	0	0
7256	ENSG00000077498	TYR	7299	0	0	0	0
10556	ENSG00000077514	POLD3	10714	0	0	0	0
85	ENSG00000077522	ACTN2	88	0	0	0	0
828	ENSG00000077549	CAPZB	832	0	0	0	0
7064	ENSG00000077585	GPR137B	7107	0	0	0	0
9859	ENSG00000077616	NAALAD2	10003	0	0	0	0
55762	ENSG00000077684	PHF17	79960	0	0	0	0
83741	ENSG00000077713	SLC25A43	203427	1	0	0	0
7276	ENSG00000077721	UBE2A	7319	0	0	0	0
2245	ENSG00000077782	FGFR1	2260	0	0	0	0
8407	ENSG00000077800	FKBP6	8468	0	0	0	0
26872	ENSG00000077935	SMC1B	27127	0	0	0	0
2177	ENSG00000077942	FBLN1	2192	0	0	0	0
8450	ENSG00000077943	ITGA8	8516	0	0	0	0
8464	ENSG00000077984	CST7	8530	0	0	0	0
4108	ENSG00000078018	MAP2	4133	0	0	0	0
8941	ENSG00000078043	PIAS2	9063	0	0	0	0
270	ENSG00000078053	AMPH	273	0	0	0	0
366	ENSG00000078061	ARAF	369	0	0	0	0
36201	ENSG00000078070	MCCC1	56922	1	0	0	0
26819	ENSG00000078081	LAMP3	27074	0	0	0	0
2176	ENSG00000078098	FAP	2191	0	0	0	0
10382	ENSG00000078114	NEBL	10529	0	0	0	0
34620	ENSG00000078124	ACER3	55331	0	0	0	0
3075	ENSG00000078140	UBE2K	3093	0	0	0	0
5257	ENSG00000078142	PIK3C3	5289	0	0	0	0
35017	ENSG00000078177	N4BP2	55728	0	0	0	0
36381	ENSG00000078237	C12orf5	57103	0	0	0	0
7246	ENSG00000078246	TULP3	7289	0	0	1	1
8792	ENSG00000078269	SYNJ2	8871	0	0	0	0
105	ENSG00000078295	ADCY2	108	0	0	0	0
5495	ENSG00000078304	PPP2R5C	5527	0	0	0	0
34004	ENSG00000078328	RBFOX1	54715	0	0	0	0
2765	ENSG00000078369	GNB1	2782	0	0	0	0
3185	ENSG00000078399	HOXA9	3205	0	0	1	1
1893	ENSG00000078401	EDN1	1906	0	0	0	0
7980	ENSG00000078403	MLLT10	8028	0	1	0	1
34352	ENSG00000078487	ZCWPW1	55063	0	0	0	0
114	ENSG00000078549	ADCYAP1R1	117	0	0	0	0
26029	ENSG00000078579	FGF20	26281	0	0	0	0
27079	ENSG00000078589	P2RY10	27334	0	0	0	0
9315	ENSG00000078596	ITM2A	9452	0	0	0	0
4867	ENSG00000078618	NRD1	4898	0	0	0	0
7376	ENSG00000078668	VDAC3	7419	1	0	0	0
5076	ENSG00000078674	PCM1	5108	0	0	0	0
36963	ENSG00000078687	TNRC6C	57690	0	0	0	0
9016	ENSG00000078699	CBFA2T2	9139	0	1	0	1
1608	ENSG00000078725	DBC1	1620	0	0	0	0
57979	ENSG00000078747	ITCH	83737	0	0	0	0
26784	ENSG00000078795	PKD2L2	27039	0	0	0	0
37290	ENSG00000078804	TP53INP2	58476	0	0	0	0
30632	ENSG00000078808	SDF4	51150	0	0	0	0
36917	ENSG00000078814	MYH7B	57644	0	0	0	0
56142	ENSG00000078898	BPIFB2	80341	0	0	0	0
7118	ENSG00000078900	TP73	7161	0	0	0	0
33763	ENSG00000078902	TOLLIP	54472	0	0	0	0
31099	ENSG00000078967	UBE2D4	51619	0	0	0	0
26843	ENSG00000079101	CLUL1	27098	0	0	0	0
858	ENSG00000079102	RUNX1T1	862	0	0	0	0
1010	ENSG00000079112	CDH17	1015	0	0	0	0
9840	ENSG00000079134	THOC1	9984	0	0	0	0
31141	ENSG00000079150	FKBP7	51661	0	0	0	0
77598	ENSG00000079156	OSBPL6	114880	0	0	0	0
6471	ENSG00000079215	SLC1A3	6507	0	0	0	0
7477	ENSG00000079246	XRCC5	7520	0	0	0	0
36204	ENSG00000079257	LXN	56925	0	0	0	0
11101	ENSG00000079263	SP140	11262	0	0	0	0
8503	ENSG00000079277	MKNK1	8569	0	0	0	0
7102	ENSG00000079308	TNS1	7145	0	0	0	0
36728	ENSG00000079313	REXO1	57455	0	0	0	0
35960	ENSG00000079332	SAR1A	56681	0	0	0	0
8490	ENSG00000079335	CDC14A	8556	0	0	0	0
10264	ENSG00000079337	RAPGEF3	10411	0	0	0	0
631	ENSG00000079385	CEACAM1	634	0	0	0	0
29578	ENSG00000079387	SENP1	29843	0	0	1	1
30689	ENSG00000079393	DUSP13	51207	0	0	0	0
22907	ENSG00000079432	CIC	23152	0	0	0	0
3966	ENSG00000079435	LIPE	3991	0	0	0	0
2207	ENSG00000079459	FDFT1	2222	0	1	0	1
5018	ENSG00000079462	PAFAH1B3	5050	0	0	0	0
4951	ENSG00000079482	OPHN1	4983	0	0	0	0
170	ENSG00000079557	AFM	173	0	0	0	0
3810	ENSG00000079616	KIF22	3835	0	0	0	0
10443	ENSG00000079689	SCGN	10590	0	0	0	0
34893	ENSG00000079691	LRRC16A	55604	0	0	0	0
5204	ENSG00000079739	PGM1	5236	0	0	0	0
1641	ENSG00000079785	DDX1	1653	0	0	0	0
1773	ENSG00000079805	DNM2	1785	0	0	0	0
2022	ENSG00000079819	EPB41L2	2037	0	0	0	0
22754	ENSG00000079841	RIMS1	22999	0	0	0	0
25751	ENSG00000079931	MOXD1	26002	0	0	1	1
8358	ENSG00000079950	STX7	8417	0	0	0	0
10999	ENSG00000079974	RABL2B	11158	0	0	0	0
9673	ENSG00000079999	KEAP1	9817	0	0	0	0
34799	ENSG00000080007	DDX43	55510	0	0	0	0
5762	ENSG00000080031	PTPRH	5794	0	0	0	0
1626	ENSG00000080166	DCT	1638	0	0	0	0
30489	ENSG00000080189	SLC35C2	51006	0	0	0	0
NA	ENSG00000080200	CRYBG3	NA	0	0	0	0
94508	ENSG00000080224	EPHA6	285220	0	0	0	0
6309	ENSG00000080293	SCTR	6344	0	0	0	0
5959	ENSG00000080298	RFX3	5991	0	0	0	0
34472	ENSG00000080345	RIF1	55183	0	0	0	0
22766	ENSG00000080371	RAB21	23011	0	0	0	0
8602	ENSG00000080493	SLC4A4	8671	0	0	0	0
6556	ENSG00000080503	SMARCA2	6595	0	0	0	0
30189	ENSG00000080511	RDH8	50700	0	0	0	0
26989	ENSG00000080546	SESN1	27244	0	0	0	0
10885	ENSG00000080561	MID2	11043	0	0	0	0
79791	ENSG00000080572	CXorf41	139212	0	0	0	0
29999	ENSG00000080573	COL5A3	50509	0	0	0	0
10689	ENSG00000080603	SRCAP	10847	0	0	0	0
9789	ENSG00000080608	KIAA0020	9933	0	0	0	0
1352	ENSG00000080618	CPB2	1361	0	0	0	0
1128	ENSG00000080644	CHRNA3	1136	0	0	0	0
3756	ENSG00000080709	KCNN2	3781	0	0	0	0
4819	ENSG00000080802	CNOT4	4850	0	0	0	0
5631	ENSG00000080815	PSEN1	5663	0	0	0	0
1362	ENSG00000080819	CPOX	1371	1	0	0	0
35929	ENSG00000080822	CLDND1	56650	0	0	1	1
5859	ENSG00000080823	MOK	5891	0	0	0	0
3300	ENSG00000080824	HSP90AA1	3320	0	0	0	0
5901	ENSG00000080839	RBL1	5933	0	0	1	1
22595	ENSG00000080845	DLGAP4	22839	0	0	0	0
22752	ENSG00000080854	IGSF9B	22997	0	0	0	0
3062	ENSG00000080910	CFHR2	3080	0	0	0	0
10256	ENSG00000080986	NDC80	10403	0	0	0	0
23186	ENSG00000081014	AP4E1	23431	0	0	0	0
33956	ENSG00000081019	RSBN1	54665	0	0	1	1
92190	ENSG00000081026	MAGI3	260425	0	0	1	1
2903	ENSG00000081041	CXCL2	2920	0	0	0	0
171	ENSG00000081051	AFP	174	0	0	0	0
1277	ENSG00000081052	COL4A4	1286	0	0	0	0
6892	ENSG00000081059	TCF7	6932	0	0	0	0
28698	ENSG00000081087	OSTM1	28962	0	0	0	0
1000	ENSG00000081138	CDH7	1005	0	0	0	0
30422	ENSG00000081148	IMPG2	50939	0	0	0	0
36370	ENSG00000081154	PCNP	57092	0	0	0	0
34507	ENSG00000081177	EXD2	55218	1	0	1	1
381	ENSG00000081181	ARG2	384	1	1	0	1
4183	ENSG00000081189	MEF2C	4208	0	0	0	0
5756	ENSG00000081237	PTPRC	5788	0	0	0	0
775	ENSG00000081248	CACNA1S	779	0	0	0	0
5285	ENSG00000081277	PKP1	5317	0	0	0	0
55679	ENSG00000081307	UBA5	79876	0	0	0	0
9134	ENSG00000081320	STK17B	9262	0	0	0	0
8489	ENSG00000081377	CDC14B	8555	0	0	0	0
22625	ENSG00000081386	ZNF510	22869	0	0	0	0
4011	ENSG00000081479	LRP2	4036	0	0	0	0
133683	ENSG00000081665	ZNF506	440515	0	0	0	0
41612	ENSG00000081692	JMJD4	65094	0	0	1	1
11105	ENSG00000081721	DUSP12	11266	0	0	0	0
41828	ENSG00000081760	AACS	65985	0	0	0	0
9668	ENSG00000081791	KIAA0141	9812	0	0	0	0
6525	ENSG00000081800	SLC13A1	6561	0	0	0	0
60316	ENSG00000081803	CADPS2	93664	0	0	0	0
35414	ENSG00000081818	PCDHB4	56131	0	0	0	0
35425	ENSG00000081842	PCDHA6	56142	0	0	0	0
35398	ENSG00000081853	PCDHGA2	56113	0	0	0	0
31148	ENSG00000081870	HSPB11	51668	0	0	0	0
22994	ENSG00000081913	PHLPP1	23239	0	0	0	0
5173	ENSG00000081923	ATP8B1	5205	0	0	0	0
3570	ENSG00000081985	IL12RB2	3595	0	0	0	0
6564	ENSG00000082014	SMARCD3	6604	0	0	0	0
34389	ENSG00000082068	WDR70	55100	0	0	0	0
2517	ENSG00000082074	FYB	2533	0	0	0	0
37352	ENSG00000082126	MPP4	58538	0	0	0	0
34726	ENSG00000082146	STRADB	55437	0	0	0	0
9545	ENSG00000082153	BZW1	9689	0	0	0	0
5209	ENSG00000082175	PGR	5241	0	0	0	0
77615	ENSG00000082196	C1QTNF3	114899	0	0	0	0
4175	ENSG00000082212	ME2	4200	1	0	0	0
34611	ENSG00000082213	C5orf22	55322	0	0	1	1
900	ENSG00000082258	CCNT2	905	0	0	0	0
36852	ENSG00000082269	FAM135A	57579	0	0	0	0
1301	ENSG00000082293	COL19A1	1310	0	0	0	0
22891	ENSG00000082397	EPB41L3	23136	0	0	0	0
22593	ENSG00000082438	COBLL1	22837	0	0	0	0
1729	ENSG00000082458	DLG3	1741	0	0	0	0
3751	ENSG00000082482	KCNK2	3776	0	0	0	0
35536	ENSG00000082497	SERTAD4	56256	0	0	0	0
7145	ENSG00000082512	TRAF5	7188	0	0	0	0
28829	ENSG00000082515	MRPL22	29093	1	0	0	0
25678	ENSG00000082516	GEMIN5	25929	0	0	0	0
4954	ENSG00000082556	OPRK1	4986	0	0	0	0
4753	ENSG00000082641	NFE2L1	4779	0	0	0	0
33728	ENSG00000082684	SEMA5B	54437	0	0	0	0
2915	ENSG00000082701	GSK3B	2932	0	1	0	1
3668	ENSG00000082781	ITGB5	3693	0	0	0	0
22840	ENSG00000082805	ERC1	23085	0	0	0	0
7471	ENSG00000082898	XPO1	7514	0	0	0	0
11177	ENSG00000082996	RNF13	11342	0	0	0	0
55838	ENSG00000083067	TRPM3	80036	0	0	0	0
55531	ENSG00000083093	PALB2	79728	0	0	0	0
22788	ENSG00000083097	DOPEY1	23033	0	0	0	0
36502	ENSG00000083099	LYRM2	57226	1	0	0	0
591	ENSG00000083123	BCKDHB	594	1	0	0	0
7947	ENSG00000083168	KAT6A	7994	0	0	0	0
55473	ENSG00000083223	ZCCHC6	79670	0	0	0	0
9562	ENSG00000083290	ULK2	9706	0	0	0	0
55779	ENSG00000083307	GRHL2	79977	0	0	0	0
3817	ENSG00000083312	TNPO1	3842	0	1	0	1
5319	ENSG00000083444	PLOD1	5351	0	1	0	1
4994	ENSG00000083454	P2RX5	5026	0	0	0	0
3657	ENSG00000083457	ITGAE	3682	0	0	0	0
22650	ENSG00000083520	DIS3	22894	0	0	0	0
10317	ENSG00000083535	PIBF1	10464	0	0	0	0
57252	ENSG00000083544	TDRD3	81550	0	1	0	1
26494	ENSG00000083635	NUFIP1	26747	0	0	0	0
22802	ENSG00000083642	PDS5B	23047	0	0	0	0
4987	ENSG00000083720	OXCT1	5019	1	0	0	0
10179	ENSG00000083750	RRAGB	10325	0	0	0	0
1821	ENSG00000083782	EPYC	1833	0	0	0	0
1529	ENSG00000083799	CYLD	1540	0	0	0	0
10840	ENSG00000083807	SLC27A5	10998	0	0	0	0
25548	ENSG00000083812	ZNF324	25799	0	0	0	0
55694	ENSG00000083814	ZNF671	79891	0	0	0	0
34948	ENSG00000083817	ZNF416	55659	0	0	0	0
34096	ENSG00000083828	ZNF586	54807	0	0	0	0
34952	ENSG00000083838	ZNF446	55663	0	0	1	1
9286	ENSG00000083844	ZNF264	9422	0	0	0	0
6160	ENSG00000083845	RPS5	6193	0	0	1	1
2180	ENSG00000083857	FAT1	2195	0	0	0	0
60090	ENSG00000083896	YTHDC1	91746	0	0	0	0
25727	ENSG00000083937	CHMP2B	25978	0	0	0	0
41319	ENSG00000084070	SMAP2	64744	0	0	0	0
10303	ENSG00000084072	PPIE	10450	0	0	0	0
10123	ENSG00000084073	ZMPSTE24	10269	0	0	0	0
36189	ENSG00000084090	STARD7	56910	1	1	0	1
58483	ENSG00000084092	C4orf14	84273	0	0	1	1
5946	ENSG00000084093	REST	5978	0	0	0	0
3017	ENSG00000084110	HAL	3034	0	0	0	0
33725	ENSG00000084112	SSH1	54434	0	0	0	0
2933	ENSG00000084207	GSTP1	2950	0	0	0	0
331	ENSG00000084234	APLP2	334	0	0	0	0
36886	ENSG00000084444	KIAA1467	57613	0	0	0	0
6542	ENSG00000084453	SLCO1A2	6579	0	0	0	0
31209	ENSG00000084463	WBP11	51729	0	0	0	0
8599	ENSG00000084623	EIF3I	8668	0	0	0	0
55373	ENSG00000084628	NKAIN1	79570	0	0	0	0
1298	ENSG00000084636	COL16A1	1307	0	0	1	1
83527	ENSG00000084652	TXLNA	200081	0	0	0	0
335	ENSG00000084674	APOB	338	0	0	0	0
8579	ENSG00000084676	NCOA1	8648	0	0	0	0
37969	ENSG00000084693	AGBL5	60509	0	0	0	0
22734	ENSG00000084710	EFR3B	22979	0	0	0	0
3772	ENSG00000084731	KIF3C	3797	0	0	0	0
10732	ENSG00000084733	RAB10	10890	0	0	0	0
2630	ENSG00000084734	GCKR	2646	0	0	0	0
3013	ENSG00000084754	HADHA	3030	1	0	0	0
22680	ENSG00000084764	MAPRE3	22924	0	0	0	0
786	ENSG00000084774	CAD	790	0	0	0	0
961	ENSG00000085063	CD59	966	0	0	0	0
3707	ENSG00000085117	CD82	3732	0	0	0	0
40457	ENSG00000085185	BCORL1	63035	0	0	0	0
543	ENSG00000085224	ATRX	546	0	0	0	0
6840	ENSG00000085231	TAF9	6880	0	0	0	0
2204	ENSG00000085265	FCN1	2219	0	0	0	0
35179	ENSG00000085274	MYNN	55892	0	1	0	1
2107	ENSG00000085276	MECOM	2122	0	0	0	0
NA	ENSG00000085365	SCAMP1	NA	0	0	0	0
5518	ENSG00000085377	PREP	5550	0	0	0	0
36804	ENSG00000085382	HACE1	57531	0	0	0	0
57601	ENSG00000085415	SEH1L	81929	0	0	0	0
22667	ENSG00000085433	WDR47	22911	0	0	0	0
36863	ENSG00000085449	WDFY1	57590	0	0	0	0
4984	ENSG00000085465	OVGP1	5016	0	0	0	0
29690	ENSG00000085491	SLC25A24	29957	1	1	0	1
4191	ENSG00000085511	MAP3K4	4216	0	0	0	0
29725	ENSG00000085514	PILRA	29992	0	0	0	0
36822	ENSG00000085552	IGSF9	57549	0	0	0	0
5211	ENSG00000085563	ABCB1	5243	0	0	0	0
7716	ENSG00000085644	ZNF213	7760	0	0	0	0
228	ENSG00000085662	AKR1B1	231	0	0	0	0
8816	ENSG00000085719	CPNE3	8895	0	0	0	0
33989	ENSG00000085721	RRN3	54700	0	0	1	1
2002	ENSG00000085733	CTTN	2017	0	0	0	0
7438	ENSG00000085741	WNT11	7481	0	0	0	0
4502	ENSG00000085760	MTIF2	4528	1	0	0	0
23014	ENSG00000085788	DDHD2	23259	0	0	0	0
22751	ENSG00000085831	TTC39A	22996	0	0	0	0
2045	ENSG00000085832	EPS15	2060	0	0	0	0
4966	ENSG00000085840	ORC1	4998	0	0	0	0
4233	ENSG00000085871	MGST2	4258	0	0	0	0
10376	ENSG00000085872	CHERP	10523	0	1	1	2
34343	ENSG00000085978	ATG16L1	55054	0	0	0	0
34519	ENSG00000085982	USP40	55230	0	0	0	0
34913	ENSG00000085998	POMGNT1	55624	0	0	0	0
8378	ENSG00000085999	RAD54L	8438	0	0	0	0
22894	ENSG00000086015	MAST2	23139	0	0	0	0
3281	ENSG00000086061	DNAJA1	3301	0	0	0	0
2667	ENSG00000086062	B4GALT1	2683	0	0	0	0
30990	ENSG00000086065	CHMP5	51510	0	0	0	0
4768	ENSG00000086102	NFX1	4799	0	0	0	0
360	ENSG00000086159	AQP6	363	0	0	0	0
27037	ENSG00000086189	DIMT1	27292	0	0	0	0
30676	ENSG00000086200	IPO11	51194	0	0	0	0
2330	ENSG00000086205	FOLH1	2346	0	0	0	0
26847	ENSG00000086232	EIF2AK1	27102	0	0	0	0
30795	ENSG00000086288	TXNDC3	51314	0	0	0	0
34038	ENSG00000086289	EPDR1	54749	0	0	0	0
29622	ENSG00000086300	SNX10	29887	0	0	0	0
22685	ENSG00000086475	SEPHS1	22929	0	0	0	0
10426	ENSG00000086504	MRPL28	10573	1	0	0	0
3032	ENSG00000086506	HBQ1	3049	0	0	0	0
56072	ENSG00000086544	ITPKC	80271	0	0	0	0
4654	ENSG00000086548	CEACAM6	4680	0	0	0	0
2181	ENSG00000086570	FAT2	2196	0	0	0	0
34985	ENSG00000086589	RBM22	55696	0	0	0	0
10801	ENSG00000086598	TMED2	10959	0	0	0	0
35885	ENSG00000086619	ERO1LB	56605	0	0	0	0
33760	ENSG00000086666	ZFAND6	54469	0	0	0	0
3274	ENSG00000086696	HSD17B2	3294	0	0	0	0
35076	ENSG00000086712	TXLNG	55787	0	0	0	0
5443	ENSG00000086717	PPEF1	5475	0	0	0	0
7419	ENSG00000086730	LAT2	7462	0	0	0	0
9930	ENSG00000086758	HUWE1	10075	0	0	0	0
9059	ENSG00000086827	ZW10	9183	0	0	0	0
55599	ENSG00000086848	ALG9	79796	0	0	0	0
4580	ENSG00000086967	MYBPC2	4606	0	0	0	0
29997	ENSG00000086991	NOX4	50507	0	0	0	0
8252	ENSG00000087008	ACOX3	8310	0	0	0	0
8819	ENSG00000087053	MTMR2	8898	0	0	0	0
23398	ENSG00000087074	PPP1R15A	23645	0	0	0	0
30653	ENSG00000087076	HSD17B14	51171	0	0	0	0
7162	ENSG00000087077	TRIP6	7205	0	0	0	0
40	ENSG00000087085	ACHE	43	0	0	0	0
2496	ENSG00000087086	FTL	2512	0	0	0	0
31073	ENSG00000087087	SRRT	51593	0	0	0	0
578	ENSG00000087088	BAX	581	1	0	0	0
31181	ENSG00000087095	NLK	51701	0	0	0	0
60653	ENSG00000087111	PIGS	94005	0	0	0	0
9368	ENSG00000087116	ADAMTS2	9509	0	0	0	0
28719	ENSG00000087128	TMPRSS11E	28983	0	0	0	0
36249	ENSG00000087152	ATXN7L3	56970	0	0	0	0
9349	ENSG00000087157	PGS1	9489	1	0	0	0
5673	ENSG00000087191	PSMC5	5705	0	0	0	0
31200	ENSG00000087206	UIMC1	51720	0	0	0	0
1063	ENSG00000087237	CETP	1071	0	0	0	0
4287	ENSG00000087245	MMP2	4313	0	0	0	0
4478	ENSG00000087250	MT3	4504	0	0	0	0
34236	ENSG00000087253	LPCAT2	54947	0	0	0	0
2758	ENSG00000087258	GNAO1	2775	0	0	0	0
34528	ENSG00000087263	OGFOD1	55239	0	0	0	0
6416	ENSG00000087266	SH3BP2	6452	0	0	0	0
8536	ENSG00000087269	NOP14	8602	0	0	0	0
115	ENSG00000087274	ADD1	118	0	0	0	0
55746	ENSG00000087299	L2HGDH	79944	1	0	1	1
36817	ENSG00000087301	TXNDC16	57544	0	0	0	0
31117	ENSG00000087302	C14orf166	51637	0	0	0	0
22552	ENSG00000087303	NID2	22795	0	0	0	0
40996	ENSG00000087338	GMCL1	64395	0	0	0	0
10834	ENSG00000087365	SF3B2	10992	0	0	0	0
36815	ENSG00000087448	KLHDC5	57542	0	0	1	1
2761	ENSG00000087460	GNAS	2778	0	0	0	0
9914	ENSG00000087470	DNM1L	10059	1	0	0	0
5712	ENSG00000087494	PTHLH	5744	0	0	0	0
77745	ENSG00000087495	PHACTR3	116154	0	0	0	0
30771	ENSG00000087502	ERGIC2	51290	0	0	0	0
6980	ENSG00000087510	TFAP2C	7022	0	0	0	0
6750	ENSG00000087586	AURKA	6790	0	0	1	1
36369	ENSG00000087589	CASS4	57091	0	0	0	0
8478	ENSG00000087842	PIR	8544	0	0	0	0
28707	ENSG00000087884	C11orf67	28971	0	0	0	0
5958	ENSG00000087903	RFX2	5990	0	0	0	0
109626	ENSG00000087995	METTL2A	339175	0	0	0	0
6780	ENSG00000088002	SULT2B1	6820	0	0	0	0
29662	ENSG00000088035	ALG6	29929	0	0	0	0
4818	ENSG00000088038	CNOT3	4849	0	0	0	0
30688	ENSG00000088053	GP6	51206	0	0	0	0
5743	ENSG00000088179	PTPN4	5775	0	0	1	1
8807	ENSG00000088205	DDX18	8886	0	0	0	0
8504	ENSG00000088247	KHSRP	8570	0	0	0	0
2750	ENSG00000088256	GNA11	2767	0	0	0	0
34905	ENSG00000088280	ASAP3	55616	0	0	0	0
35030	ENSG00000088298	EDEM2	55741	0	0	0	0
1777	ENSG00000088305	DNMT3B	1789	0	0	0	0
28690	ENSG00000088320	REM1	28954	0	0	0	0
22729	ENSG00000088325	TPX2	22974	0	0	0	0
57274	ENSG00000088356	PDRG1	81572	0	0	0	0
2021	ENSG00000088367	EPB41L1	2036	0	0	0	0
6528	ENSG00000088386	SLC15A1	6564	0	0	0	0
23103	ENSG00000088387	DOCK9	23348	0	0	0	0
34897	ENSG00000088448	ANKRD10	55608	0	0	0	0
23238	ENSG00000088451	TGDS	23483	0	1	1	2
1783	ENSG00000088538	DOCK3	1795	0	0	0	0
30643	ENSG00000088543	C3orf18	51161	0	0	0	0
36295	ENSG00000088682	COQ9	57017	1	0	0	0
34576	ENSG00000088726	TMEM40	55287	0	0	0	0
40780	ENSG00000088727	KIF9	64147	0	0	0	0
55625	ENSG00000088756	ARHGAP28	79822	0	0	0	0
33966	ENSG00000088766	CRLS1	54675	1	1	1	2
80172	ENSG00000088782	DEFB127	140850	0	0	0	0
23123	ENSG00000088808	PPP1R13B	23368	0	0	0	0
8394	ENSG00000088812	ATRN	8455	0	1	0	1
33789	ENSG00000088826	SMOX	54498	0	0	0	0
6574	ENSG00000088827	SIGLEC1	6614	0	0	0	0
2264	ENSG00000088832	FKBP1A	2280	0	0	0	0
35253	ENSG00000088833	NSFL1C	55968	0	0	0	0
58175	ENSG00000088836	SLC4A11	83959	0	0	0	0
25692	ENSG00000088854	C20orf194	25943	0	0	1	1
55014	ENSG00000088876	ZNF343	79175	0	0	0	0
36866	ENSG00000088881	EBF4	57593	0	0	0	0
35545	ENSG00000088882	CPXM1	56265	0	0	0	0
36779	ENSG00000088888	MAVS	57506	1	0	0	0
9618	ENSG00000088899	RP5-1187M17.10	9762	0	0	0	0
2145	ENSG00000088926	F11	2160	0	0	0	0
22559	ENSG00000088930	XRN2	22803	0	0	0	0
NA	ENSG00000088970	PLK1S1	NA	0	0	1	1
8586	ENSG00000088986	DYNLL1	8655	0	0	1	1
34286	ENSG00000088992	TESC	54997	0	0	0	0
26876	ENSG00000089006	SNX5	27131	0	0	0	0
6096	ENSG00000089009	RPL6	6128	0	0	0	0
34712	ENSG00000089012	SIRPG	55423	0	0	0	0
8484	ENSG00000089022	MAPKAPK5	8550	0	0	0	0
4995	ENSG00000089041	P2RX7	5027	0	0	0	0
31055	ENSG00000089048	ESF1	51575	0	0	0	0
10583	ENSG00000089050	RBBP9	10741	0	0	0	0
30914	ENSG00000089053	ANAPC5	51433	0	0	0	0
9818	ENSG00000089057	SLC23A2	9962	0	0	0	0
55826	ENSG00000089060	SLC24A6	80024	0	0	0	0
28794	ENSG00000089063	C20orf30	29058	0	0	0	0
34473	ENSG00000089091	DZANK1	55184	0	0	0	0
58876	ENSG00000089094	KDM2B	84678	0	0	0	0
25823	ENSG00000089101	C20orf26	26074	0	0	1	1
40844	ENSG00000089116	LHX5	64211	0	0	0	0
34906	ENSG00000089123	TASP1	55617	0	0	0	0
4907	ENSG00000089127	OAS1	4938	0	0	0	0
10827	ENSG00000089154	GCN1L1	10985	0	0	0	0
6143	ENSG00000089157	RPLP0	6175	0	0	0	0
5797	ENSG00000089159	PXN	5829	0	0	0	0
23164	ENSG00000089163	SIRT4	23409	1	1	1	2
22651	ENSG00000089169	RPH3A	22895	0	0	0	0
34903	ENSG00000089177	KIF16B	55614	0	0	0	0
31085	ENSG00000089195	TRMT6	51605	0	0	0	0
1106	ENSG00000089199	CHGB	1114	0	0	0	0
5005	ENSG00000089220	PEBP1	5037	0	0	0	0
6870	ENSG00000089225	TBX5	6910	0	0	0	0
8257	ENSG00000089234	BRAP	8315	0	0	1	1
10803	ENSG00000089248	ERP29	10961	0	0	0	0
4811	ENSG00000089250	NOS1	4842	0	0	0	0
2505	ENSG00000089280	FUS	2521	0	0	0	0
3456	ENSG00000089289	IGBP1	3476	0	0	0	0
33132	ENSG00000089327	FXYD5	53827	0	0	0	0
35187	ENSG00000089335	ZNF302	55900	0	0	1	1
36928	ENSG00000089351	GRAMD1A	57655	0	0	0	0
5317	ENSG00000089356	FXYD3	5349	0	0	0	0
9699	ENSG00000089472	HEPH	9843	0	0	0	0
29698	ENSG00000089486	C16orf5	29965	0	0	0	0
76672	ENSG00000089505	CMTM1	113540	0	0	0	0
23170	ENSG00000089558	KCNH4	23415	0	0	0	0
22948	ENSG00000089597	GANAB	23193	0	0	0	0
30772	ENSG00000089639	GMIP	51291	0	0	0	0
34574	ENSG00000089682	RBM41	55285	0	0	0	0
329	ENSG00000089685	BIRC5	332	0	0	0	0
3877	ENSG00000089692	LAG3	3902	0	0	0	0
8028	ENSG00000089693	MLF2	8079	0	0	0	0
54830	ENSG00000089723	OTUB2	78990	0	0	0	0
36340	ENSG00000089737	DDX24	57062	0	0	1	1
7554	ENSG00000089775	ZBTB25	7597	0	0	0	0
25726	ENSG00000089818	NECAP1	25977	0	0	0	0
390	ENSG00000089820	ARHGAP4	393	0	0	0	0
82210	ENSG00000089847	ANKRD24	170961	0	0	0	0
35049	ENSG00000089876	DHX32	55760	0	0	0	0
22941	ENSG00000089902	RCOR1	23186	0	1	0	1
34957	ENSG00000089916	C14orf118	55668	0	0	0	0
8366	ENSG00000090006	LTBP4	8425	0	0	0	0
642	ENSG00000090013	BLVRB	645	0	0	0	0
6512	ENSG00000090020	SLC9A1	6548	0	0	0	0
10411	ENSG00000090054	SPTLC1	10558	0	0	1	1
10756	ENSG00000090060	PAPOLA	10914	0	0	0	0
8735	ENSG00000090061	CCNK	8812	0	0	0	0
36338	ENSG00000090097	PCBP4	57060	0	0	1	1
5964	ENSG00000090104	RGS1	5996	0	0	0	0
57961	ENSG00000090238	YPEL3	83719	0	0	0	0
31130	ENSG00000090263	MRPS33	51650	1	0	0	0
4682	ENSG00000090266	NDUFB2	4708	1	0	0	0
10568	ENSG00000090273	NUDC	10726	0	0	0	0
10150	ENSG00000090316	MAEA	10296	0	0	0	0
3363	ENSG00000090339	ICAM1	3383	0	0	0	0
29623	ENSG00000090372	STRN4	29888	0	0	0	0
11053	ENSG00000090376	IRAK3	11213	0	0	0	0
4044	ENSG00000090382	LYZ	4069	0	0	0	0
6440	ENSG00000090402	SI	6476	0	0	0	0
55397	ENSG00000090432	MUL1	79594	1	0	0	0
6981	ENSG00000090447	TFAP4	7023	0	0	0	0
9936	ENSG00000090470	PDCD7	10081	0	0	0	0
30805	ENSG00000090487	SPG21	51324	0	0	0	0
26743	ENSG00000090512	FETUB	26998	0	0	0	0
31206	ENSG00000090520	DNAJB11	51726	0	1	0	1
34503	ENSG00000090530	LEPREL1	55214	0	0	0	0
7023	ENSG00000090534	THPO	7066	0	0	0	0
8577	ENSG00000090539	CHRD	8646	0	0	0	0
2307	ENSG00000090554	FLT3LG	2323	0	0	0	0
9583	ENSG00000090565	RAB11FIP3	9727	0	0	0	0
58773	ENSG00000090581	GNPTG	84572	0	0	0	0
10637	ENSG00000090612	ZNF268	10795	0	0	0	0
2785	ENSG00000090615	GOLGA3	2802	0	0	0	0
8689	ENSG00000090621	PABPC4	8761	0	0	1	1
29826	ENSG00000090659	CD209	30835	0	0	0	0
55406	ENSG00000090661	CERS4	79603	0	0	0	0
36468	ENSG00000090674	MCOLN1	57192	0	0	1	1
58406	ENSG00000090686	USP48	84196	0	0	1	1
1934	ENSG00000090776	EFNB1	1947	0	0	0	0
34355	ENSG00000090857	PDPR	55066	1	1	1	2
13	ENSG00000090861	AARS	16	0	0	0	0
2717	ENSG00000090863	GLG1	2734	0	0	1	1
23888	ENSG00000090889	KIF4A	24137	0	0	0	0
27072	ENSG00000090905	TNRC6A	27327	0	0	0	0
41420	ENSG00000090924	PLEKHG2	64857	0	0	0	0
10536	ENSG00000090932	DLL3	10683	0	0	0	0
36384	ENSG00000090971	NAT14	57106	0	0	0	0
36878	ENSG00000090975	PITPNM2	57605	0	0	0	0
35052	ENSG00000090989	EXOC1	55763	0	0	0	0
33730	ENSG00000091009	RBM27	54439	0	0	0	0
5427	ENSG00000091010	POU4F3	5459	0	0	0	0
77600	ENSG00000091039	OSBPL8	114882	0	0	0	0
76735	ENSG00000091073	DTX2	113878	0	0	0	0
37298	ENSG00000091106	NLRC4	58484	0	0	0	0
33808	ENSG00000091127	PUS7	54517	0	0	0	0
22555	ENSG00000091128	LAMB4	22798	0	0	0	0
4866	ENSG00000091129	NRCAM	4897	0	0	0	0
3887	ENSG00000091136	LAMB1	3912	0	0	0	0
5140	ENSG00000091137	SLC26A4	5172	0	0	0	0
1799	ENSG00000091138	SLC26A3	1811	0	0	0	0
1726	ENSG00000091140	DLD	1738	1	1	1	2
23090	ENSG00000091157	WDR7	23335	0	1	1	2
9217	ENSG00000091164	TXNL1	9352	0	1	1	2
3543	ENSG00000091181	IL5RA	3568	0	0	0	0
365	ENSG00000091262	ABCC6	368	0	0	0	0
34207	ENSG00000091317	CMTM6	54918	0	0	0	0
3630	ENSG00000091409	ITGA6	3655	0	0	0	0
10911	ENSG00000091428	RAPGEF4	11069	0	0	0	0
31256	ENSG00000091436	AC013461.1	51776	0	0	0	0
23429	ENSG00000091482	SMPX	23676	0	0	0	0
2256	ENSG00000091483	FH	2271	1	0	0	0
22986	ENSG00000091490	SEL1L3	23231	0	0	0	0
6976	ENSG00000091513	TF	7018	0	0	0	0
34862	ENSG00000091527	CDV3	55573	0	0	0	0
30650	ENSG00000091536	MYO15A	51168	0	0	0	0
34179	ENSG00000091542	ALKBH5	54890	0	0	0	0
347	ENSG00000091583	APOH	350	0	0	0	0
22617	ENSG00000091592	NLRP1	22861	0	0	0	0
57643	ENSG00000091622	PITPNM3	83394	0	0	0	0
9410	ENSG00000091640	SPAG7	9552	0	0	1	1
23348	ENSG00000091651	ORC6	23594	0	0	0	0
55579	ENSG00000091656	ZFHX4	79776	0	0	0	0
36362	ENSG00000091664	SLC17A6	57084	0	0	0	0
1348	ENSG00000091704	CPA1	1357	0	0	0	0
31010	ENSG00000091732	ZC3HC1	51530	0	0	0	0
2084	ENSG00000091831	ESR1	2099	0	0	0	0
26322	ENSG00000091844	RGS17	26575	0	0	0	0
282	ENSG00000091879	ANGPT2	285	0	0	0	0
58546	ENSG00000091947	TMEM101	84336	0	0	0	0
4319	ENSG00000091972	CD200	4345	0	0	0	0
81022	ENSG00000091986	CCDC80	151887	0	0	0	0
1206	ENSG00000092009	CMA1	1215	0	0	0	0
5688	ENSG00000092010	PSME1	5720	0	0	0	0
34301	ENSG00000092020	PPP2R3C	55012	0	0	0	0
34219	ENSG00000092036	HAUS4	54930	0	0	0	0
58703	ENSG00000092051	JPH4	84502	0	0	0	0
4599	ENSG00000092054	MYH7	4625	0	0	0	0
1046	ENSG00000092067	CEBPE	1053	0	0	0	0
23183	ENSG00000092068	SLC7A8	23428	0	0	1	1
34933	ENSG00000092094	OSGEP	55644	0	0	0	0
30791	ENSG00000092096	SLC22A17	51310	0	0	0	0
34361	ENSG00000092098	RNF31	55072	0	0	0	0
23011	ENSG00000092108	SCFD1	23256	0	0	0	0
34921	ENSG00000092140	G2E3	55632	0	0	0	0
25580	ENSG00000092148	HECTD1	25831	0	0	0	0
3163	ENSG00000092199	HNRNPC	3183	0	0	0	0
36374	ENSG00000092200	RPGRIP1	57096	0	0	0	0
11038	ENSG00000092201	SUPT16H	11198	0	0	0	0
9734	ENSG00000092203	TOX4	9878	0	0	0	0
8421	ENSG00000092208	GEMIN2	8487	0	0	0	0
7009	ENSG00000092295	TGM1	7051	0	0	0	0
26025	ENSG00000092330	TINF2	26277	0	0	1	1
1606	ENSG00000092345	DAZL	1618	0	0	0	0
59955	ENSG00000092377	TBL1Y	90665	0	0	0	0
36829	ENSG00000092421	SEMA6A	57556	0	0	0	0
34111	ENSG00000092439	TRPM7	54822	0	0	0	0
7258	ENSG00000092445	TYRO3	7301	0	0	0	0
55770	ENSG00000092470	WDR76	79968	0	0	0	0
821	ENSG00000092529	CAPN3	825	0	0	0	0
8698	ENSG00000092531	SNAP23	8773	0	0	0	0
6873	ENSG00000092607	TBX15	6913	0	0	0	0
25976	ENSG00000092621	PHGDH	26227	0	0	0	0
1290	ENSG00000092758	COL9A3	1299	0	0	0	0
7387	ENSG00000092820	EZR	7430	0	0	0	0
4611	ENSG00000092841	MYL6	4637	0	0	0	0
26271	ENSG00000092847	EIF2C1	26523	0	0	0	0
27030	ENSG00000092850	TEKT2	27285	0	0	0	0
40604	ENSG00000092853	CLSPN	63967	0	0	0	0
78652	ENSG00000092871	RFFL	117584	0	0	0	0
83636	ENSG00000092929	UNC13D	201294	0	0	0	0
54996	ENSG00000092931	MFSD11	79157	0	0	0	0
1796	ENSG00000092964	DPYSL2	1808	0	0	0	0
7000	ENSG00000092969	TGFB2	7042	0	0	0	0
34394	ENSG00000092978	GPATCH2	55105	0	0	0	0
10604	ENSG00000093000	NUP50	10762	0	0	1	1
8260	ENSG00000093009	CDC45	8318	0	0	0	0
1303	ENSG00000093010	COMT	1312	1	0	0	0
31296	ENSG00000093072	CECR1	51816	0	0	0	0
34639	ENSG00000093134	VNN3	55350	0	0	0	0
35150	ENSG00000093144	ECHDC1	55862	1	0	0	0
9085	ENSG00000093167	LRRFIP2	9209	0	0	0	0
8994	ENSG00000093183	SEC22C	9117	0	0	0	0
9798	ENSG00000093217	XYLB	9942	0	0	0	0
9869	ENSG00000094631	HDAC6	10013	0	0	0	0
79138	ENSG00000094661	OR1I1	126370	0	0	0	0
2552	ENSG00000094755	GABRP	2568	0	0	0	0
3856	ENSG00000094796	KRT31	3881	0	0	0	0
985	ENSG00000094804	CDC6	990	0	0	0	0
79820	ENSG00000094841	UPRT	139596	0	0	0	0
8628	ENSG00000094880	CDC23	8697	0	0	0	0
8035	ENSG00000094914	AAAS	8086	0	0	0	0
[truncated: 16,830 more rows]

## Sheet: Expression cell lines
		1018	984	520	1328
gene	ensemble.gene.id	is.mito	BRD1-S target	BRD1-L target	BRD1 target
HIST1H3G	ENSG00000256018	0	0	0	0
TNFAIP8L1	ENSG00000185361	0	0	0	0
OTOP2	ENSG00000183034	0	0	0	0
C17orf78	ENSG00000167230	0	0	0	0
CTAGE6	ENSG00000271321	0	0	0	0
F8A1	ENSG00000197932	0	0	0	0
SAMD7	ENSG00000187033	0	0	0	0
ARRDC5	ENSG00000205784	0	0	0	0
FAM86C1	ENSG00000158483	0	0	0	0
HIST1H2BI	ENSG00000168242	0	0	0	0
HIST1H4E	ENSG00000198518	0	0	0	0
HIST1H2AJ	ENSG00000182611	0	0	0	0
HIST1H2BF	ENSG00000197846	0	0	0	0
C2CD4B	ENSG00000205502	0	0	0	0
HIST1H2BE	ENSG00000197697	0	0	0	0
HIST1H3A	ENSG00000198366	0	0	0	0
RAB3D	ENSG00000105514	0	0	0	0
PDZD9	ENSG00000155714	0	0	0	0
CACNG8	ENSG00000142408	0	0	0	0
MORC2	ENSG00000133422	0	0	0	0
HIST1H2BN	ENSG00000233822	0	0	1	1
GPR32	ENSG00000142511	0	0	0	0
ZNF600	ENSG00000189190	0	0	0	0
KRTAP6-2	ENSG00000186930	0	0	0	0
KRTAP20-1	ENSG00000244624	0	0	0	0
HIST1H2BH	ENSG00000197459	0	0	0	0
PCDHGA1	ENSG00000204956	0	0	0	0
GLIPR1L2	ENSG00000180481	0	0	0	0
SNAPC5	ENSG00000174446	0	0	0	0
SSX7	ENSG00000187754	0	0	0	0
IFNA10	ENSG00000186803	0	0	0	0
PCDHA13	ENSG00000239389	0	0	0	0
PCDHGB3	ENSG00000262209	0	0	0	0
GSC2	ENSG00000063515	0	0	0	0
OR9Q2	ENSG00000186513	0	0	0	0
KRTAP19-7	ENSG00000244362	0	0	0	0
KRTAP20-2	ENSG00000184032	0	0	0	0
MAATS1	ENSG00000183833	0	0	0	0
HIST2H2AB	ENSG00000184270	0	0	0	0
PCDHA4	ENSG00000204967	0	0	0	0
PRB3	ENSG00000197870	0	0	0	0
PCDHGB1	ENSG00000254221	0	0	0	0
ZNF675	ENSG00000197372	0	0	0	0
KRTAP6-1	ENSG00000184724	0	0	0	0
KRTAP19-2	ENSG00000186965	0	0	0	0
KRTAP19-4	ENSG00000186967	0	0	0	0
SFT2D1	ENSG00000198818	0	0	0	0
KRTAP21-2	ENSG00000187026	0	0	0	0
HIST1H2AK	ENSG00000184348	0	0	1	1
DEFB128	ENSG00000185982	0	0	0	0
DNAJC12	ENSG00000108176	0	0	0	0
ARHGAP22	ENSG00000128805	0	0	0	0
POU3F3	ENSG00000198914	0	0	0	0
PLEKHG2	ENSG00000090924	0	0	0	0
HNRNPCL1	ENSG00000179172	0	0	0	0
DEPDC5	ENSG00000100150	0	0	0	0
KRTAP10-12	ENSG00000189169	0	0	0	0
KRTAP10-1	ENSG00000215455	0	0	0	0
KRTAP10-3	ENSG00000212935	0	0	0	0
TDRKH	ENSG00000182134	1	0	0	0
OR2A14	ENSG00000221938	0	0	0	0
KRTAP19-1	ENSG00000184351	0	0	0	0
KRTAP10-9	ENSG00000221837	0	0	0	0
ZNF391	ENSG00000124613	0	0	0	0
RPL38	ENSG00000172809	0	0	0	0
PRB1	ENSG00000251655	0	0	0	0
H3F3C	ENSG00000188375	0	0	0	0
H3F3B	ENSG00000132475	0	0	1	1
FAM221A	ENSG00000188732	0	0	0	0
UNCX	ENSG00000164853	0	0	0	0
ZNF835	ENSG00000127903	0	0	0	0
IMPACT	ENSG00000154059	0	0	0	0
TMEM211	ENSG00000206069	0	0	0	0
PYGO1	ENSG00000171016	0	0	0	0
TCEAL1	ENSG00000172465	0	0	0	0
ATP13A5	ENSG00000187527	0	0	0	0
HIST2H2AC	ENSG00000184260	0	0	0	0
PSG4	ENSG00000243137	0	0	0	0
WDFY4	ENSG00000128815	0	0	0	0
CLCN6	ENSG00000011021	0	0	0	0
SCAND1	ENSG00000171222	0	0	0	0
ZNF680	ENSG00000173041	0	0	0	0
MARK4	ENSG00000007047	0	0	0	0
GRK7	ENSG00000114124	0	0	0	0
UGT2B28	ENSG00000135226	0	0	0	0
MOGAT2	ENSG00000166391	0	0	0	0
HIST1H2AI	ENSG00000196747	0	0	0	0
NSUN5	ENSG00000130305	0	1	1	1
MAGI3	ENSG00000081026	0	1	0	1
RNASE8	ENSG00000173431	0	0	0	0
ACOXL	ENSG00000153093	0	0	0	0
VPS54	ENSG00000143952	0	0	0	0
PCDHA6	ENSG00000081842	0	0	0	0
PCDHA7	ENSG00000204963	0	0	0	0
SLC51B	ENSG00000186198	0	0	0	0
PARD6A	ENSG00000102981	0	0	0	0
RPL36	ENSG00000130255	0	0	0	0
SPATC1L	ENSG00000160284	0	0	0	0
UCN	ENSG00000163794	0	0	0	0
PCDHGA12	ENSG00000253159	0	0	0	0
TIPIN	ENSG00000075131	0	0	0	0
RPL9	ENSG00000163682	0	0	0	0
IFITM3	ENSG00000142089	0	0	0	0
ZNF184	ENSG00000096654	0	0	0	0
LCE1D	ENSG00000172155	0	0	0	0
LCE3D	ENSG00000163202	0	0	0	0
LCE1F	ENSG00000240386	0	0	0	0
LCE1A	ENSG00000186844	0	0	0	0
IGLL1	ENSG00000128322	0	0	0	0
CRISP2	ENSG00000124490	0	0	0	0
MAGEA12	ENSG00000213401	0	0	0	0
KIAA0825	ENSG00000185261	0	0	0	0
CHST7	ENSG00000147119	0	0	0	0
RSRC1	ENSG00000174891	0	0	0	0
KRTAP10-6	ENSG00000188155	0	0	0	0
DEFB134	ENSG00000205882	0	0	0	0
TAS2R30	ENSG00000256188	0	0	0	0
XAGE3	ENSG00000171402	0	0	0	0
PTMS	ENSG00000159335	0	0	0	0
IFNA5	ENSG00000147873	0	0	0	0
RRNAD1	ENSG00000143303	0	0	0	0
MTNR1A	ENSG00000168412	0	0	0	0
SPEF2	ENSG00000152582	0	0	0	0
UTS2R	ENSG00000181408	0	0	0	0
FIG4	ENSG00000112367	0	0	0	0
EPPK1	ENSG00000227184	0	0	0	0
SEPT5	ENSG00000184702	0	0	0	0
ALG1L	ENSG00000189366	0	0	0	0
KLF7	ENSG00000118263	0	0	0	0
UGT2B11	ENSG00000213759	0	0	0	0
TPM2	ENSG00000198467	0	0	0	0
SSX1	ENSG00000126752	0	0	0	0
AURKAIP1	ENSG00000175756	1	0	0	0
PGAM4	ENSG00000226784	0	0	0	0
KRT17	ENSG00000128422	0	0	0	0
ASIP	ENSG00000101440	0	0	0	0
CCKAR	ENSG00000163394	0	0	0	0
C15orf40	ENSG00000169609	0	0	0	0
CASP14	ENSG00000105141	0	0	0	0
AGRP	ENSG00000159723	0	1	0	1
CLDN3	ENSG00000165215	0	0	0	0
TBX5	ENSG00000089225	0	0	0	0
ST8SIA1	ENSG00000111728	0	0	0	0
TRPT1	ENSG00000149743	0	0	0	0
HECTD2	ENSG00000165338	0	0	0	0
CCL27	ENSG00000213927	0	0	0	0
KRT33A	ENSG00000006059	0	0	0	0
FXN	ENSG00000165060	1	0	0	0
SH2D2A	ENSG00000027869	0	0	0	0
PRAMEF7	ENSG00000204510	0	0	0	0
SSX3	ENSG00000165584	0	0	0	0
NOP16	ENSG00000048162	0	0	0	0
NT5C1A	ENSG00000116981	0	0	0	0
CEMP1	ENSG00000205923	0	0	0	0
PLCB3	ENSG00000149782	0	1	0	1
HOXA10	ENSG00000253293	0	0	0	0
AREG	ENSG00000109321	0	0	0	0
MLXIPL	ENSG00000009950	0	0	0	0
DEFB103B	ENSG00000177243	0	0	0	0
FOXC2	ENSG00000176692	0	0	0	0
LHB	ENSG00000104826	0	0	0	0
HLA-C	ENSG00000204525	0	0	0	0
CYP2C19	ENSG00000165841	0	0	0	0
MAGEA1	ENSG00000198681	0	0	0	0
TTN	ENSG00000155657	0	0	0	0
KRTAP10-8	ENSG00000187766	0	0	0	0
FABP12	ENSG00000197416	0	0	0	0
NKX1-2	ENSG00000229544	0	1	0	1
PPIAL4C	ENSG00000198161	0	0	0	0
VSTM5	ENSG00000214376	0	0	0	0
SLC6A15	ENSG00000072041	0	0	0	0
DSN1	ENSG00000149636	0	0	0	0
NXNL2	ENSG00000130045	0	0	0	0
OR6P1	ENSG00000186440	0	0	0	0
SP9	ENSG00000217236	0	0	0	0
GH2	ENSG00000136487	0	0	0	0
DCAF12L2	ENSG00000198354	0	0	0	0
CT47B1	ENSG00000236446	0	0	0	0
MROH9	ENSG00000117501	0	0	0	0
BRI3	ENSG00000164713	0	0	0	0
MUC16	ENSG00000181143	0	0	0	0
GSTP1	ENSG00000084207	0	0	0	0
ADAMTS15	ENSG00000166106	0	0	0	0
EBI3	ENSG00000105246	0	0	0	0
HBB	ENSG00000244734	0	0	0	0
COX7C	ENSG00000127184	1	0	0	0
COL1A1	ENSG00000108821	0	0	0	0
COL1A2	ENSG00000164692	0	0	0	0
RPS21	ENSG00000171858	0	0	0	0
CST3	ENSG00000101439	0	0	0	0
TIMP1	ENSG00000102265	0	0	0	0
ATP6V0E1	ENSG00000113732	0	0	0	0
A2M	ENSG00000175899	0	0	0	0
SPDEF	ENSG00000124664	0	0	0	0
SEPT2	ENSG00000168385	0	0	0	0
SERPING1	ENSG00000149131	0	0	0	0
NDUFA4	ENSG00000189043	1	0	0	0
LGALS3BP	ENSG00000108679	0	0	0	0
UBA1	ENSG00000130985	0	0	0	0
MDH1	ENSG00000014641	0	0	0	0
TRIM28	ENSG00000130726	0	0	0	0
CALR	ENSG00000179218	0	0	0	0
RPS11	ENSG00000142534	0	0	0	0
COX4I1	ENSG00000131143	1	1	1	1
TG	ENSG00000042832	0	0	0	0
LAPTM4B	ENSG00000104341	0	1	0	1
PLD3	ENSG00000105223	0	0	0	0
PHB2	ENSG00000215021	1	1	0	1
TOMM7	ENSG00000196683	1	1	1	1
REG1A	ENSG00000115386	0	0	0	0
CDKN1A	ENSG00000124762	0	0	0	0
FKBP1A	ENSG00000088832	0	0	0	0
MTCH1	ENSG00000137409	1	0	0	0
C3	ENSG00000125730	0	0	0	0
CD81	ENSG00000110651	0	0	0	0
TXNDC5	ENSG00000239264	0	0	0	0
MAGED2	ENSG00000102316	0	0	0	0
APEX1	ENSG00000100823	1	0	0	0
SLC25A5	ENSG00000005022	1	0	0	0
ILF2	ENSG00000143621	0	0	0	0
COL6A1	ENSG00000142156	0	0	0	0
PSMB4	ENSG00000159377	0	0	0	0
PRDX2	ENSG00000167815	1	0	0	0
EPAS1	ENSG00000116016	0	0	0	0
TSC22D1	ENSG00000102804	0	0	0	0
COL3A1	ENSG00000168542	0	0	0	0
DDB1	ENSG00000167986	0	0	0	0
SKP1	ENSG00000113558	0	0	0	0
LY6E	ENSG00000160932	0	0	0	0
CCT2	ENSG00000166226	0	0	0	0
BCAP31	ENSG00000185825	0	0	0	0
FLNA	ENSG00000196924	0	0	0	0
ARF4	ENSG00000168374	0	0	0	0
AKR1B1	ENSG00000085662	0	0	0	0
TMBIM1	ENSG00000135926	0	0	0	0
RBBP7	ENSG00000102054	0	0	0	0
PDIA6	ENSG00000143870	0	0	0	0
TIMP3	ENSG00000100234	0	0	0	0
DAP	ENSG00000112977	0	0	0	0
CTGF	ENSG00000118523	0	0	0	0
CPB1	ENSG00000153002	0	0	0	0
DNAJB1	ENSG00000132002	0	0	0	0
TALDO1	ENSG00000177156	0	0	0	0
ERGIC3	ENSG00000125991	0	0	0	0
RPL10	ENSG00000147403	0	0	0	0
COL4A2	ENSG00000134871	0	0	0	0
KISS1	ENSG00000170498	0	0	0	0
SSR2	ENSG00000163479	0	0	0	0
COX8A	ENSG00000176340	1	0	0	0
DHCR24	ENSG00000116133	0	0	0	0
LYZ	ENSG00000090382	0	0	0	0
IGFBP4	ENSG00000141753	0	0	0	0
ARHGDIB	ENSG00000111348	0	0	0	0
TUFM	ENSG00000178952	1	1	1	1
TXN	ENSG00000136810	0	0	0	0
DDX17	ENSG00000100201	0	0	0	0
TFRC	ENSG00000072274	0	0	0	0
GABARAP	ENSG00000170296	0	0	1	1
SST	ENSG00000157005	0	0	0	0
MCL1	ENSG00000143384	1	0	0	0
PGRMC1	ENSG00000101856	0	0	0	0
AMY2B	ENSG00000240038	0	0	0	0
FSCN1	ENSG00000075618	0	0	0	0
MORF4L1	ENSG00000185787	0	0	0	0
CYR61	ENSG00000142871	0	0	0	0
HBG2	ENSG00000196565	0	0	0	0
RPS25	ENSG00000118181	0	0	0	0
CTSK	ENSG00000143387	0	1	0	1
OXA1L	ENSG00000155463	1	0	0	0
CBX3	ENSG00000122565	0	1	1	1
TARDBP	ENSG00000120948	0	0	0	0
IGFBP7	ENSG00000163453	0	0	0	0
RPL18A	ENSG00000105640	0	0	0	0
LASP1	ENSG00000002834	0	0	0	0
IARS	ENSG00000196305	0	1	1	1
MAGED1	ENSG00000179222	0	0	0	0
MFGE8	ENSG00000140545	0	0	0	0
NDFIP1	ENSG00000131507	0	0	0	0
HERPUD1	ENSG00000051108	0	1	0	1
PSMD3	ENSG00000108344	0	0	0	0
SLC25A39	ENSG00000013306	1	0	0	0
MLEC	ENSG00000110917	0	0	0	0
HADHA	ENSG00000084754	1	0	0	0
COTL1	ENSG00000103187	0	0	0	0
ATP6V1G2-DDX39B	ENSG00000254870	0	0	0	0
CCT6A	ENSG00000146731	0	0	0	0
PRPF8	ENSG00000174231	0	0	0	0
IFNGR2	ENSG00000159128	0	0	0	0
LRP1	ENSG00000123384	0	0	0	0
GPS1	ENSG00000169727	0	0	0	0
IDH2	ENSG00000182054	1	0	0	0
RPLP1	ENSG00000137818	0	0	0	0
RPS14	ENSG00000164587	0	0	0	0
THY1	ENSG00000154096	0	0	0	0
RPS8	ENSG00000142937	0	0	0	0
TMED10	ENSG00000170348	0	0	0	0
CBX1	ENSG00000108468	0	0	0	0
TMEM109	ENSG00000110108	0	0	0	0
DAG1	ENSG00000173402	0	0	0	0
GAS6	ENSG00000183087	0	0	0	0
IMMT	ENSG00000132305	1	0	0	0
CYB5R3	ENSG00000100243	1	0	0	0
QSOX1	ENSG00000116260	0	0	0	0
TMEM59	ENSG00000116209	0	0	0	0
YWHAQ	ENSG00000134308	0	0	0	0
PGA3	ENSG00000229859	0	0	0	0
SCD	ENSG00000099194	0	0	0	0
H1FX	ENSG00000184897	0	0	0	0
PSMD2	ENSG00000175166	0	0	0	0
COPZ1	ENSG00000111481	0	0	0	0
CD9	ENSG00000010278	0	0	0	0
CLSTN1	ENSG00000171603	0	0	0	0
KDELR2	ENSG00000136240	0	0	0	0
PPM1G	ENSG00000115241	0	0	0	0
RAC1	ENSG00000136238	0	1	0	1
VKORC1	ENSG00000167397	0	0	0	0
TBCB	ENSG00000105254	0	0	0	0
SF3B2	ENSG00000087365	0	0	0	0
HLA-DPA1	ENSG00000231389	0	0	0	0
CAV1	ENSG00000105974	0	1	0	1
PMP22	ENSG00000109099	0	0	0	0
MAPRE1	ENSG00000101367	0	0	0	0
MYL9	ENSG00000101335	0	0	0	0
DYNC1H1	ENSG00000197102	0	0	0	0
YWHAH	ENSG00000128245	0	0	0	0
RBM38	ENSG00000132819	0	0	0	0
PSMB7	ENSG00000136930	0	0	0	0
TFG	ENSG00000114354	0	0	0	0
ANAPC5	ENSG00000089053	0	0	0	0
PPP1R11	ENSG00000204619	0	1	0	1
SPARC	ENSG00000113140	0	0	0	0
SF3B5	ENSG00000169976	0	0	0	0
PPIB	ENSG00000166794	0	0	0	0
ATP6V1H	ENSG00000047249	0	0	0	0
ARPC1A	ENSG00000241685	0	0	0	0
PLOD1	ENSG00000083444	0	0	1	1
TMX2	ENSG00000213593	0	0	0	0
BTG2	ENSG00000159388	0	0	0	0
NDUFAB1	ENSG00000004779	1	0	0	0
RNF130	ENSG00000113269	0	0	0	0
SDF4	ENSG00000078808	0	0	0	0
CRYAB	ENSG00000109846	0	0	0	0
UFC1	ENSG00000143222	0	0	0	0
RNF114	ENSG00000124226	0	0	0	0
SH3BGRL	ENSG00000131171	0	0	0	0
RPL11	ENSG00000142676	0	0	0	0
ALDH2	ENSG00000111275	1	0	0	0
FGB	ENSG00000171564	0	0	0	0
LAPTM4A	ENSG00000068697	0	0	1	1
MAF1	ENSG00000179632	0	0	0	0
TMEM14C	ENSG00000111843	1	0	0	0
SERPINE1	ENSG00000106366	0	0	0	0
UGP2	ENSG00000169764	0	0	0	0
LPCAT1	ENSG00000153395	0	0	0	0
TTC3	ENSG00000182670	0	0	0	0
ATP6AP2	ENSG00000182220	0	0	0	0
RTCB	ENSG00000100220	0	0	0	0
ADIPOR1	ENSG00000159346	0	0	0	0
TXNRD1	ENSG00000198431	1	0	0	0
FSTL1	ENSG00000163430	0	0	0	0
PCOLCE	ENSG00000106333	0	0	0	0
RTFDC1	ENSG00000022277	0	0	0	0
VDAC1	ENSG00000213585	1	0	0	0
COX5A	ENSG00000178741	1	0	0	0
GLB1	ENSG00000170266	0	0	0	0
SLC39A1	ENSG00000143570	0	0	0	0
ERRFI1	ENSG00000116285	0	0	0	0
RPN2	ENSG00000118705	0	1	1	1
TMEM189-UBE2V1	ENSG00000124208	0	0	0	0
STARD7	ENSG00000084090	1	0	1	1
PSMB8	ENSG00000204264	0	0	0	0
TPM3	ENSG00000143549	0	0	0	0
PSMA5	ENSG00000143106	0	0	0	0
DCTN1	ENSG00000204843	0	0	0	0
IFITM2	ENSG00000185201	0	0	0	0
IFITM1	ENSG00000185885	0	0	0	0
WDR83OS	ENSG00000105583	0	0	0	0
JUNB	ENSG00000171223	0	0	0	0
CCNG1	ENSG00000113328	0	0	0	0
NCSTN	ENSG00000162736	0	0	0	0
NAP1L4	ENSG00000205531	0	0	0	0
PRNP	ENSG00000171867	0	0	0	0
C12orf57	ENSG00000111678	0	0	0	0
CREG1	ENSG00000143162	0	0	0	0
KRT7	ENSG00000135480	0	0	0	0
PPA1	ENSG00000180817	0	0	0	0
ARPC5	ENSG00000162704	0	0	0	0
CTRB2	ENSG00000168928	0	0	0	0
CD164	ENSG00000135535	0	0	0	0
ZFP36	ENSG00000128016	0	0	0	0
CIRBP	ENSG00000099622	0	0	0	0
COX7B	ENSG00000131174	1	0	0	0
NOLC1	ENSG00000166197	0	0	0	0
SEC16A	ENSG00000148396	0	0	0	0
WDR6	ENSG00000178252	0	0	0	0
PFN2	ENSG00000070087	0	0	0	0
ITGA5	ENSG00000161638	0	0	0	0
MGEA5	ENSG00000198408	0	0	0	0
MB	ENSG00000198125	0	0	0	0
CTSC	ENSG00000109861	0	0	0	0
AKR1C3	ENSG00000196139	0	0	0	0
VOPP1	ENSG00000154978	0	0	0	0
MSN	ENSG00000147065	0	0	0	0
ZNHIT1	ENSG00000106400	0	0	0	0
CDC37	ENSG00000105401	0	0	0	0
C1orf43	ENSG00000143612	0	0	1	1
GOLM1	ENSG00000135052	0	0	1	1
ITM2B	ENSG00000136156	0	0	0	0
OAZ2	ENSG00000180304	0	0	0	0
ITGB1	ENSG00000150093	0	0	0	0
CYP19A1	ENSG00000137869	0	0	0	0
PSMB3	ENSG00000108294	0	0	0	0
NIPSNAP1	ENSG00000184117	1	0	0	0
TMEM123	ENSG00000152558	0	0	0	0
CASC3	ENSG00000108349	0	0	0	0
SNX3	ENSG00000112335	0	1	0	1
RCC2	ENSG00000179051	0	0	0	0
ATP5J	ENSG00000154723	0	0	0	0
KIAA1191	ENSG00000122203	0	0	0	0
NBL1	ENSG00000158747	0	0	0	0
MINOS1-NBL1	ENSG00000270136	0	0	0	0
SSRP1	ENSG00000149136	0	0	0	0
DPYSL3	ENSG00000113657	0	0	0	0
TSPAN7	ENSG00000156298	0	0	0	0
PRL	ENSG00000172179	0	0	0	0
ATIC	ENSG00000138363	0	0	0	0
UBL5	ENSG00000198258	0	0	0	0
RGS2	ENSG00000116741	0	0	0	0
TTC1	ENSG00000113312	0	0	0	0
RPL36AL	ENSG00000165502	0	0	0	0
TBC1D14	ENSG00000132405	0	0	0	0
AP1M1	ENSG00000072958	0	0	0	0
PODXL	ENSG00000128567	0	1	0	1
DUSP1	ENSG00000120129	0	0	0	0
ACAA2	ENSG00000167315	1	0	0	0
SIRT2	ENSG00000068903	0	0	0	0
SET	ENSG00000119335	0	0	0	0
MRPL13	ENSG00000172172	1	0	0	0
IMP3	ENSG00000177971	0	0	0	0
HSPB8	ENSG00000152137	0	0	0	0
MTPN	ENSG00000105887	0	0	0	0
HNRNPH2	ENSG00000126945	0	0	0	0
EEF2	ENSG00000167658	0	0	0	0
PRR4	ENSG00000111215	0	0	0	0
CRYBB2	ENSG00000244752	0	0	0	0
PLOD3	ENSG00000106397	0	0	0	0
SLC40A1	ENSG00000138449	0	0	0	0
MRPL37	ENSG00000116221	1	0	0	0
TUBG1	ENSG00000131462	0	1	0	1
STOM	ENSG00000148175	1	0	0	0
ACTG2	ENSG00000163017	0	0	0	0
MANF	ENSG00000145050	0	0	0	0
LUM	ENSG00000139329	0	0	0	0
WDR45B	ENSG00000141580	0	0	0	0
PRRC2B	ENSG00000130723	0	1	0	1
ANXA6	ENSG00000197043	0	0	0	0
PPP2CA	ENSG00000113575	0	0	0	0
STARD10	ENSG00000214530	0	0	0	0
PYGB	ENSG00000100994	0	0	0	0
TRIP12	ENSG00000153827	0	0	0	0
MLLT6	ENSG00000108292	0	0	0	0
HIGD1A	ENSG00000181061	1	0	0	0
TRAP1	ENSG00000126602	1	0	1	1
PSMC3	ENSG00000165916	0	0	0	0
ZFP36L2	ENSG00000152518	0	0	0	0
LRPAP1	ENSG00000163956	0	0	0	0
BUD31	ENSG00000106245	0	1	0	1
SYPL1	ENSG00000008282	0	0	0	0
NOP10	ENSG00000182117	0	0	0	0
PRMT1	ENSG00000126457	0	0	1	1
HMG20B	ENSG00000064961	0	0	0	0
M6PR	ENSG00000003056	0	0	0	0
PLS3	ENSG00000102024	0	0	0	0
SURF4	ENSG00000148248	0	0	0	0
RUVBL1	ENSG00000175792	0	0	0	0
PSMA3	ENSG00000100567	0	0	0	0
HEXB	ENSG00000049860	0	0	0	0
NEU1	ENSG00000204386	0	0	0	0
SDHC	ENSG00000143252	1	0	0	0
MAPK1	ENSG00000100030	0	0	0	0
PTPRF	ENSG00000142949	0	0	0	0
EFEMP1	ENSG00000115380	0	0	0	0
PLAT	ENSG00000104368	0	0	0	0
ATP5G2	ENSG00000135390	0	0	0	0
DDX47	ENSG00000213782	0	0	0	0
C6orf48	ENSG00000204387	0	0	0	0
CLU	ENSG00000120885	0	0	0	0
PDGFRB	ENSG00000113721	0	0	0	0
PRCP	ENSG00000137509	0	0	0	0
NCKAP1	ENSG00000061676	0	0	0	0
RIC8A	ENSG00000177963	0	1	1	1
ACTN4	ENSG00000130402	0	0	0	0
CDIPT	ENSG00000103502	0	0	0	0
DDAH2	ENSG00000213722	0	0	0	0
ATP6V1F	ENSG00000128524	0	0	0	0
MRPL41	ENSG00000182154	1	0	0	0
TINF2	ENSG00000092330	0	1	0	1
ZFAND3	ENSG00000156639	0	0	0	0
OLFML3	ENSG00000116774	0	0	0	0
ATP5H	ENSG00000167863	0	0	0	0
COMMD7	ENSG00000149600	0	0	0	0
TAX1BP3	ENSG00000213977	0	0	0	0
CDK2AP1	ENSG00000111328	0	0	0	0
PITPNA	ENSG00000174238	0	0	0	0
DAP3	ENSG00000132676	1	0	0	0
TMEM248	ENSG00000106609	0	0	0	0
PIP4K2B	ENSG00000141720	0	0	0	0
ATP5I	ENSG00000169020	0	1	0	1
PNLIP	ENSG00000175535	0	0	0	0
PYCR2	ENSG00000143811	1	0	0	0
IFI27	ENSG00000165949	1	0	0	0
SCARB2	ENSG00000138760	0	0	0	0
TNIP1	ENSG00000145901	0	0	0	0
SUCLG1	ENSG00000163541	1	0	0	0
COASY	ENSG00000068120	1	1	0	1
PSMC2	ENSG00000161057	0	0	0	0
DDX23	ENSG00000174243	0	0	0	0
DDX3X	ENSG00000215301	0	0	0	0
FAM96B	ENSG00000166595	0	0	0	0
MYO6	ENSG00000196586	0	0	0	0
EFNB1	ENSG00000090776	0	0	0	0
CD44	ENSG00000026508	0	0	0	0
SH3BGRL3	ENSG00000142669	0	0	0	0
PGRMC2	ENSG00000164040	0	0	0	0
GSS	ENSG00000100983	0	0	0	0
TRAM1	ENSG00000067167	0	0	0	0
PLEC	ENSG00000178209	0	0	0	0
SH3GL1	ENSG00000141985	0	0	0	0
SDHAF2	ENSG00000167985	1	0	0	0
SGK1	ENSG00000118515	0	0	0	0
TUBB6	ENSG00000176014	0	0	0	0
PPP1R7	ENSG00000115685	0	0	0	0
TAGLN	ENSG00000149591	0	0	0	0
NBEAL2	ENSG00000160796	0	0	0	0
KHDRBS1	ENSG00000121774	0	0	0	0
AQP1	ENSG00000240583	0	0	0	0
PSMB1	ENSG00000008018	0	0	0	0
TSG101	ENSG00000074319	0	0	0	0
RALB	ENSG00000144118	0	0	0	0
KCTD12	ENSG00000178695	0	0	0	0
MBTPS1	ENSG00000140943	0	1	0	1
CNDP2	ENSG00000133313	0	0	0	0
ARL6IP5	ENSG00000144746	0	1	0	1
PEPD	ENSG00000124299	0	0	0	0
RPL7	ENSG00000147604	0	0	0	0
SREBF1	ENSG00000072310	0	0	0	0
NCBP2	ENSG00000114503	0	0	0	0
ACTR10	ENSG00000131966	0	0	0	0
SPTAN1	ENSG00000197694	0	0	0	0
ST14	ENSG00000149418	0	0	0	0
ABHD17A	ENSG00000129968	0	0	0	0
NEDD8	ENSG00000129559	0	0	0	0
EPRS	ENSG00000136628	0	1	1	1
PFKP	ENSG00000067057	0	0	0	0
SMOC2	ENSG00000112562	0	0	0	0
MTFR1L	ENSG00000117640	1	0	0	0
VGLL4	ENSG00000144560	0	0	0	0
BRK1	ENSG00000254999	0	0	0	0
AIP	ENSG00000110711	0	0	0	0
VPS11	ENSG00000160695	0	0	0	0
DUS1L	ENSG00000169718	0	0	0	0
ADNP	ENSG00000101126	0	0	0	0
HTN3	ENSG00000205649	0	0	0	0
YPEL5	ENSG00000119801	0	1	0	1
GH1	ENSG00000259384	0	0	0	0
ATP5G1	ENSG00000159199	0	0	0	0
JTB	ENSG00000143543	0	0	0	0
COX7A2L	ENSG00000115944	1	0	0	0
MCM2	ENSG00000073111	0	0	0	0
SPG7	ENSG00000197912	1	0	0	0
ID2	ENSG00000115738	0	0	0	0
MRPL16	ENSG00000166902	1	1	0	1
NOSIP	ENSG00000142546	0	0	0	0
NDUFC1	ENSG00000109390	1	0	0	0
CAB39	ENSG00000135932	0	0	0	0
FAF2	ENSG00000113194	0	0	0	0
HYOU1	ENSG00000149428	0	0	0	0
RBM5	ENSG00000003756	0	0	0	0
DYNC1LI2	ENSG00000135720	0	0	0	0
TNFAIP1	ENSG00000109079	0	0	1	1
TMEM258	ENSG00000134825	0	0	0	0
SERPINF1	ENSG00000132386	0	0	0	0
CMTM3	ENSG00000140931	0	0	0	0
MAL2	ENSG00000147676	0	0	0	0
RAB31	ENSG00000168461	0	0	0	0
RAD23A	ENSG00000179262	0	0	0	0
GOLGA7	ENSG00000147533	0	1	1	1
NDUFB9	ENSG00000147684	1	0	0	0
ARF3	ENSG00000134287	0	0	0	0
SLPI	ENSG00000124107	0	0	0	0
BST2	ENSG00000130303	0	0	0	0
GPAA1	ENSG00000197858	0	0	0	0
SLC25A29	ENSG00000197119	1	0	0	0
BABAM1	ENSG00000105393	0	0	0	0
RPS5	ENSG00000083845	0	1	0	1
PPP2CB	ENSG00000104695	0	0	0	0
FAM168B	ENSG00000152102	0	0	0	0
RGL2	ENSG00000237441	0	0	0	0
C21orf33	ENSG00000160221	0	0	0	0
TRIB1	ENSG00000173334	0	0	0	0
GBF1	ENSG00000107862	0	0	0	0
LAMC1	ENSG00000135862	0	0	0	0
STMN3	ENSG00000197457	0	0	0	0
EFTUD2	ENSG00000108883	0	0	0	0
PRDX4	ENSG00000123131	1	0	0	0
FAM162A	ENSG00000114023	1	0	0	0
TNC	ENSG00000041982	0	1	0	1
SLC37A4	ENSG00000137700	0	0	0	0
VAMP2	ENSG00000220205	0	0	0	0
DESI2	ENSG00000121644	0	0	0	0
PIM3	ENSG00000198355	0	0	0	0
ATP6V1B2	ENSG00000147416	0	0	0	0
HSBP1	ENSG00000230989	0	0	0	0
ELOVL5	ENSG00000012660	0	0	0	0
CALCOCO1	ENSG00000012822	0	0	0	0
WDR77	ENSG00000116455	0	1	0	1
AHSA1	ENSG00000100591	0	0	0	0
SF3B1	ENSG00000115524	0	0	0	0
PXDN	ENSG00000130508	0	0	0	0
AKT1	ENSG00000142208	0	0	0	0
SNW1	ENSG00000100603	0	1	0	1
PRG2	ENSG00000186652	0	0	0	0
CKS1B	ENSG00000173207	0	0	0	0
KLF6	ENSG00000067082	0	1	0	1
SGTA	ENSG00000104969	0	0	0	0
RAP1A	ENSG00000116473	0	0	0	0
ATG3	ENSG00000144848	0	0	0	0
PCNA	ENSG00000132646	0	0	0	0
MPZL1	ENSG00000197965	0	0	0	0
TOMM22	ENSG00000100216	1	0	0	0
XPNPEP1	ENSG00000108039	0	0	0	0
PIGR	ENSG00000162896	0	0	0	0
STAMBP	ENSG00000124356	0	0	0	0
POR	ENSG00000127948	0	0	0	0
ZFP36L1	ENSG00000185650	0	0	0	0
NDUFS6	ENSG00000145494	1	0	0	0
PDIA4	ENSG00000155660	0	0	0	0
WDR34	ENSG00000119333	0	0	0	0
API5	ENSG00000166181	0	0	0	0
NAT10	ENSG00000135372	0	0	0	0
ZYX	ENSG00000159840	0	0	0	0
BAG1	ENSG00000107262	0	0	0	0
IGF2R	ENSG00000197081	0	0	0	0
FSTL3	ENSG00000070404	0	0	0	0
MTOR	ENSG00000198793	0	0	0	0
MVP	ENSG00000013364	0	0	0	0
TMEM30A	ENSG00000112697	0	0	0	0
SMS	ENSG00000102172	0	0	0	0
SIGMAR1	ENSG00000147955	0	0	0	0
PDCD6IP	ENSG00000170248	0	0	0	0
PRKACA	ENSG00000072062	1	1	0	1
CHMP7	ENSG00000147457	0	0	0	0
TRAF3IP2	ENSG00000056972	0	0	0	0
PMEPA1	ENSG00000124225	0	0	0	0
PAFAH1B1	ENSG00000007168	0	0	0	0
B4GALT1	ENSG00000086062	0	0	0	0
BAHD1	ENSG00000140320	0	0	0	0
RNF40	ENSG00000103549	0	0	0	0
LBH	ENSG00000213626	0	0	0	0
CIAPIN1	ENSG00000005194	0	0	0	0
MGST3	ENSG00000143198	1	0	0	0
NUDC	ENSG00000090273	0	0	0	0
MX1	ENSG00000157601	0	0	0	0
MRFAP1L1	ENSG00000178988	0	1	1	1
CCDC28A	ENSG00000024862	0	0	0	0
LMNB2	ENSG00000176619	0	0	0	0
SYVN1	ENSG00000162298	0	0	0	0
P4HB	ENSG00000185624	0	0	0	0
METAP2	ENSG00000111142	0	0	0	0
C5orf15	ENSG00000113583	0	0	1	1
VPS25	ENSG00000131475	0	1	0	1
MED15	ENSG00000099917	0	0	0	0
ALCAM	ENSG00000170017	0	0	0	0
ABCB6	ENSG00000115657	1	0	0	0
SEC13	ENSG00000157020	0	0	0	0
SETD2	ENSG00000181555	0	0	0	0
ID1	ENSG00000125968	0	0	0	0
ADIPOR2	ENSG00000006831	0	0	0	0
UBE2Q2	ENSG00000140367	0	1	0	1
PISD	ENSG00000241878	1	0	0	0
PFKM	ENSG00000152556	0	1	0	1
MGP	ENSG00000111341	0	0	0	0
ASNA1	ENSG00000198356	0	0	0	0
NDUFA8	ENSG00000119421	1	1	0	1
GLUD1	ENSG00000148672	1	1	0	1
VPS28	ENSG00000160948	0	1	0	1
CITED2	ENSG00000164442	0	0	0	0
HIBADH	ENSG00000106049	1	1	1	1
PLXNB2	ENSG00000196576	0	0	0	0
PRPF3	ENSG00000117360	0	1	0	1
E2F4	ENSG00000205250	0	0	0	0
PRKAB1	ENSG00000111725	0	0	0	0
EIF2S1	ENSG00000134001	0	1	0	1
RNASE1	ENSG00000129538	0	0	0	0
SEC61G	ENSG00000132432	0	0	1	1
CKAP5	ENSG00000175216	0	0	0	0
LIMA1	ENSG00000050405	0	0	0	0
MPDU1	ENSG00000129255	0	0	0	0
TMEM167B	ENSG00000215717	0	0	0	0
CTNNBIP1	ENSG00000178585	0	1	0	1
RAE1	ENSG00000101146	0	0	0	0
MGAT1	ENSG00000131446	0	0	1	1
ARHGAP1	ENSG00000175220	0	0	0	0
RAB6C	ENSG00000222014	0	0	0	0
RAB6A	ENSG00000175582	0	0	0	0
PES1	ENSG00000100029	0	0	0	0
PPP1R16A	ENSG00000160972	0	0	0	0
WASF2	ENSG00000158195	0	0	0	0
TOP2B	ENSG00000077097	0	0	0	0
TMED9	ENSG00000184840	0	0	0	0
RBFOX2	ENSG00000100320	0	0	0	0
ECE1	ENSG00000117298	0	0	0	0
RERE	ENSG00000142599	0	0	0	0
RHEB	ENSG00000106615	0	0	0	0
AP2B1	ENSG00000006125	0	0	0	0
LEPROTL1	ENSG00000104660	0	0	0	0
UBE2A	ENSG00000077721	0	0	0	0
AK1	ENSG00000106992	0	0	0	0
KRTCAP2	ENSG00000163463	0	0	0	0
SLIRP	ENSG00000119705	1	0	0	0
POLR2E	ENSG00000099817	0	1	0	1
ENSA	ENSG00000143420	0	0	0	0
CBX5	ENSG00000094916	0	0	0	0
COL18A1	ENSG00000182871	0	0	0	0
FURIN	ENSG00000140564	0	0	0	0
PAPD7	ENSG00000112941	0	0	0	0
GLO1	ENSG00000124767	0	0	0	0
VAMP3	ENSG00000049245	0	0	0	0
RABAC1	ENSG00000105404	0	0	0	0
ESYT1	ENSG00000139641	0	1	0	1
BLOC1S1	ENSG00000135441	1	0	0	0
MRPL22	ENSG00000082515	1	0	0	0
HNRNPA0	ENSG00000177733	0	0	0	0
G6PD	ENSG00000160211	0	0	0	0
CARS	ENSG00000110619	0	0	0	0
FLOT2	ENSG00000132589	0	0	0	0
CLPTM1	ENSG00000104853	0	0	0	0
ITGAV	ENSG00000138448	0	0	0	0
ACSL1	ENSG00000151726	1	0	0	0
SRSF6	ENSG00000124193	0	0	0	0
ABHD14B	ENSG00000114779	0	0	0	0
ATXN10	ENSG00000130638	0	0	0	0
UQCR11	ENSG00000267059	1	0	0	0
CYBRD1	ENSG00000071967	0	0	0	0
LSM3	ENSG00000170860	0	0	0	0
MRPS21	ENSG00000187145	1	0	0	0
MRPL15	ENSG00000137547	1	1	1	1
CYTH2	ENSG00000105443	0	0	0	0
MAP2K2	ENSG00000126934	0	0	0	0
IGBP1	ENSG00000089289	0	0	0	0
RPS3A	ENSG00000145425	0	0	0	0
ICMT	ENSG00000116237	0	0	0	0
CLK1	ENSG00000013441	0	0	0	0
GJA1	ENSG00000152661	0	0	0	0
DNAJB6	ENSG00000105993	0	0	0	0
RPL28	ENSG00000108107	0	0	0	0
RBX1	ENSG00000100387	0	0	1	1
PRCC	ENSG00000143294	0	0	1	1
INSIG1	ENSG00000186480	0	0	0	0
NDUFS4	ENSG00000164258	1	1	0	1
EFNA1	ENSG00000169242	0	0	0	0
NOMO1	ENSG00000103512	0	0	0	0
JUP	ENSG00000173801	0	0	0	0
ZCCHC3	ENSG00000177764	0	0	0	0
BACE2	ENSG00000182240	0	0	0	0
EFCAB14	ENSG00000159658	0	0	0	0
TMEM214	ENSG00000119777	0	0	0	0
HSPE1	ENSG00000115541	1	0	0	0
TOMM34	ENSG00000025772	1	0	0	0
STARD3	ENSG00000131748	0	0	0	0
NDUFA11	ENSG00000174886	1	0	0	0
FUT5	ENSG00000130383	0	0	0	0
TMEM167A	ENSG00000174695	0	0	0	0
AHSG	ENSG00000145192	0	0	0	0
PRC1	ENSG00000198901	0	0	0	0
FAM96A	ENSG00000166797	0	1	0	1
CNIH1	ENSG00000100528	0	0	0	0
FAF1	ENSG00000185104	0	1	1	1
ASNS	ENSG00000070669	0	1	0	1
CELA3B	ENSG00000219073	0	0	0	0
PRR13	ENSG00000205352	0	0	0	0
SUMO2	ENSG00000188612	0	0	0	0
FAM89B	ENSG00000176973	0	0	0	0
VPS26B	ENSG00000151502	0	1	0	1
PTK2	ENSG00000169398	0	0	0	0
PRKCZ	ENSG00000067606	0	0	0	0
SERPINA5	ENSG00000188488	0	0	0	0
GRN	ENSG00000030582	0	0	0	0
TOMM20	ENSG00000173726	1	0	0	0
MPC2	ENSG00000143158	1	0	0	0
CCT3	ENSG00000163468	0	0	0	0
CCL2	ENSG00000108691	0	0	0	0
TGFB1	ENSG00000105329	0	0	0	0
RAB11FIP5	ENSG00000135631	0	0	0	0
BAZ1B	ENSG00000009954	0	0	0	0
BACE1	ENSG00000186318	0	0	0	0
ADH5	ENSG00000197894	0	0	0	0
WBP1L	ENSG00000166272	0	0	0	0
AKR7A2	ENSG00000053371	1	0	0	0
MRPL1	ENSG00000169288	1	1	0	1
TP53INP2	ENSG00000078804	0	0	0	0
SELENBP1	ENSG00000143416	0	0	0	0
EIF4EBP2	ENSG00000148730	0	0	0	0
HTRA1	ENSG00000166033	0	0	0	0
LGALS9	ENSG00000168961	0	0	0	0
MET	ENSG00000105976	0	0	0	0
PKDCC	ENSG00000162878	0	1	0	1
RPS4Y1	ENSG00000129824	0	0	0	0
ALDH18A1	ENSG00000059573	1	0	0	0
MT1E	ENSG00000169715	0	0	0	0
NDUFB8	ENSG00000255339	1	0	0	0
C1QA	ENSG00000173372	0	0	0	0
UNG	ENSG00000076248	1	0	0	0
SPTBN1	ENSG00000115306	0	0	0	0
PCDHGC5	ENSG00000240764	0	0	0	0
POMC	ENSG00000115138	0	0	0	0
PMF1	ENSG00000160783	0	0	0	0
USP39	ENSG00000168883	0	0	0	0
SLC39A13	ENSG00000165915	0	0	0	0
MNAT1	ENSG00000020426	0	1	0	1
SCD5	ENSG00000145284	0	0	0	0
RAPGEF1	ENSG00000107263	0	0	0	0
RAD21	ENSG00000164754	0	0	0	0
TAF7	ENSG00000178913	0	0	0	0
USO1	ENSG00000138768	0	0	0	0
POLR2L	ENSG00000177700	0	0	0	0
RNF181	ENSG00000168894	0	0	0	0
KEAP1	ENSG00000079999	0	0	0	0
COMMD4	ENSG00000140365	0	0	0	0
PRAF2	ENSG00000243279	0	0	0	0
COMT	ENSG00000093010	1	0	0	0
NUDT9	ENSG00000170502	1	1	1	1
DDX56	ENSG00000136271	0	0	0	0
RFTN1	ENSG00000131378	0	0	0	0
MYO1C	ENSG00000197879	0	1	0	1
RHOBTB3	ENSG00000164292	0	0	0	0
MRPS35	ENSG00000061794	1	0	0	0
TUBA4A	ENSG00000127824	0	0	0	0
NELFB	ENSG00000188986	0	0	0	0
RFXANK	ENSG00000064490	0	0	0	0
GBA2	ENSG00000070610	0	0	0	0
SIAE	ENSG00000110013	0	0	0	0
NIF3L1	ENSG00000196290	1	0	0	0
ISCA1	ENSG00000135070	1	0	0	0
UQCRB	ENSG00000156467	1	0	0	0
GNL2	ENSG00000134697	0	0	0	0
RAF1	ENSG00000132155	0	0	0	0
PUM1	ENSG00000134644	0	0	0	0
STRAP	ENSG00000023734	0	1	0	1
LARP1	ENSG00000155506	0	0	0	0
F13A1	ENSG00000124491	0	0	0	0
SPINT1	ENSG00000166145	0	0	0	0
GRINA	ENSG00000178719	0	0	0	0
UNC119B	ENSG00000175970	0	0	0	0
STK38	ENSG00000112079	0	0	0	0
FCGBP	ENSG00000090920	0	0	0	0
WDR59	ENSG00000103091	0	1	0	1
PIGT	ENSG00000124155	0	0	0	0
STATH	ENSG00000126549	0	0	0	0
SERPINA3	ENSG00000196136	0	0	0	0
SIVA1	ENSG00000184990	0	0	0	0
MAP4	ENSG00000047849	0	0	0	0
CHMP4B	ENSG00000101421	0	0	0	0
ADRM1	ENSG00000130706	0	0	0	0
PIR	ENSG00000087842	0	0	0	0
CRMP1	ENSG00000072832	0	0	0	0
CUL3	ENSG00000036257	0	0	0	0
AKR1A1	ENSG00000117448	0	0	0	0
GTF2E2	ENSG00000197265	0	0	0	0
SRRM2	ENSG00000167978	0	0	0	0
MOCS2	ENSG00000164172	0	0	0	0
ADD1	ENSG00000087274	0	0	0	0
VPS37B	ENSG00000139722	0	1	0	1
SDR39U1	ENSG00000100445	1	0	0	0
C10orf10	ENSG00000165507	0	0	1	1
S100A9	ENSG00000163220	0	0	0	0
PFDN2	ENSG00000143256	0	0	0	0
SPON2	ENSG00000159674	0	0	0	0
GSTK1	ENSG00000197448	1	0	0	0
ELAVL1	ENSG00000066044	0	0	0	0
EGFL6	ENSG00000198759	0	0	0	0
PPT1	ENSG00000131238	0	0	0	0
SZRD1	ENSG00000055070	0	0	0	0
PRSS8	ENSG00000052344	0	0	0	0
TNNI1	ENSG00000159173	0	0	0	0
PSMC1	ENSG00000100764	0	1	0	1
DRAP1	ENSG00000175550	0	0	0	0
TLR9	ENSG00000239732	0	0	0	0
FGFR1	ENSG00000077782	0	0	0	0
ISLR	ENSG00000129009	0	0	0	0
HES1	ENSG00000114315	0	1	0	1
LRRC49	ENSG00000137821	0	0	0	0
RHBDD2	ENSG00000005486	0	0	0	0
HLA-DMA	ENSG00000204257	0	1	0	1
PSMG3	ENSG00000157778	0	0	0	0
TNS1	ENSG00000079308	0	0	0	0
STRN4	ENSG00000090372	0	0	0	0
AIMP2	ENSG00000106305	0	0	0	0
SDCCAG3	ENSG00000165689	0	0	0	0
PRRC2C	ENSG00000117523	0	0	0	0
NOTCH3	ENSG00000074181	0	0	0	0
RPA1	ENSG00000132383	0	0	0	0
KDM3A	ENSG00000115548	0	0	0	0
CCDC6	ENSG00000108091	0	0	1	1
SDC1	ENSG00000115884	0	0	0	0
TMEM43	ENSG00000170876	0	0	0	0
CYSTM1	ENSG00000120306	0	0	0	0
G3BP2	ENSG00000138757	0	0	0	0
DYNLT1	ENSG00000146425	0	0	1	1
PDZD11	ENSG00000120509	0	0	0	0
AXL	ENSG00000167601	0	0	0	0
TMEM165	ENSG00000134851	0	0	0	0
BTBD1	ENSG00000064726	0	0	0	0
SLC44A1	ENSG00000070214	0	1	0	1
SEC24B	ENSG00000138802	0	0	0	0
CHMP1A	ENSG00000131165	0	0	0	0
KBTBD2	ENSG00000170852	0	1	0	1
ADAM12	ENSG00000148848	0	0	0	0
STOML2	ENSG00000165283	1	0	0	0
PFDN5	ENSG00000123349	0	1	0	1
CRABP2	ENSG00000143320	0	0	0	0
AP2S1	ENSG00000042753	0	0	0	0
ABCF3	ENSG00000161204	0	0	0	0
RPLP2	ENSG00000177600	0	0	0	0
TSPO	ENSG00000100300	1	0	0	0
REEP5	ENSG00000129625	0	0	0	0
MRPL36	ENSG00000171421	1	0	0	0
SS18L2	ENSG00000008324	0	0	0	0
TNPO1	ENSG00000083312	0	0	1	1
CDK2AP2	ENSG00000167797	0	1	0	1
XPO1	ENSG00000082898	0	0	0	0
ANAPC13	ENSG00000129055	0	0	0	0
KIF3B	ENSG00000101350	0	1	0	1
IER5	ENSG00000162783	0	0	0	0
ANGPTL4	ENSG00000167772	0	0	0	0
SERPINB2	ENSG00000197632	0	0	0	0
FXR2	ENSG00000129245	0	0	0	0
TMEM50A	ENSG00000183726	0	0	0	0
AARS	ENSG00000090861	0	0	0	0
EMC7	ENSG00000134153	0	0	0	0
COL4A1	ENSG00000187498	0	0	0	0
DTYMK	ENSG00000168393	1	0	0	0
ERLEC1	ENSG00000068912	0	0	0	0
TTC19	ENSG00000011295	1	0	0	0
HM13	ENSG00000101294	0	0	0	0
DHX40	ENSG00000108406	0	0	0	0
UBE2Z	ENSG00000159202	0	0	0	0
EML4	ENSG00000143924	0	0	0	0
TRAF4	ENSG00000076604	0	0	0	0
HNRNPH3	ENSG00000096746	0	0	0	0
GRAMD4	ENSG00000075240	0	0	0	0
GDF15	ENSG00000130513	0	0	0	0
ID3	ENSG00000117318	0	0	0	0
MTHFD1	ENSG00000100714	0	0	0	0
RAB1B	ENSG00000174903	0	0	0	0
PYURF	ENSG00000145337	1	0	0	0
ACIN1	ENSG00000100813	0	0	0	0
ZNF106	ENSG00000103994	0	0	0	0
SLC39A9	ENSG00000029364	0	1	0	1
MYO1D	ENSG00000176658	0	0	0	0
ABR	ENSG00000159842	0	0	0	0
GOLGA3	ENSG00000090615	0	0	0	0
NPEPPS	ENSG00000141279	0	0	0	0
TSPAN6	ENSG00000000003	0	0	0	0
FABP4	ENSG00000170323	0	0	0	0
HBP1	ENSG00000105856	0	0	0	0
CMAS	ENSG00000111726	0	0	0	0
SNAPIN	ENSG00000143553	0	0	0	0
CCNDBP1	ENSG00000166946	0	0	0	0
SEMG1	ENSG00000124233	0	0	0	0
PRKACB	ENSG00000142875	0	0	0	0
TRIM44	ENSG00000166326	0	0	0	0
ARL2BP	ENSG00000102931	0	0	0	0
DDR1	ENSG00000204580	0	0	0	0
ADM	ENSG00000148926	0	0	0	0
TCEAL8	ENSG00000180964	0	0	0	0
ARHGAP17	ENSG00000140750	0	0	0	0
CTSB	ENSG00000164733	0	0	0	0
NINJ1	ENSG00000131669	0	0	0	0
GLA	ENSG00000102393	0	0	0	0
AKT1S1	ENSG00000204673	0	0	0	0
PHF1	ENSG00000112511	0	0	0	0
DPY19L1	ENSG00000173852	0	0	1	1
ADCY6	ENSG00000174233	0	0	0	0
PLK1	ENSG00000166851	0	0	0	0
TPM1	ENSG00000140416	0	0	0	0
EMC3	ENSG00000125037	0	0	0	0
ERH	ENSG00000100632	0	1	0	1
SPSB3	ENSG00000162032	0	0	0	0
CRYBA4	ENSG00000196431	0	0	0	0
IRF1	ENSG00000125347	0	0	0	0
RNF185	ENSG00000138942	0	0	0	0
PRPF19	ENSG00000110107	0	0	0	0
PDRG1	ENSG00000088356	0	0	0	0
MSRB1	ENSG00000198736	0	0	0	0
GRAMD1A	ENSG00000089351	0	0	0	0
SLC6A8	ENSG00000130821	0	0	0	0
TJP2	ENSG00000119139	0	0	0	0
AFF1	ENSG00000172493	0	1	1	1
CD99L2	ENSG00000102181	0	0	0	0
GNS	ENSG00000135677	0	0	0	0
TPGS2	ENSG00000134779	0	0	0	0
RNF7	ENSG00000114125	0	0	0	0
DHX30	ENSG00000132153	1	0	0	0
CASP4	ENSG00000196954	0	0	0	0
PGC	ENSG00000096088	0	0	0	0
NSMF	ENSG00000165802	0	0	0	0
IQGAP1	ENSG00000140575	0	0	0	0
UBQLN2	ENSG00000188021	0	0	0	0
CHERP	ENSG00000085872	0	1	1	1
SIK1	ENSG00000142178	0	0	0	0
C11orf68	ENSG00000175573	0	0	0	0
SORBS3	ENSG00000120896	0	0	0	0
RAI14	ENSG00000039560	0	0	0	0
EPS8L2	ENSG00000177106	0	0	0	0
EIF1AX	ENSG00000173674	0	0	0	0
CLDN4	ENSG00000189143	0	0	0	0
TBL1XR1	ENSG00000177565	0	0	0	0
TRAK2	ENSG00000115993	0	0	0	0
TARS	ENSG00000113407	0	0	0	0
RCN1	ENSG00000049449	0	0	0	0
CCNB2	ENSG00000157456	0	0	0	0
MYL6	ENSG00000092841	0	0	0	0
IFI16	ENSG00000163565	0	0	0	0
LBR	ENSG00000143815	0	0	0	0
NDN	ENSG00000182636	0	0	0	0
FADD	ENSG00000168040	0	0	0	0
SETD5	ENSG00000168137	0	0	0	0
SBF1	ENSG00000100241	0	0	0	0
PLEKHA2	ENSG00000169499	0	0	0	0
CSNK2A2	ENSG00000070770	0	0	0	0
ITPA	ENSG00000125877	0	0	1	1
CDC16	ENSG00000130177	0	0	0	0
SIN3B	ENSG00000127511	0	0	0	0
GATM	ENSG00000171766	1	0	0	0
SLC2A1	ENSG00000117394	0	0	0	0
ENOPH1	ENSG00000145293	0	0	0	0
VSIG4	ENSG00000155659	0	0	0	0
CUL1	ENSG00000055130	0	0	0	0
PRSS1	ENSG00000204983	0	0	0	0
ATPIF1	ENSG00000130770	0	0	0	0
SLC9B2	ENSG00000164038	0	0	0	0
BDH2	ENSG00000164039	0	0	1	1
FMOD	ENSG00000122176	0	0	0	0
RPS19BP1	ENSG00000187051	0	0	0	0
NPC2	ENSG00000119655	0	0	0	0
ATG9A	ENSG00000198925	0	1	0	1
XPOT	ENSG00000184575	0	0	0	0
TM7SF3	ENSG00000064115	0	0	0	0
PRRC2A	ENSG00000204469	0	0	0	0
DHRS3	ENSG00000162496	0	0	0	0
CTDNEP1	ENSG00000175826	0	0	0	0
CDV3	ENSG00000091527	0	0	0	0
RASD1	ENSG00000108551	0	0	0	0
UBE4A	ENSG00000110344	0	0	0	0
CD53	ENSG00000143119	0	0	0	0
CASC4	ENSG00000166734	0	0	0	0
DNAJC13	ENSG00000138246	0	0	0	0
STIM1	ENSG00000167323	0	0	0	0
MS4A6A	ENSG00000110077	0	0	0	0
SLC43A3	ENSG00000134802	0	0	0	0
PREX1	ENSG00000124126	0	0	0	0
IMPAD1	ENSG00000104331	0	0	0	0
COPG1	ENSG00000181789	0	0	0	0
B4GALT3	ENSG00000158850	0	0	0	0
SUPT7L	ENSG00000119760	0	1	0	1
MRPL51	ENSG00000111639	1	0	0	0
ETFA	ENSG00000140374	1	0	0	0
PIAS3	ENSG00000131788	0	0	0	0
TMEM184B	ENSG00000198792	0	0	0	0
NISCH	ENSG00000010322	0	0	0	0
SLC1A5	ENSG00000105281	0	0	0	0
FEM1A	ENSG00000141965	0	0	0	0
UTP18	ENSG00000011260	0	0	0	0
PHC2	ENSG00000134686	0	0	0	0
GAA	ENSG00000171298	0	0	0	0
ADCY3	ENSG00000138031	0	0	0	0
WDR46	ENSG00000227057	0	0	0	0
TSTA3	ENSG00000104522	0	0	0	0
B4GALT5	ENSG00000158470	0	0	0	0
MAD2L1BP	ENSG00000124688	0	0	0	0
ZZEF1	ENSG00000074755	0	1	1	1
CTR9	ENSG00000198730	0	0	0	0
BANF1	ENSG00000175334	0	0	0	0
VPS45	ENSG00000136631	0	0	0	0
EPCAM	ENSG00000119888	0	0	0	0
HEXA	ENSG00000213614	0	1	0	1
TOX4	ENSG00000092203	0	0	0	0
ISG15	ENSG00000187608	0	0	0	0
PPIE	ENSG00000084072	0	0	0	0
ARL3	ENSG00000138175	0	0	0	0
TGOLN2	ENSG00000152291	0	0	0	0
CDH1	ENSG00000039068	0	0	0	0
PITHD1	ENSG00000057757	0	0	0	0
NR2F6	ENSG00000160113	0	0	0	0
MTUS1	ENSG00000129422	0	0	0	0
PGAP3	ENSG00000161395	0	0	0	0
DDAH1	ENSG00000153904	0	0	0	0
NAGK	ENSG00000124357	0	0	0	0
PDIA5	ENSG00000065485	0	0	1	1
PLVAP	ENSG00000130300	0	0	0	0
CLEC11A	ENSG00000105472	0	0	0	0
PURB	ENSG00000146676	0	1	0	1
EXOC3	ENSG00000180104	0	0	0	0
TBC1D5	ENSG00000131374	0	1	0	1
DGCR2	ENSG00000070413	0	0	0	0
CCDC80	ENSG00000091986	0	0	0	0
SOD1	ENSG00000142168	1	0	0	0
UNC45A	ENSG00000140553	0	0	0	0
NUPR1	ENSG00000176046	0	0	0	0
SEC61B	ENSG00000106803	0	0	0	0
HMOX1	ENSG00000100292	0	1	0	1
TRIB2	ENSG00000071575	0	0	0	0
ADPRHL2	ENSG00000116863	0	0	0	0
EXOSC5	ENSG00000077348	0	0	0	0
YIPF3	ENSG00000137207	0	0	0	0
TWF1	ENSG00000151239	0	0	0	0
TM9SF3	ENSG00000077147	0	0	0	0
SRXN1	ENSG00000271303	0	0	0	0
NANS	ENSG00000095380	0	0	0	0
DPH1	ENSG00000108963	0	0	0	0
TMEM126A	ENSG00000171202	1	0	0	0
CTDSP2	ENSG00000175215	0	0	0	0
AAAS	ENSG00000094914	0	0	0	0
POMGNT1	ENSG00000085998	0	0	0	0
FAM3A	ENSG00000071889	0	0	0	0
PPM1F	ENSG00000100034	0	0	0	0
ATN1	ENSG00000111676	0	0	0	0
NRP2	ENSG00000118257	0	0	0	0
MRAS	ENSG00000158186	0	0	0	0
NSF	ENSG00000073969	0	0	0	0
PDK4	ENSG00000004799	1	0	0	0
GLRX3	ENSG00000108010	0	0	0	0
NSFL1C	ENSG00000088833	0	0	0	0
SLC35A4	ENSG00000176087	0	1	0	1
MIEN1	ENSG00000141741	0	0	0	0
CMSS1	ENSG00000184220	0	0	0	0
CDC34	ENSG00000099804	0	0	0	0
PNKD	ENSG00000127838	1	0	0	0
GTF2B	ENSG00000137947	0	0	0	0
HMGCS1	ENSG00000112972	0	0	0	0
PNRC2	ENSG00000189266	0	1	1	1
AREL1	ENSG00000119682	0	0	0	0
CIC	ENSG00000079432	0	0	0	0
CSF1R	ENSG00000182578	0	0	0	0
WSB2	ENSG00000176871	0	0	0	0
TSPAN4	ENSG00000214063	0	0	0	0
RHBDD3	ENSG00000100263	0	0	0	0
RASA1	ENSG00000145715	0	0	0	0
GUCD1	ENSG00000138867	0	0	0	0
YTHDC1	ENSG00000083896	0	0	0	0
FKBP9	ENSG00000122642	0	0	0	0
POLDIP3	ENSG00000100227	0	0	0	0
BNIP3L	ENSG00000104765	1	0	0	0
MCFD2	ENSG00000180398	0	0	0	0
ATP6V1E1	ENSG00000131100	0	0	0	0
VAMP8	ENSG00000118640	0	1	1	1
SNRPF	ENSG00000139343	0	1	0	1
CLDN7	ENSG00000181885	0	0	0	0
LAMTOR2	ENSG00000116586	0	0	0	0
OCIAD2	ENSG00000145247	1	0	0	0
ATP1A1	ENSG00000163399	0	0	0	0
TMEM222	ENSG00000186501	0	0	0	0
SDF2	ENSG00000132581	0	0	0	0
MRPL23	ENSG00000214026	1	0	0	0
CXCL5	ENSG00000163735	0	0	0	0
GLYR1	ENSG00000140632	0	0	0	0
BAP1	ENSG00000163930	0	0	0	0
PACS1	ENSG00000175115	0	0	0	0
KIAA0141	ENSG00000081791	0	0	0	0
HDAC5	ENSG00000108840	0	0	0	0
RNF13	ENSG00000082996	0	0	0	0
GADD45A	ENSG00000116717	0	0	0	0
MTMR4	ENSG00000108389	0	0	0	0
GID8	ENSG00000101193	0	0	0	0
TCERG1	ENSG00000113649	0	0	0	0
C2	ENSG00000166278	0	0	0	0
CLDND1	ENSG00000080822	0	1	0	1
DES	ENSG00000175084	0	0	0	0
SSR1	ENSG00000124783	0	0	0	0
CORO1C	ENSG00000110880	0	0	0	0
RPL5	ENSG00000122406	0	0	0	0
DECR1	ENSG00000104325	1	0	0	0
PPP1R1B	ENSG00000131771	0	0	0	0
AP1M2	ENSG00000129354	0	0	0	0
SMARCD2	ENSG00000108604	0	0	0	0
CPQ	ENSG00000104324	0	0	0	0
GREM1	ENSG00000166923	0	0	0	0
DIP2B	ENSG00000066084	0	0	0	0
KTN1	ENSG00000126777	0	0	0	0
AEBP1	ENSG00000106624	0	0	0	0
LZTS2	ENSG00000107816	0	0	0	0
ZFAND6	ENSG00000086666	0	0	0	0
VPS52	ENSG00000223501	0	0	0	0
TSPAN9	ENSG00000011105	0	0	0	0
PRPS1	ENSG00000147224	0	0	0	0
RBM39	ENSG00000131051	0	0	0	0
HIST2H2BE	ENSG00000184678	0	0	0	0
CDKN1B	ENSG00000111276	0	0	0	0
EIF4G2	ENSG00000110321	0	0	0	0
TCTA	ENSG00000145022	0	0	1	1
HSPH1	ENSG00000120694	0	0	0	0
NAA20	ENSG00000173418	0	1	0	1
RPA2	ENSG00000117748	0	0	0	0
HIST1H2BK	ENSG00000197903	0	0	0	0
SLC38A1	ENSG00000111371	0	0	0	0
GRHPR	ENSG00000137106	1	0	1	1
PSMB5	ENSG00000100804	0	0	0	0
PDLIM5	ENSG00000163110	0	0	1	1
PCM1	ENSG00000078674	0	0	0	0
REPIN1	ENSG00000214022	0	0	0	0
ETHE1	ENSG00000105755	1	0	0	0
SUPT16H	ENSG00000092201	0	0	0	0
CERK	ENSG00000100422	0	0	0	0
SH3BP1	ENSG00000100092	0	0	0	0
P4HA2	ENSG00000072682	0	0	0	0
C6orf106	ENSG00000196821	0	0	0	0
PPP1R12B	ENSG00000077157	0	0	0	0
SH3PXD2A	ENSG00000107957	0	0	0	0
ANPEP	ENSG00000166825	0	0	0	0
CLN6	ENSG00000128973	0	0	0	0
SAR1A	ENSG00000079332	0	0	0	0
AHNAK2	ENSG00000185567	0	0	0	0
MAFG	ENSG00000197063	0	0	0	0
PCSK1N	ENSG00000102109	0	0	0	0
CDC42EP4	ENSG00000179604	0	1	0	1
HARS	ENSG00000170445	0	0	0	0
COG4	ENSG00000103051	0	0	0	0
LANCL1	ENSG00000115365	0	1	0	1
PTPN1	ENSG00000196396	0	0	0	0
USB1	ENSG00000103005	0	0	0	0
APMAP	ENSG00000101474	0	0	0	0
PLAU	ENSG00000122861	0	0	0	0
NME1	ENSG00000239672	0	0	0	0
ACP1	ENSG00000143727	0	0	0	0
ZNF593	ENSG00000142684	0	1	0	1
NDUFB3	ENSG00000119013	1	0	0	0
CLTA	ENSG00000122705	0	0	1	1
RRAS	ENSG00000126458	0	0	0	0
SLC29A1	ENSG00000112759	0	0	0	0
CDC20	ENSG00000117399	0	0	0	0
RANGAP1	ENSG00000100401	0	0	0	0
KDM2A	ENSG00000173120	0	0	0	0
PER1	ENSG00000179094	0	0	0	0
TRPC4AP	ENSG00000100991	0	1	0	1
BCL2L2	ENSG00000129473	1	0	0	0
RNF31	ENSG00000092098	0	0	0	0
ABL1	ENSG00000097007	0	0	0	0
SNX27	ENSG00000143376	0	0	0	0
STAT5A	ENSG00000126561	0	0	0	0
EDC4	ENSG00000038358	0	0	0	0
OCRL	ENSG00000122126	0	0	0	0
PDS5A	ENSG00000121892	0	0	0	0
GTPBP2	ENSG00000172432	0	0	0	0
MEF2D	ENSG00000116604	0	1	0	1
DNAJA1	ENSG00000086061	0	0	0	0
TXNIP	ENSG00000117289	0	0	0	0
TNNC2	ENSG00000101470	0	0	0	0
OST4	ENSG00000228474	0	1	0	1
RAB5B	ENSG00000111540	0	0	0	0
MEST	ENSG00000106484	0	0	0	0
SCFD1	ENSG00000092108	0	0	0	0
MRPL14	ENSG00000180992	1	0	0	0
POLR1D	ENSG00000186184	0	0	0	0
DPM2	ENSG00000136908	0	0	0	0
DNTTIP1	ENSG00000101457	0	0	0	0
NDUFA4L2	ENSG00000185633	0	0	0	0
SEL1L	ENSG00000071537	0	0	0	0
RSAD1	ENSG00000136444	1	0	0	0
GOLGA2	ENSG00000167110	0	0	0	0
RXRB	ENSG00000204231	0	0	0	0
NEO1	ENSG00000067141	0	0	0	0
NSMAF	ENSG00000035681	0	0	0	0
ATP9A	ENSG00000054793	0	0	0	0
STK10	ENSG00000072786	0	0	0	0
NFIB	ENSG00000147862	0	0	0	0
PPP3CB	ENSG00000107758	0	0	0	0
EXTL3	ENSG00000012232	0	0	0	0
CBFA2T2	ENSG00000078699	0	0	1	1
CDR2	ENSG00000140743	0	0	0	0
EP400	ENSG00000183495	0	0	0	0
MKLN1	ENSG00000128585	0	0	0	0
RPS7	ENSG00000171863	0	1	0	1
AMD1	ENSG00000123505	0	0	0	0
RBBP4	ENSG00000162521	0	0	0	0
MAEA	ENSG00000090316	0	0	0	0
YTHDF2	ENSG00000198492	0	0	0	0
LSM4	ENSG00000130520	0	1	1	1
EIF1B	ENSG00000114784	0	0	0	0
MRPL20	ENSG00000242485	1	1	0	1
NAE1	ENSG00000159593	0	0	0	0
NDUFB11	ENSG00000147123	1	0	0	0
PRM1	ENSG00000175646	0	0	0	0
HSPA4	ENSG00000170606	0	0	0	0
PIM1	ENSG00000137193	0	0	0	0
STX5	ENSG00000162236	0	0	0	0
MRPL53	ENSG00000204822	1	0	0	0
AMFR	ENSG00000159461	0	0	0	0
C7orf50	ENSG00000146540	0	0	0	0
ATPAF1	ENSG00000123472	1	0	0	0
CAMK2G	ENSG00000148660	0	0	0	0
FPGS	ENSG00000136877	1	0	0	0
SNAPC2	ENSG00000104976	0	0	0	0
PRAME	ENSG00000185686	0	0	0	0
COL5A1	ENSG00000130635	0	0	0	0
MAPK14	ENSG00000112062	0	0	0	0
THRAP3	ENSG00000054118	0	0	0	0
URM1	ENSG00000167118	0	0	0	0
ASAP1	ENSG00000153317	0	0	0	0
WASL	ENSG00000106299	0	1	1	1
HLTF	ENSG00000071794	0	0	0	0
POGZ	ENSG00000143442	0	0	0	0
PI4KA	ENSG00000241973	0	0	0	0
YTHDF3	ENSG00000185728	0	0	0	0
SQSTM1	ENSG00000161011	0	0	0	0
MAP2K1	ENSG00000169032	0	1	0	1
JAM3	ENSG00000166086	0	0	0	0
SRSF7	ENSG00000115875	0	0	0	0
APOD	ENSG00000189058	0	0	0	0
LRPPRC	ENSG00000138095	1	1	0	1
HLA-DPB1	ENSG00000223865	0	0	0	0
TACSTD2	ENSG00000184292	0	0	0	0
PDAP1	ENSG00000106244	0	1	0	1
ADIRF	ENSG00000148671	0	0	0	0
IARS2	ENSG00000067704	1	0	0	0
WDR75	ENSG00000115368	0	0	0	0
GNL3	ENSG00000163938	0	1	1	1
FBXO7	ENSG00000100225	0	0	0	0
HAUS1	ENSG00000152240	0	0	0	0
DTD1	ENSG00000125821	0	0	0	0
SEC24D	ENSG00000150961	0	1	0	1
OAF	ENSG00000184232	0	0	0	0
UPF1	ENSG00000005007	0	0	0	0
EZH1	ENSG00000108799	0	0	0	0
NUDT16L1	ENSG00000168101	0	0	0	0
KLF9	ENSG00000119138	0	1	1	1
BMS1	ENSG00000165733	0	0	0	0
HMGXB3	ENSG00000113716	0	0	0	0
TRIM27	ENSG00000204713	0	0	0	0
RBM6	ENSG00000004534	0	0	0	0
ITGB2	ENSG00000160255	0	0	0	0
CUX1	ENSG00000257923	0	0	0	0
SORD	ENSG00000140263	0	0	0	0
PTGFRN	ENSG00000134247	0	0	0	0
SUPT4H1	ENSG00000213246	0	0	0	0
FOSB	ENSG00000125740	0	0	0	0
ADD3	ENSG00000148700	0	0	0	0
RBP1	ENSG00000114115	0	0	0	0
NCAPH2	ENSG00000025770	0	0	0	0
RPRD1A	ENSG00000141425	0	0	0	0
EAPP	ENSG00000129518	0	0	0	0
PCBD1	ENSG00000166228	0	0	0	0
FEZ1	ENSG00000149557	0	0	0	0
RTF1	ENSG00000137815	0	0	0	0
GPC1	ENSG00000063660	0	0	0	0
BCL2L12	ENSG00000126453	0	0	0	0
SNTA1	ENSG00000101400	0	0	0	0
ZC3HAV1	ENSG00000105939	0	0	0	0
ARSD	ENSG00000006756	0	0	0	0
CHD1L	ENSG00000131778	0	0	0	0
DNAJC3	ENSG00000102580	0	0	1	1
SLC25A25	ENSG00000148339	1	1	0	1
SRPRB	ENSG00000144867	0	0	0	0
PUF60	ENSG00000179950	0	0	0	0
FOPNL	ENSG00000133393	0	0	0	0
RNF34	ENSG00000170633	0	0	0	0
MT1G	ENSG00000125144	0	0	0	0
SEPT11	ENSG00000138758	0	0	1	1
LSM2	ENSG00000204392	0	0	0	0
HMCES	ENSG00000183624	0	0	0	0
FN3KRP	ENSG00000141560	0	0	0	0
ARIH2	ENSG00000177479	0	0	0	0
CHTF8	ENSG00000168802	0	0	0	0
DDB2	ENSG00000134574	0	1	0	1
ZNF212	ENSG00000170260	0	0	0	0
TIPARP	ENSG00000163659	0	0	0	0
FAH	ENSG00000103876	0	0	0	0
ARF6	ENSG00000165527	0	1	0	1
SCAMP3	ENSG00000116521	0	0	0	0
TDP2	ENSG00000111802	0	0	0	0
FAM120AOS	ENSG00000188938	0	0	0	0
RPP25L	ENSG00000164967	0	0	0	0
SH2B3	ENSG00000111252	0	0	0	0
ANO6	ENSG00000177119	0	0	0	0
WIPI1	ENSG00000070540	0	0	0	0
MLST8	ENSG00000167965	0	0	0	0
RHOU	ENSG00000116574	0	0	0	0
DNAL1	ENSG00000119661	0	1	0	1
SLC35A2	ENSG00000102100	0	0	0	0
RBM8A	ENSG00000131795	0	0	0	0
CHMP3	ENSG00000115561	0	0	0	0
GNB1	ENSG00000078369	0	0	0	0
PRDX5	ENSG00000126432	1	0	0	0
COX7A1	ENSG00000161281	1	0	0	0
SNRPD3	ENSG00000100028	0	0	0	0
ECHDC1	ENSG00000093144	1	0	0	0
CDCA7L	ENSG00000164649	0	0	0	0
TOP1	ENSG00000198900	0	0	0	0
EPS8	ENSG00000151491	0	1	0	1
ARFGAP3	ENSG00000242247	0	0	0	0
JAGN1	ENSG00000171135	0	0	0	0
BYSL	ENSG00000112578	0	0	0	0
DHPS	ENSG00000095059	0	0	0	0
DSTN	ENSG00000125868	0	0	0	0
MRPS2	ENSG00000122140	1	0	0	0
ASCC2	ENSG00000100325	0	0	0	0
NEK7	ENSG00000151414	0	0	0	0
SPOCK2	ENSG00000107742	0	0	0	0
NLGN2	ENSG00000169992	0	0	0	0
MRPL39	ENSG00000154719	1	0	0	0
CHPF2	ENSG00000033100	0	0	0	0
NSUN2	ENSG00000037474	1	0	0	0
LXN	ENSG00000079257	0	0	0	0
NFAT5	ENSG00000102908	0	0	0	0
TTC38	ENSG00000075234	0	0	0	0
PRKCA	ENSG00000154229	0	0	0	0
IGFBP1	ENSG00000146678	0	0	0	0
CHGB	ENSG00000089199	0	0	0	0
LAMP2	ENSG00000005893	0	0	0	0
FKBP10	ENSG00000141756	1	0	0	0
PDHA1	ENSG00000131828	1	0	0	0
HARS2	ENSG00000112855	1	0	0	0
CORO1B	ENSG00000172725	0	0	0	0
TDRD3	ENSG00000083544	0	0	1	1
DYNLRB1	ENSG00000125971	0	0	0	0
SSNA1	ENSG00000176101	0	0	0	0
TMEM129	ENSG00000168936	0	0	0	0
IMPA2	ENSG00000141401	0	0	0	0
SLC25A36	ENSG00000114120	1	0	0	0
CTSF	ENSG00000174080	0	0	0	0
HAGH	ENSG00000063854	1	0	0	0
NUB1	ENSG00000013374	0	0	0	0
CANT1	ENSG00000171302	0	0	0	0
TRAM2	ENSG00000065308	0	0	0	0
IRF4	ENSG00000137265	0	0	0	0
EXOSC10	ENSG00000171824	0	0	0	0
SEPT8	ENSG00000164402	0	0	0	0
ANXA1	ENSG00000135046	0	0	0	0
HSD17B10	ENSG00000072506	1	0	0	0
EFHD1	ENSG00000115468	1	0	0	0
REXO2	ENSG00000076043	1	1	0	1
OCIAD1	ENSG00000109180	1	0	0	0
PDXDC1	ENSG00000179889	0	0	0	0
PTTG1	ENSG00000164611	0	0	0	0
TMEM50B	ENSG00000142188	0	0	0	0
RDX	ENSG00000137710	0	0	0	0
SLC25A20	ENSG00000178537	1	0	1	1
UBA2	ENSG00000126261	0	0	0	0
MAN2A2	ENSG00000196547	0	0	0	0
TMEM259	ENSG00000182087	0	0	0	0
VEGFB	ENSG00000173511	0	0	0	0
RYBP	ENSG00000163602	0	0	0	0
WRNIP1	ENSG00000124535	0	0	0	0
NFKB1	ENSG00000109320	0	1	1	1
MAPK3	ENSG00000102882	0	0	0	0
POLR2A	ENSG00000181222	0	0	0	0
MRPS5	ENSG00000144029	1	0	0	0
MPRIP	ENSG00000133030	0	0	0	0
INTS12	ENSG00000138785	0	0	0	0
BTBD10	ENSG00000148925	0	1	0	1
LOXL1	ENSG00000129038	0	0	0	0
FNBP1L	ENSG00000137942	0	0	0	0
DERL2	ENSG00000072849	0	0	0	0
SETD7	ENSG00000145391	0	1	0	1
POM121	ENSG00000196313	0	0	0	0
ABLIM1	ENSG00000099204	0	0	0	0
SLCO2A1	ENSG00000174640	0	0	0	0
DTX3L	ENSG00000163840	0	0	0	0
EMP1	ENSG00000134531	0	0	0	0
NQO1	ENSG00000181019	0	0	0	0
HTN1	ENSG00000126550	0	0	0	0
MYH7	ENSG00000092054	0	0	0	0
CPSF3	ENSG00000119203	0	0	0	0
NECAP1	ENSG00000089818	0	0	0	0
PFN1	ENSG00000108518	0	0	0	0
PPP1R3C	ENSG00000119938	0	0	0	0
SFN	ENSG00000175793	0	0	0	0
VPS26A	ENSG00000122958	0	1	0	1
CD52	ENSG00000169442	0	0	0	0
RGCC	ENSG00000102760	0	0	0	0
VAPB	ENSG00000124164	0	0	0	0
PSMD10	ENSG00000101843	0	0	0	0
SCAP	ENSG00000114650	0	0	0	0
GC	ENSG00000145321	0	0	0	0
CLPP	ENSG00000125656	1	0	0	0
EXOSC8	ENSG00000120699	0	0	0	0
CNOT1	ENSG00000125107	0	1	1	1
CENPB	ENSG00000125817	0	0	0	0
ELF3	ENSG00000163435	0	0	0	0
GNAS	ENSG00000087460	0	0	0	0
SMPD1	ENSG00000166311	0	0	0	0
SLC20A2	ENSG00000168575	0	0	0	0
SECISBP2	ENSG00000187742	0	0	0	0
TRIP4	ENSG00000103671	0	1	0	1
FHOD1	ENSG00000135723	0	0	0	0
RNPS1	ENSG00000205937	0	0	0	0
VMA21	ENSG00000160131	0	0	0	0
MEN1	ENSG00000133895	0	0	0	0
SUCLG2	ENSG00000172340	1	1	0	1
MAST2	ENSG00000086015	0	0	0	0
KLHDC8B	ENSG00000185909	0	0	0	0
KIF13B	ENSG00000197892	0	0	0	0
OXSR1	ENSG00000172939	0	1	0	1
PXN	ENSG00000089159	0	0	0	0
EPHA2	ENSG00000142627	0	0	0	0
LSS	ENSG00000160285	0	0	0	0
FOXN3	ENSG00000053254	0	0	0	0
SUCO	ENSG00000094975	0	0	0	0
TBL2	ENSG00000106638	0	0	0	0
NDUFC2-KCTD14	ENSG00000259112	0	0	0	0
BIRC2	ENSG00000110330	0	1	0	1
KLHL9	ENSG00000198642	0	0	0	0
COX6C	ENSG00000164919	1	0	0	0
MLH1	ENSG00000076242	0	0	0	0
RHOG	ENSG00000177105	0	0	0	0
SDC4	ENSG00000124145	0	0	0	0
UBE3A	ENSG00000114062	0	0	0	0
CSTF3	ENSG00000176102	0	0	0	0
MRPL24	ENSG00000143314	1	0	0	0
GPR107	ENSG00000148358	0	0	0	0
MCMBP	ENSG00000197771	0	0	0	0
SMG9	ENSG00000105771	0	0	0	0
SPRY1	ENSG00000164056	0	0	0	0
GIT1	ENSG00000108262	0	0	0	0
MTCP1	ENSG00000214827	0	0	0	0
SPRED2	ENSG00000198369	0	0	0	0
EZH2	ENSG00000106462	0	0	0	0
CD109	ENSG00000156535	0	0	0	0
PPP1R16B	ENSG00000101445	0	0	0	0
PIEZO1	ENSG00000103335	0	0	0	0
KLHL12	ENSG00000117153	0	1	1	1
TSPYL4	ENSG00000187189	0	1	0	1
POLA2	ENSG00000014138	0	0	0	0
POLR2K	ENSG00000147669	0	0	1	1
IWS1	ENSG00000163166	0	0	0	0
NDUFB6	ENSG00000165264	1	0	0	0
ENPP2	ENSG00000136960	0	0	0	0
EIF2B2	ENSG00000119718	0	0	1	1
SLC39A3	ENSG00000141873	0	0	0	0
CYFIP2	ENSG00000055163	0	0	0	0
AVPI1	ENSG00000119986	0	0	0	0
UNC13B	ENSG00000198722	0	0	0	0
GNA13	ENSG00000120063	0	0	0	0
MICU2	ENSG00000165487	1	0	0	0
RBM15B	ENSG00000179837	0	0	0	0
JAK1	ENSG00000162434	0	1	0	1
RNF19A	ENSG00000034677	0	0	0	0
MED27	ENSG00000160563	0	0	0	0
ANKRD13A	ENSG00000076513	0	0	0	0
CEBPG	ENSG00000153879	0	0	0	0
TYSND1	ENSG00000156521	0	0	0	0
ARIH1	ENSG00000166233	0	0	0	0
DCAF8	ENSG00000132716	0	0	0	0
RB1	ENSG00000139687	0	0	1	1
KIFC3	ENSG00000140859	0	0	0	0
VPS13D	ENSG00000048707	1	0	0	0
PTPN18	ENSG00000072135	0	0	0	0
LPCAT4	ENSG00000176454	0	0	0	0
MTFP1	ENSG00000242114	1	0	0	0
SDHAF1	ENSG00000205138	1	0	0	0
PALM	ENSG00000099864	0	0	0	0
CHST10	ENSG00000115526	0	0	0	0
FNDC3B	ENSG00000075420	0	1	1	1
ST6GAL1	ENSG00000073849	0	0	0	0
ASAH1	ENSG00000104763	0	0	0	0
RAB1A	ENSG00000138069	0	0	0	0
HSPB7	ENSG00000173641	0	0	0	0
SQLE	ENSG00000104549	0	0	0	0
PFKFB3	ENSG00000170525	0	0	0	0
ZCCHC24	ENSG00000165424	0	0	0	0
PCYOX1	ENSG00000116005	0	0	0	0
FUCA2	ENSG00000001036	0	0	0	0
GPRC5C	ENSG00000170412	0	0	0	0
ACOT7	ENSG00000097021	1	0	0	0
MARCH6	ENSG00000145495	0	0	0	0
MCTS1	ENSG00000232119	0	0	0	0
CD320	ENSG00000167775	0	0	0	0
HUWE1	ENSG00000086758	0	0	0	0
SEC14L1	ENSG00000129657	0	0	0	0
RALA	ENSG00000006451	0	0	0	0
NDUFV1	ENSG00000167792	1	0	0	0
GMFG	ENSG00000130755	0	0	0	0
G6PC3	ENSG00000141349	0	0	0	0
CPVL	ENSG00000106066	0	0	0	0
MGLL	ENSG00000074416	0	0	0	0
ATMIN	ENSG00000166454	0	0	1	1
PDE6G	ENSG00000185527	0	0	0	0
LCMT1	ENSG00000205629	0	0	0	0
OTUB1	ENSG00000167770	0	0	0	0
THRA	ENSG00000126351	0	0	0	0
PLEKHB1	ENSG00000021300	0	0	0	0
GYPC	ENSG00000136732	0	0	0	0
KIF1C	ENSG00000129250	0	0	0	0
USP15	ENSG00000135655	0	0	0	0
DHX35	ENSG00000101452	0	0	0	0
PHF5A	ENSG00000100410	0	0	0	0
THYN1	ENSG00000151500	0	0	0	0
CLUH	ENSG00000132361	0	0	0	0
AAR2	ENSG00000131043	0	0	0	0
APPL2	ENSG00000136044	0	0	0	0
FAM219A	ENSG00000164970	0	0	0	0
ZDHHC3	ENSG00000163812	0	0	0	0
ZER1	ENSG00000160445	0	0	0	0
ATF5	ENSG00000169136	0	0	0	0
NTN4	ENSG00000074527	0	0	0	0
CASP3	ENSG00000164305	1	0	0	0
ZSWIM8	ENSG00000214655	0	0	0	0
RNF103	ENSG00000239305	0	0	0	0
EXD2	ENSG00000081177	1	1	0	1
CYTH3	ENSG00000008256	0	0	0	0
KIF3C	ENSG00000084731	0	0	0	0
ST3GAL4	ENSG00000110080	0	0	0	0
ZBTB5	ENSG00000168795	0	1	0	1
TNRC6A	ENSG00000090905	0	0	0	0
TOB2	ENSG00000183864	0	0	0	0
SLC4A4	ENSG00000080493	0	0	0	0
TNFAIP2	ENSG00000185215	0	0	0	0
STMN2	ENSG00000104435	0	0	0	0
DBI	ENSG00000155368	1	0	0	0
LTBR	ENSG00000111321	0	0	0	0
TSC22D3	ENSG00000157514	0	0	0	0
EIF4E2	ENSG00000135930	0	0	0	0
MIIP	ENSG00000116691	0	0	0	0
TEX10	ENSG00000136891	0	0	0	0
GLG1	ENSG00000090863	0	1	0	1
AIF1	ENSG00000204472	0	0	0	0
SRSF4	ENSG00000116350	0	0	0	0
PDCD6	ENSG00000249915	0	0	0	0
ETNK1	ENSG00000139163	0	1	0	1
CDK7	ENSG00000134058	0	0	0	0
PLEKHJ1	ENSG00000104886	0	0	0	0
FARSA	ENSG00000179115	0	0	0	0
QRICH1	ENSG00000198218	0	0	0	0
CCDC167	ENSG00000198937	0	0	0	0
ZNF282	ENSG00000170265	0	0	0	0
NAGLU	ENSG00000108784	0	0	0	0
CCL21	ENSG00000137077	0	0	0	0
ZSCAN18	ENSG00000121413	0	0	0	0
TSSC4	ENSG00000184281	0	1	0	1
PSMG1	ENSG00000183527	0	0	0	0
DHX29	ENSG00000067248	0	0	0	0
CD37	ENSG00000104894	0	0	0	0
EBP	ENSG00000147155	0	0	0	0
EGR1	ENSG00000120738	0	0	0	0
DUSP5	ENSG00000138166	0	0	0	0
PSME4	ENSG00000068878	0	0	0	0
ZNRD1	ENSG00000066379	0	0	0	0
ZNF263	ENSG00000006194	0	0	0	0
KANK2	ENSG00000197256	0	0	0	0
IRF8	ENSG00000140968	0	0	0	0
PPFIA1	ENSG00000131626	0	0	0	0
ATXN7L3	ENSG00000087152	0	0	0	0
ZNF512	ENSG00000243943	0	0	0	0
ZHX3	ENSG00000174306	0	0	0	0
CCDC3	ENSG00000151468	0	0	0	0
PTPN12	ENSG00000127947	0	0	0	0
CHAMP1	ENSG00000198824	0	0	0	0
GNAI2	ENSG00000114353	0	0	0	0
ECM1	ENSG00000143369	0	0	0	0
PTP4A1	ENSG00000112245	0	0	0	0
MMS19	ENSG00000155229	0	0	0	0
MAGT1	ENSG00000102158	0	0	0	0
ASF1B	ENSG00000105011	0	1	0	1
ZCCHC17	ENSG00000121766	0	0	0	0
IER3IP1	ENSG00000267228	0	0	0	0
STAU1	ENSG00000124214	0	0	0	0
FAM136A	ENSG00000035141	1	0	0	0
IGFBP6	ENSG00000167779	0	0	0	0
CXCL14	ENSG00000145824	0	0	0	0
CDO1	ENSG00000129596	0	0	0	0
ERCC5	ENSG00000134899	0	0	0	0
CKMT1B	ENSG00000237289	1	0	0	0
WFDC2	ENSG00000101443	0	0	0	0
SRRT	ENSG00000087087	0	0	0	0
YAP1	ENSG00000137693	0	0	0	0
FOXK2	ENSG00000141568	0	0	0	0
FOLR1	ENSG00000110195	0	0	0	0
TBK1	ENSG00000183735	0	1	0	1
DNAL4	ENSG00000100246	0	0	0	0
ERMP1	ENSG00000099219	0	0	0	0
SMIM3	ENSG00000256235	0	0	0	0
U2AF2	ENSG00000063244	0	1	0	1
EIF2B1	ENSG00000111361	0	0	0	0
FNBP4	ENSG00000109920	0	0	0	0
NUMB	ENSG00000133961	0	0	0	0
COA5	ENSG00000183513	1	0	0	0
SC5D	ENSG00000109929	0	0	0	0
ZDHHC18	ENSG00000204160	0	0	0	0
DCPS	ENSG00000110063	0	0	0	0
MOGS	ENSG00000115275	0	0	0	0
STK39	ENSG00000198648	0	0	0	0
PATL1	ENSG00000166889	0	0	0	0
TCF3	ENSG00000071564	0	0	0	0
KCTD2	ENSG00000180901	0	0	0	0
MED11	ENSG00000161920	0	0	0	0
KRAS	ENSG00000133703	0	0	0	0
TYW1	ENSG00000198874	0	0	0	0
TMEM216	ENSG00000187049	0	1	0	1
FGFR3	ENSG00000068078	0	0	0	0
FAM20B	ENSG00000116199	0	0	0	0
FAM219B	ENSG00000178761	0	0	0	0
METTL3	ENSG00000165819	0	1	1	1
C7	ENSG00000112936	0	0	0	0
ACP5	ENSG00000102575	0	0	0	0
FBXL3	ENSG00000005812	0	0	0	0
GGPS1	ENSG00000152904	0	1	0	1
PITPNB	ENSG00000180957	0	0	0	0
APOC1	ENSG00000130208	0	1	0	1
MRPL40	ENSG00000185608	1	0	0	0
RNASEK-C17orf49	ENSG00000161939	0	0	0	0
SUN1	ENSG00000164828	0	0	0	0
SIDT2	ENSG00000149577	0	0	0	0
DNAJC7	ENSG00000168259	0	0	0	0
CBX7	ENSG00000100307	0	0	0	0
NR4A1	ENSG00000123358	0	0	0	0
NUP205	ENSG00000155561	0	0	0	0
MPLKIP	ENSG00000168303	0	0	0	0
ZMYM3	ENSG00000147130	0	0	0	0
NCOA5	ENSG00000124160	0	1	1	1
CDC25B	ENSG00000101224	0	0	0	0
MYLIP	ENSG00000007944	0	0	0	0
CPNE2	ENSG00000140848	0	0	0	0
STX18	ENSG00000168818	0	0	0	0
SLC25A22	ENSG00000177542	1	0	0	0
MRPL4	ENSG00000105364	1	0	0	0
IRS2	ENSG00000185950	0	0	0	0
CELA2B	ENSG00000215704	0	0	0	0
ZMAT5	ENSG00000100319	0	0	0	0
ADARB1	ENSG00000197381	0	0	0	0
LRRC20	ENSG00000172731	0	0	0	0
SSFA2	ENSG00000138434	0	0	1	1
IFT52	ENSG00000101052	0	0	0	0
IL1R1	ENSG00000115594	0	0	0	0
NCOA7	ENSG00000111912	0	0	0	0
PUS1	ENSG00000177192	1	0	0	0
RAB11A	ENSG00000103769	0	0	0	0
ATP6V0A1	ENSG00000033627	0	0	0	0
FNTB	ENSG00000257365	0	0	0	0
APOA2	ENSG00000158874	0	0	0	0
PPIL1	ENSG00000137168	0	0	0	0
MDK	ENSG00000110492	0	0	0	0
DCAF12	ENSG00000198876	0	0	0	0
SNRPE	ENSG00000182004	0	0	0	0
MED17	ENSG00000042429	0	0	0	0
RAB11B	ENSG00000185236	0	0	0	0
ITPK1	ENSG00000100605	0	0	0	0
GLRX	ENSG00000173221	0	0	0	0
BASP1	ENSG00000176788	0	0	0	0
RPL27	ENSG00000131469	0	0	0	0
TBC1D23	ENSG00000036054	0	1	1	1
LSM1	ENSG00000175324	0	0	0	0
BTBD3	ENSG00000132640	0	0	0	0
TYMS	ENSG00000176890	0	0	0	0
TTYH2	ENSG00000141540	0	0	0	0
PVALB	ENSG00000100362	0	0	0	0
NME3	ENSG00000103024	1	0	0	0
S100A4	ENSG00000196154	0	0	0	0
TCTN1	ENSG00000204852	0	0	0	0
MYO1E	ENSG00000157483	0	0	0	0
NCOR2	ENSG00000196498	0	0	0	0
IL4R	ENSG00000077238	0	0	0	0
MAPKAPK3	ENSG00000114738	0	0	0	0
BCL2L11	ENSG00000153094	1	0	0	0
ATP2B4	ENSG00000058668	0	1	0	1
LYN	ENSG00000254087	0	0	0	0
SHKBP1	ENSG00000160410	0	0	0	0
TNKS	ENSG00000173273	0	0	0	0
TPCN1	ENSG00000186815	0	0	0	0
RAB11FIP1	ENSG00000156675	0	0	0	0
BIVM	ENSG00000134897	0	0	0	0
NPRL2	ENSG00000114388	0	0	0	0
RNF38	ENSG00000137075	0	0	0	0
MEF2A	ENSG00000068305	0	0	0	0
ENDOD1	ENSG00000149218	0	0	0	0
IFT20	ENSG00000109083	0	0	1	1
CD59	ENSG00000085063	0	0	0	0
RELA	ENSG00000173039	0	0	0	0
IPO5	ENSG00000065150	0	0	0	0
DLD	ENSG00000091140	1	1	1	1
SF3A3	ENSG00000183431	0	0	0	0
SRP54	ENSG00000100883	0	0	0	0
METTL13	ENSG00000010165	0	0	0	0
NFS1	ENSG00000244005	1	0	0	0
CFL2	ENSG00000165410	0	0	0	0
ATP6V1A	ENSG00000114573	0	0	0	0
AIMP1	ENSG00000164022	0	0	0	0
TK1	ENSG00000167900	0	0	0	0
ARL2	ENSG00000213465	1	0	0	0
OLFM4	ENSG00000102837	0	0	0	0
RBP4	ENSG00000138207	0	0	0	0
CDK5RAP1	ENSG00000101391	1	1	0	1
PRPS2	ENSG00000101911	0	0	0	0
HID1	ENSG00000167861	0	0	0	0
PDXK	ENSG00000160209	0	0	0	0
EMP3	ENSG00000142227	0	0	0	0
DKK1	ENSG00000107984	0	0	0	0
TTC27	ENSG00000018699	0	0	0	0
HPCAL1	ENSG00000115756	0	0	0	0
ATG5	ENSG00000057663	0	0	0	0
APH1A	ENSG00000117362	0	0	0	0
PRADC1	ENSG00000135617	0	0	0	0
HDAC3	ENSG00000171720	0	0	0	0
PPFIBP2	ENSG00000166387	0	0	0	0
HEPH	ENSG00000089472	0	0	0	0
THTPA	ENSG00000259431	0	0	0	0
PTX3	ENSG00000163661	0	0	0	0
NMI	ENSG00000123609	0	0	0	0
KLF13	ENSG00000169926	0	0	0	0
MCRS1	ENSG00000187778	0	0	0	0
UGT1A8	ENSG00000241635	0	0	0	0
PPP1R15B	ENSG00000158615	0	0	0	0
RBL2	ENSG00000103479	0	0	0	0
PRDM4	ENSG00000110851	0	0	0	0
MYOF	ENSG00000138119	0	0	0	0
AZGP1	ENSG00000160862	0	0	0	0
RFWD2	ENSG00000143207	0	0	0	0
C2CD5	ENSG00000111731	0	0	0	0
C1D	ENSG00000197223	0	0	0	0
DDX50	ENSG00000107625	0	0	0	0
B3GNT9	ENSG00000237172	0	0	0	0
CMTM4	ENSG00000183723	0	0	0	0
FERMT2	ENSG00000073712	0	0	1	1
CDCA5	ENSG00000146670	0	0	0	0
FCHSD2	ENSG00000137478	0	0	0	0
UHRF2	ENSG00000147854	0	0	0	0
BNIP1	ENSG00000113734	0	0	0	0
FOXJ2	ENSG00000065970	0	0	0	0
VEZF1	ENSG00000136451	0	0	0	0
ATP6V0D1	ENSG00000159720	0	1	0	1
KPNA3	ENSG00000102753	0	0	0	0
HEY1	ENSG00000164683	0	1	0	1
BTD	ENSG00000169814	0	0	0	0
PRICKLE4	ENSG00000124593	0	0	0	0
REC8	ENSG00000100918	0	0	0	0
TOE1	ENSG00000132773	0	0	0	0
COQ6	ENSG00000119723	1	0	0	0
TMEM9B	ENSG00000175348	0	0	0	0
PYCR1	ENSG00000183010	1	0	0	0
SLC27A2	ENSG00000140284	0	0	0	0
DDA1	ENSG00000130311	0	0	0	0
RAB22A	ENSG00000124209	0	0	0	0
HNRNPAB	ENSG00000197451	0	0	0	0
GSPT1	ENSG00000103342	0	0	0	0
SMIM12	ENSG00000163866	0	0	0	0
BCS1L	ENSG00000074582	1	0	0	0
R3HDM4	ENSG00000198858	0	0	0	0
HLA-F	ENSG00000204642	0	0	0	0
KTI12	ENSG00000198841	0	0	0	0
PRPF4B	ENSG00000112739	0	0	0	0
C1orf115	ENSG00000162817	0	0	0	0
CAPRIN1	ENSG00000135387	0	1	0	1
PRUNE2	ENSG00000106772	0	0	0	0
ITGA7	ENSG00000135424	0	0	0	0
SLC25A42	ENSG00000181035	1	0	0	0
SPIDR	ENSG00000164808	0	0	0	0
TBC1D13	ENSG00000107021	0	0	0	0
HINFP	ENSG00000172273	0	0	0	0
PPP1R10	ENSG00000204569	0	0	0	0
ABHD4	ENSG00000100439	0	0	0	0
URGCP	ENSG00000106608	0	0	0	0
CCDC130	ENSG00000104957	0	0	0	0
ANKRD27	ENSG00000105186	0	0	0	0
NOTCH1	ENSG00000148400	0	0	0	0
ERF	ENSG00000105722	0	0	0	0
ACACA	ENSG00000132142	1	0	0	0
SMAD3	ENSG00000166949	0	0	1	1
ANGPTL2	ENSG00000136859	0	0	0	0
HNRNPUL1	ENSG00000105323	0	1	0	1
TAX1BP1	ENSG00000106052	0	0	0	0
EIF3L	ENSG00000100129	0	0	0	0
IFRD2	ENSG00000214706	0	0	0	0
MYL2	ENSG00000111245	0	0	0	0
NDUFB4	ENSG00000065518	1	0	0	0
RPRD1B	ENSG00000101413	0	0	0	0
TRIAP1	ENSG00000170855	1	0	0	0
PSG9	ENSG00000183668	0	0	0	0
NDUFV2	ENSG00000178127	1	0	0	0
EIF4EBP1	ENSG00000187840	0	0	0	0
MRPL45	ENSG00000174100	1	0	1	1
UBL3	ENSG00000122042	0	0	0	0
APBB3	ENSG00000113108	0	0	0	0
FXYD5	ENSG00000089327	0	0	0	0
HK1	ENSG00000156515	0	0	0	0
CDKN2A	ENSG00000147889	0	0	0	0
NME1-NME2	ENSG00000243678	0	0	0	0
SEMA4B	ENSG00000185033	0	0	0	0
TACC3	ENSG00000013810	0	0	0	0
CCDC25	ENSG00000147419	0	0	0	0
RPP25	ENSG00000178718	0	0	0	0
PLAC9	ENSG00000189129	0	0	0	0
HSD11B2	ENSG00000176387	0	0	0	0
PAFAH1B3	ENSG00000079462	0	0	0	0
MYO18A	ENSG00000196535	0	0	0	0
PDLIM2	ENSG00000120913	0	0	0	0
GSE1	ENSG00000131149	0	0	0	0
HEG1	ENSG00000173706	0	0	0	0
TMUB1	ENSG00000164897	0	0	0	0
RBM33	ENSG00000184863	0	1	1	1
ACADSB	ENSG00000196177	1	0	0	0
LRP11	ENSG00000120256	0	0	0	0
SLC16A2	ENSG00000147100	0	0	0	0
SLC25A10	ENSG00000262660	1	1	0	1
CD93	ENSG00000125810	0	0	0	0
ACAP2	ENSG00000114331	0	0	0	0
SESN2	ENSG00000130766	0	0	0	0
WWC3	ENSG00000047644	0	0	0	0
SGSM2	ENSG00000141258	0	0	0	0
NAPB	ENSG00000125814	0	0	0	0
TSPAN3	ENSG00000140391	0	0	0	0
SCAMP4	ENSG00000227500	0	0	0	0
GRB2	ENSG00000177885	0	0	0	0
LMOD1	ENSG00000163431	0	0	0	0
NHP2	ENSG00000145912	0	0	0	0
DAZAP2	ENSG00000183283	0	0	0	0
RPS9	ENSG00000170889	0	0	0	0
TUBGCP2	ENSG00000130640	0	0	0	0
CNOT7	ENSG00000198791	0	0	0	0
S100P	ENSG00000163993	0	0	0	0
TUSC2	ENSG00000114383	0	0	0	0
NLRP2	ENSG00000022556	0	0	0	0
VPS33B	ENSG00000184056	0	0	0	0
ERP44	ENSG00000023318	0	0	0	0
USF2	ENSG00000105698	0	0	0	0
PEG10	ENSG00000242265	0	0	0	0
COIL	ENSG00000121058	0	0	0	0
HS6ST1	ENSG00000136720	0	0	0	0
ST6GALNAC6	ENSG00000160408	0	0	0	0
LYPLA1	ENSG00000120992	1	0	0	0
FDPS	ENSG00000160752	1	0	0	0
ZZZ3	ENSG00000036549	0	1	0	1
LAMA5	ENSG00000130702	0	0	0	0
GALNT14	ENSG00000158089	0	0	0	0
NRBF2	ENSG00000148572	0	0	0	0
DHRS7B	ENSG00000109016	1	0	0	0
WDR5	ENSG00000196363	0	0	0	0
PRKAG2	ENSG00000106617	0	0	0	0
DGKZ	ENSG00000149091	0	0	0	0
PSD4	ENSG00000125637	0	0	0	0
PARP4	ENSG00000102699	0	0	0	0
AIFM1	ENSG00000156709	1	0	0	0
C2orf68	ENSG00000168887	0	0	0	0
ZHX2	ENSG00000178764	0	0	0	0
NUDT2	ENSG00000164978	1	0	0	0
TRIM26	ENSG00000234127	0	0	0	0
PREPL	ENSG00000138078	1	1	1	1
JUN	ENSG00000177606	0	0	0	0
TGM2	ENSG00000198959	0	0	0	0
PNP	ENSG00000198805	0	0	0	0
NUDT21	ENSG00000167005	0	0	0	0
RFC3	ENSG00000133119	0	0	0	0
BZW2	ENSG00000136261	0	0	0	0
TMBIM6	ENSG00000139644	0	0	0	0
STXBP2	ENSG00000076944	0	0	0	0
CRYBA1	ENSG00000108255	0	0	0	0
NDUFAF3	ENSG00000178057	1	0	0	0
GPKOW	ENSG00000068394	0	0	0	0
NONO	ENSG00000147140	0	0	0	0
PLA2G2A	ENSG00000188257	0	0	0	0
ECSIT	ENSG00000130159	1	0	0	0
TST	ENSG00000128311	1	0	0	0
FCER1G	ENSG00000158869	0	0	0	0
CLPTM1L	ENSG00000049656	0	0	0	0
TMEM115	ENSG00000126062	0	0	0	0
CCNB1IP1	ENSG00000100814	0	0	0	0
SMARCA5	ENSG00000153147	0	0	0	0
ACD	ENSG00000102977	0	0	0	0
HSDL2	ENSG00000119471	1	0	1	1
SOD3	ENSG00000109610	0	0	0	0
EMD	ENSG00000102119	0	0	0	0
ZNF32	ENSG00000169740	0	0	0	0
PPP6R1	ENSG00000105063	0	0	0	0
SASH1	ENSG00000111961	0	0	0	0
NPNT	ENSG00000168743	0	0	0	0
ATPAF2	ENSG00000171953	1	0	0	0
NSUN4	ENSG00000117481	1	0	0	0
MAPK8IP3	ENSG00000138834	0	0	0	0
SH3BGRL2	ENSG00000198478	0	0	0	0
AGBL5	ENSG00000084693	0	0	0	0
NAGA	ENSG00000198951	0	0	0	0
AXIN2	ENSG00000168646	0	0	0	0
INPP5K	ENSG00000132376	0	0	0	0
SLC43A2	ENSG00000167703	0	0	0	0
STK11IP	ENSG00000144589	0	0	0	0
SLC39A11	ENSG00000133195	0	0	0	0
ELMOD3	ENSG00000115459	0	0	0	0
NEURL1B	ENSG00000214357	0	0	0	0
NCK2	ENSG00000071051	0	0	0	0
NECAB3	ENSG00000125967	0	0	0	0
USP33	ENSG00000077254	0	0	0	0
GLIS2	ENSG00000126603	0	0	0	0
ABHD2	ENSG00000140526	0	0	0	0
CLIP3	ENSG00000105270	0	0	0	0
IDH1	ENSG00000138413	0	0	0	0
STAR	ENSG00000147465	1	0	0	0
MID1IP1	ENSG00000165175	0	0	0	0
CFI	ENSG00000205403	0	0	0	0
UBE2N	ENSG00000177889	0	0	0	0
H1F0	ENSG00000189060	0	0	0	0
[truncated: 15,689 more rows]

## Sheet: MitoCarta 3.0
								1123	976	507
HumanGeneID	Symbol	Synonyms	Description	MitoCarta3.0_List	EnsemblGeneID_mapping_version_20200130	UniProt	hg19_Chromosome	is.mito	is.brd1.S	is.brd1.L
1537	CYC1	MC3DN6|UQCR4	cytochrome c1	MitoCarta3.0	ENSG00000179091	P08574	chr8	1	0	0
6390	SDHB	CWS2|IP|PGL4|SDH|SDH1|SDH2|SDHIP	succinate dehydrogenase complex iron sulfur subunit B	MitoCarta3.0	ENSG00000117118	P21912	chr1	1	0	0
10229	COQ7	CAT5|CLK-1|CLK1|COQ10D8	coenzyme Q7, hydroxylase	MitoCarta3.0	ENSG00000167186	Q99807	chr16	1	0	0
6389	SDHA	CMD1GG|FP|PGL5|SDH1|SDH2|SDHF	succinate dehydrogenase complex flavoprotein subunit A	MitoCarta3.0	ENSG00000073578	P31040	chr5	1	0	0
7384	UQCRC1	D3S3191|QCR1|UQCR1	ubiquinol-cytochrome c reductase core protein 1	MitoCarta3.0	ENSG00000010256	P31930	chr3	1	0	0
84274	COQ5	-	coenzyme Q5, methyltransferase	MitoCarta3.0	ENSG00000110871	Q5HYK3	chr12	1	0	0
5160	PDHA1	PDHA|PDHAD|PDHCE1A|PHE1A	pyruvate dehydrogenase E1 subunit alpha 1	MitoCarta3.0	ENSG00000131828	P08559	chrX	1	0	0
57017	COQ9	C16orf49|COQ10D5	coenzyme Q9	MitoCarta3.0	ENSG00000088682	O75208	chr16	1	0	0
6182	MRPL12	5c5-2|L12mt|MRP-L31/34|MRPL7|MRPL7/L12|RPML12	mitochondrial ribosomal protein L12	MitoCarta3.0	ENSG00000262814	P52815	chr17	1	0	0
513	ATP5F1D	ATP5D|MC5DN5	ATP synthase F1 subunit delta	MitoCarta3.0	ENSG00000099624	P30049	chr19	1	0	0
9377	COX5A	COX|COX-VA|VA	cytochrome c oxidase subunit 5A	MitoCarta3.0	ENSG00000178741	P20674	chr15	1	0	0
122961	ISCA2	HBLD1|ISA2|MMDS4|c14_5557	iron-sulfur cluster assembly 2	MitoCarta3.0	ENSG00000165898	Q86U28	chr14	1	0	0
9512	PMPCB	Beta-MPP|MPP11|MPPB|MPPP52|P-52	peptidase, mitochondrial processing subunit beta	MitoCarta3.0	ENSG00000105819	O75439	chr7	1	0	0
7386	UQCRFS1	MC3DN10|RIP1|RIS1|RISP|UQCR5	ubiquinol-cytochrome c reductase, Rieske iron-sulfur polypeptide 1	MitoCarta3.0	ENSG00000169021	P47985	chr19	1	0	0
498	ATP5F1A	ATP5A|ATP5A1|ATP5AL2|ATPM|COXPD22|HEL-S-123m|MC5DN4|MOM2|OMR|ORM|hATP1	ATP synthase F1 subunit alpha	MitoCarta3.0	ENSG00000152234	P25705	chr18	1	0	0
4967	OGDH	AKGDH|E1k|KGD1|OGDC|OGDH2	oxoglutarate dehydrogenase	MitoCarta3.0	ENSG00000105953	Q02218	chr7	1	0	0
5162	PDHB	PDHBD|PDHE1-B|PDHE1B|PHE1B	pyruvate dehydrogenase E1 subunit beta	MitoCarta3.0	ENSG00000168291	P11177	chr3	1	0	0
7385	UQCRC2	MC3DN5|QCR2|UQCR2	ubiquinol-cytochrome c reductase core protein 2	MitoCarta3.0	ENSG00000140740	P22695	chr16	1	0	0
6392	SDHD	CBT1|CII-4|CWS3|PGL|PGL1|QPs3|SDH4|cybS	succinate dehydrogenase complex subunit D	MitoCarta3.0	ENSG00000204370	O14521	chr11	1	0	0
60488	MRPS35	HDCMD11P|MDS023|MRP-S28|MRPS28	mitochondrial ribosomal protein S35	MitoCarta3.0	ENSG00000061794	P82673	chr12	1	0	0
27089	UQCRQ	MC3DN4|QCR8|QP-C|QPC|UQCR7	ubiquinol-cytochrome c reductase complex III subunit VII	MitoCarta3.0	ENSG00000164405	O14949	chr5	1	0	0
116540	MRPL53	L53MT	mitochondrial ribosomal protein L53	MitoCarta3.0	ENSG00000204822	Q96EL3	chr2	1	0	0
1629	DBT	BCATE2|BCKAD-E2|BCKADE2|BCKDH-E2|BCOADC-E2|E2|E2B	dihydrolipoamide branched chain transacylase E2	MitoCarta3.0	ENSG00000137992	P11182	chr1	1	0	0
5166	PDK4	-	pyruvate dehydrogenase kinase 4	MitoCarta3.0	ENSG00000004799	Q16654	chr7	1	0	0
4191	MDH2	EIEE51|M-MDH|MDH|MGC:3559|MOR1	malate dehydrogenase 2	MitoCarta3.0	ENSG00000146701	P40926	chr7	1	0	0
23107	MRPS27	MRP-S27|S27mt	mitochondrial ribosomal protein S27	MitoCarta3.0	ENSG00000113048	Q92552	chr5	1	0	0
1431	CS	-	citrate synthase	MitoCarta3.0	ENSG00000062485	O75390	chr12	1	0	0
80273	GRPEL1	GrpE|HMGE|mt-GrpE#1	GrpE like 1, mitochondrial	MitoCarta3.0	ENSG00000109519	Q9HAV7	chr4	1	0	0
1737	DLAT	DLTA|E2|PBC|PDC-E2|PDCE2	dihydrolipoamide S-acetyltransferase	MitoCarta3.0	ENSG00000150768	P10515	chr11	1	1	1
10128	LRPPRC	CLONE-23970|GP130|LRP130|LSFC	leucine rich pentatricopeptide repeat containing	MitoCarta3.0	ENSG00000138095	P42704	chr2	1	1	0
1743	DLST	DLTS|KGD2|PGL7	dihydrolipoamide S-succinyltransferase	MitoCarta3.0	ENSG00000119689	P36957	chr14	1	0	0
8050	PDHX	DLDBP|E3BP|OPDX|PDHXD|PDX1|proX	pyruvate dehydrogenase complex component X	MitoCarta3.0	ENSG00000110435	O00330	chr11	1	0	0
85476	GFM1	COXPD1|EFG|EFG1|EFGM|EGF1|GFM|hEFG1|mtEF-G1	G elongation factor mitochondrial 1	MitoCarta3.0	ENSG00000168827	Q96RP9	chr3	1	0	0
25874	MPC2	BRP44|SLC54A2	mitochondrial pyruvate carrier 2	MitoCarta3.0	ENSG00000143158	O95563	chr1	1	0	0
4719	NDUFS1	CI-75Kd|CI-75k|MC1DN5|PRO1304	NADH:ubiquinone oxidoreductase core subunit S1	MitoCarta3.0	ENSG00000023228|ENSG00000283447	P28331	chr2	1	0	0
26589	MRPL46	C15orf4|LIECG2|P2ECSL	mitochondrial ribosomal protein L46	MitoCarta3.0	ENSG00000259494	Q9H2W6	chr15	1	0	0
514	ATP5F1E	ATP5E|ATPE|MC5DN3	ATP synthase F1 subunit epsilon	MitoCarta3.0	ENSG00000124172	P56381	chr20	1	0	0
5250	SLC25A3	OK/SW-cl.48|PHC|PTP	solute carrier family 25 member 3	MitoCarta3.0	ENSG00000075415	Q00325	chr12	1	0	0
51649	MRPS23	CGI-138|COXPD46|HSPC329|MRP-S23	mitochondrial ribosomal protein S23	MitoCarta3.0	ENSG00000181610	Q9Y3D9	chr17	1	0	0
2271	FH	FMRD|HLRCC|HsFH|LRCC|MCL|MCUL1	fumarate hydratase	MitoCarta3.0	ENSG00000091483	P07954	chr1	1	0	0
23203	PMPCA	Alpha-MPP|CLA1|CPD3|INPP5E|P-55|SCAR2	peptidase, mitochondrial processing subunit alpha	MitoCarta3.0	ENSG00000165688	Q10713	chr9	1	0	0
506	ATP5F1B	ATP5B|ATPMB|ATPSB|HEL-S-271	ATP synthase F1 subunit beta	MitoCarta3.0	ENSG00000110955	P06576	chr12	1	0	0
135154	SDHAF4	C6orf57|Sdh8	succinate dehydrogenase complex assembly factor 4	MitoCarta3.0	ENSG00000154079	Q5VUM1	chr6	1	0	0
29796	UQCR10	HSPC051|HSPC119|HSPC151|QCR9|UCCR7.2|UCRC	ubiquinol-cytochrome c reductase, complex III subunit X	MitoCarta3.0	ENSG00000184076	Q9UDW1	chr22	1	0	0
81689	ISCA1	HBLD2|ISA1|MMDS5|hIscA	iron-sulfur cluster assembly 1	MitoCarta3.0	ENSG00000135070	Q9BUE6	chr9	1	0	0
8803	SUCLA2	A-BETA|A-SCS|LINC00444|MTDPS5|SCS-betaA	succinate-CoA ligase ADP-forming subunit beta	MitoCarta3.0	ENSG00000136143	Q9P2R7	chr13	1	0	0
51805	COQ3	DHHBMT|DHHBMTASE|UG0215E05|bA9819.1	coenzyme Q3, methyltransferase	MitoCarta3.0	ENSG00000132423	Q9NZJ6	chr6	1	0	0
55699	IARS2	CAGSSS|ILERS	isoleucyl-tRNA synthetase 2, mitochondrial	MitoCarta3.0	ENSG00000067704	Q9NSE4	chr1	1	0	0
64960	MRPS15	DC37|MPR-S15|RPMS15|S15mt	mitochondrial ribosomal protein S15	MitoCarta3.0	ENSG00000116898	P82914	chr1	1	0	0
3419	IDH3A	-	isocitrate dehydrogenase (NAD(+)) 3 catalytic subunit alpha	MitoCarta3.0	ENSG00000166411	P50213	chr15	1	0	0
1353	COX11	COX11P	cytochrome c oxidase copper chaperone COX11	MitoCarta3.0	ENSG00000166260	Q9Y6N1	chr17	1	0	0
2110	ETFDH	ETFQO|MADD	electron transfer flavoprotein dehydrogenase	MitoCarta3.0	ENSG00000171503	Q16134	chr4	1	1	0
26519	TIMM10	TIM10|TIM10A|TIMM10A	translocase of inner mitochondrial membrane 10	MitoCarta3.0	ENSG00000134809	P62072	chr11	1	1	0
64981	MRPL34	L34mt	mitochondrial ribosomal protein L34	MitoCarta3.0	ENSG00000130312	Q9BQ48	chr19	1	0	0
51069	MRPL2	CGI-22|MRP-L14|RPML14	mitochondrial ribosomal protein L2	MitoCarta3.0	ENSG00000112651	Q5T653	chr6	1	1	0
593	BCKDHA	BCKDE1A|MSU|MSUD1|OVD1A	branched chain keto acid dehydrogenase E1 subunit alpha	MitoCarta3.0	ENSG00000248098	P12694	chr19	1	0	0
7388	UQCRH	QCR6|UQCR8	ubiquinol-cytochrome c reductase hinge protein	MitoCarta3.0	ENSG00000173660	P07919	chr1	1	0	0
192286	HIGD2A	RCF1b	HIG1 hypoxia inducible domain family member 2A	MitoCarta3.0	ENSG00000146066	Q9BW72	chr5	1	0	0
539	ATP5PO	ATP5O|ATPO|HMC08D05|OSCP	ATP synthase peripheral stalk subunit OSCP	MitoCarta3.0	ENSG00000241837	P48047	chr21	1	0	0
1892	ECHS1	ECHS1D|SCEH	enoyl-CoA hydratase, short chain 1	MitoCarta3.0	ENSG00000127884	P30084	chr10	1	0	0
25875	LETMD1	1110019O13Rik|HCCR|HCCR-1|HCCR-2|HCCR1|HCCR2|HCRR-2|SLC55A3	LETM1 domain containing 1	MitoCarta3.0	ENSG00000050426	Q6P1Q0	chr12	1	0	0
1337	COX6A1	CMTRID|COX6A|COX6AL	cytochrome c oxidase subunit 6A1	MitoCarta3.0	ENSG00000111775	P12074	chr12	1	0	0
1355	COX15	CEMCOX2	cytochrome c oxidase assembly homolog COX15	MitoCarta3.0	ENSG00000014919	Q7KZN9	chr10	1	0	0
10939	AFG3L2	OPA12|SCA28|SPAX5	AFG3 like matrix AAA peptidase subunit 2	MitoCarta3.0	ENSG00000141385	Q9Y4W6	chr18	1	0	0
3030	HADHA	ECHA|GBP|HADH|LCEH|LCHAD|MTPA|TP-ALPHA	hydroxyacyl-CoA dehydrogenase trifunctional multienzyme complex subunit alpha	MitoCarta3.0	ENSG00000084754	P40939	chr2	1	0	0
2108	ETFA	EMA|GA2|MADD	electron transfer flavoprotein subunit alpha	MitoCarta3.0	ENSG00000140374	P13804	chr15	1	0	0
374291	NDUFS7	CI-20|CI-20KD|MC1DN3|MY017|PSST	NADH:ubiquinone oxidoreductase core subunit S7	MitoCarta3.0	ENSG00000115286	O75251	chr19	1	0	0
1376	CPT2	CPT1|CPTASE|IIAE4	carnitine palmitoyltransferase 2	MitoCarta3.0	ENSG00000157184	P23786	chr1	1	0	0
594	BCKDHB	BCKDE1B|BCKDH E1-beta|E1B	branched chain keto acid dehydrogenase E1 subunit beta	MitoCarta3.0	ENSG00000083123	P21953	chr6	1	0	0
3420	IDH3B	RP46	isocitrate dehydrogenase (NAD(+)) 3 non-catalytic subunit beta	MitoCarta3.0	ENSG00000101365	O43837	chr20	1	0	0
23395	LARS2	HLASA|LEURS|PRLTS4|mtLeuRS	leucyl-tRNA synthetase 2, mitochondrial	MitoCarta3.0	ENSG00000011376	Q15031	chr3	1	0	0
35	ACADS	ACAD3|SCAD	acyl-CoA dehydrogenase short chain	MitoCarta3.0	ENSG00000122971	P16219	chr12	1	0	0
3954	LETM1	SLC55A1	leucine zipper and EF-hand containing transmembrane protein 1	MitoCarta3.0	ENSG00000168924	O95202	chr4	1	0	0
521	ATP5ME	ATP5I|ATP5K	ATP synthase membrane subunit e	MitoCarta3.0	ENSG00000169020	P56385	chr4	1	0	0
4976	OPA1	BERHS|MGM1|MTDPS14|NPG|NTG|largeG	OPA1 mitochondrial dynamin like GTPase	MitoCarta3.0	ENSG00000198836	O60313	chr3	1	0	0
549	AUH	-	AU RNA binding methylglutaconyl-CoA hydratase	MitoCarta3.0	ENSG00000148090	Q13825	chr9	1	0	0
8802	SUCLG1	GALPHA|MTDPS9|SUCLA1	succinate-CoA ligase GDP/ADP-forming subunit alpha	MitoCarta3.0	ENSG00000163541	P53597	chr2	1	0	0
4729	NDUFV2	CI-24k|MC1DN7	NADH:ubiquinone oxidoreductase core subunit V2	MitoCarta3.0	ENSG00000178127	P19404	chr18	1	0	0
51004	COQ6	CGI-10|CGI10|COQ10D6	coenzyme Q6, monooxygenase	MitoCarta3.0	ENSG00000119723	Q9Y2Z9	chr14	1	0	0
84545	MRPL43	L43mt|MRP-L43|bMRP36a	mitochondrial ribosomal protein L43	MitoCarta3.0	ENSG00000055950	Q8N983	chr10	1	0	0
83451	ABHD11	PP1226|WBSCR21	abhydrolase domain containing 11	MitoCarta3.0	ENSG00000106077	Q8NFV4	chr7	1	0	0
522	ATP5PF	ATP5|ATP5A|ATP5J|ATPM|CF6|F6	ATP synthase peripheral stalk subunit F6	MitoCarta3.0	ENSG00000154723	P18859	chr21	1	0	0
4714	NDUFB8	ASHI|CI-ASHI|MC1DN32	NADH:ubiquinone oxidoreductase subunit B8	MitoCarta3.0	ENSG00000166136	O95169	chr10	1	0	0
9361	LONP1	CODASS|LON|LONP|LonHS|PIM1|PRSS15|hLON	lon peptidase 1, mitochondrial	MitoCarta3.0	ENSG00000196365	P36776	chr19	1	1	0
1738	DLD	DLDD|DLDH|E3|GCSL|LAD|OGDC-E3|PHE3	dihydrolipoamide dehydrogenase	MitoCarta3.0	ENSG00000091140	P09622	chr7	1	1	1
9131	AIFM1	AIF|AUNX1|CMT2D|CMTX4|COWCK|COXPD6|DFNX5|NADMR|NAMSD|PDCD8|SEMDHL	apoptosis inducing factor mitochondria associated 1	MitoCarta3.0	ENSG00000156709	O95831	chrX	1	0	0
79746	ECHDC3	-	enoyl-CoA hydratase domain containing 3	MitoCarta3.0	ENSG00000134463	Q96DC8	chr10	1	0	0
139322	APOOL	CXorf33|FAM121A|MICOS27|Mic27|UNQ8193	apolipoprotein O like	MitoCarta3.0	ENSG00000155008	Q6UXV4	chrX	1	0	0
124995	MRPL10	L10MT|MRP-L10|MRP-L8|MRPL8|RPML8	mitochondrial ribosomal protein L10	MitoCarta3.0	ENSG00000159111	Q7Z7H8	chr17	1	0	0
92399	MRRF	MRFF|MTRRF|RRF	mitochondrial ribosome recycling factor	MitoCarta3.0	ENSG00000148187	Q96E11	chr9	1	0	0
4728	NDUFS8	CI-23k|CI23KD|MC1DN2|TYKY	NADH:ubiquinone oxidoreductase core subunit S8	MitoCarta3.0	ENSG00000110717	O00217	chr11	1	0	0
34	ACADM	ACAD1|MCAD|MCADH	acyl-CoA dehydrogenase medium chain	MitoCarta3.0	ENSG00000117054	P11310	chr1	1	0	0
10989	IMMT	HMP|MICOS60|MINOS2|Mic60|P87|P87/89|P89|PIG4|PIG52	inner membrane mitochondrial protein	MitoCarta3.0	ENSG00000132305	Q16891	chr2	1	0	0
26520	TIMM9	TIM9|TIM9A	translocase of inner mitochondrial membrane 9	MitoCarta3.0	ENSG00000100575	Q9Y5J7	chr14	1	0	0
291	SLC25A4	AAC1|ANT|ANT 1|ANT1|MTDPS12|MTDPS12A|PEO2|PEO3|PEOA2|T1	solute carrier family 25 member 4	MitoCarta3.0	ENSG00000151729	P12235	chr4	1	0	0
25813	SAMM50	CGI-51|OMP85|SAM50|TOB55|TRG-3|YNL026W	SAMM50 sorting and assembly machinery component	MitoCarta3.0	ENSG00000100347	Q9Y512	chr22	1	0	0
4720	NDUFS2	CI-49|MC1DN6	NADH:ubiquinone oxidoreductase core subunit S2	MitoCarta3.0	ENSG00000158864	O75306	chr1	1	0	0
4723	NDUFV1	CI-51K|CI51KD|MC1DN4|UQOR1	NADH:ubiquinone oxidoreductase core subunit V1	MitoCarta3.0	ENSG00000167792	P49821	chr11	1	0	0
50	ACO2	ACONM|HEL-S-284|ICRD|OCA8|OPA9	aconitase 2	MitoCarta3.0	ENSG00000100412	Q99798	chr22	1	0	0
6832	SUPV3L1	SUV3	Suv3 like RNA helicase	MitoCarta3.0	ENSG00000156502	Q8IYB8	chr10	1	0	0
2235	FECH	EPP|EPP1|FCE	ferrochelatase	MitoCarta3.0	ENSG00000066926	P22830	chr18	1	0	0
4528	MTIF2	-	mitochondrial translational initiation factor 2	MitoCarta3.0	ENSG00000085760	P46199	chr2	1	0	0
5245	PHB	HEL-215|HEL-S-54e|PHB1	prohibitin	MitoCarta3.0	ENSG00000167085	P35232	chr17	1	0	0
26275	HIBCH	HIBYLCOAH	3-hydroxyisobutyryl-CoA hydrolase	MitoCarta3.0	ENSG00000198130	Q6NVY1	chr2	1	0	0
51116	MRPS2	CGI-91|COXPD36|MRP-S2|S2mt	mitochondrial ribosomal protein S2	MitoCarta3.0	ENSG00000122140	Q9Y399	chr9	1	0	0
3313	HSPA9	CRP40|CSA|EVPLS|GRP-75|GRP75|HEL-S-124m|HSPA9B|MOT|MOT2|MTHSP75|PBP74|SAAN|SIDBA4	heat shock protein family A (Hsp70) member 9	MitoCarta3.0	ENSG00000113013	P38646	chr5	1	0	0
6834	SURF1	CMT4K	SURF1 cytochrome c oxidase assembly factor	MitoCarta3.0	ENSG00000148290|ENSG00000280627	Q15526	chr9	1	0	0
10935	PRDX3	AOP-1|AOP1|HBC189|MER5|PRO1748|SP-22|prx-III	peroxiredoxin 3	MitoCarta3.0	ENSG00000165672	P30048	chr10	1	0	1
27069	GHITM	DERP2|HSPC282|MICS1|My021|PTD010|TMBIM5	growth hormone inducible transmembrane protein	MitoCarta3.0	ENSG00000165678	Q9H3K2	chr10	1	0	0
60558	GUF1	EF-4|EF4|EIEE40	GUF1 homolog, GTPase	MitoCarta3.0	ENSG00000151806	Q8N442	chr4	1	0	0
26517	TIMM13	TIM13|TIM13B|TIMM13A|TIMM13B|ppv1	translocase of inner mitochondrial membrane 13	MitoCarta3.0	ENSG00000099800	Q9Y5L4	chr19	1	0	0
57128	LYRM4	C6orf149|CGI-203|COXPD19|ISD11	LYR motif containing 4	MitoCarta3.0	ENSG00000214113	Q9HD34	chr6	1	1	0
54948	MRPL16	L16mt|MRP-L16|PNAS-111	mitochondrial ribosomal protein L16	MitoCarta3.0	ENSG00000166902	Q9NX20	chr11	1	1	0
64976	MRPL40	L40mt|MRP-L22|MRP-L40|MRPL22|NLVCF|URIM	mitochondrial ribosomal protein L40	MitoCarta3.0	ENSG00000185608	Q9NQ50	chr22	1	0	0
3421	IDH3G	H-IDHG	isocitrate dehydrogenase (NAD(+)) 3 non-catalytic subunit gamma	MitoCarta3.0	ENSG00000067829	P51553	chrX	1	0	0
6391	SDHC	CYB560|CYBL|PGL3|QPS1|SDH3	succinate dehydrogenase complex subunit C	MitoCarta3.0	ENSG00000143252	Q99643	chr1	1	0	0
4711	NDUFB5	CISGDH|SGDH	NADH:ubiquinone oxidoreductase subunit B5	MitoCarta3.0	ENSG00000136521	O43674	chr3	1	0	0
54949	SDHAF2	C11orf79|PGL2|SDH5	succinate dehydrogenase complex assembly factor 2	MitoCarta3.0	ENSG00000167985	Q9NX18	chr11	1	0	0
93058	COQ10A	-	coenzyme Q10A	MitoCarta3.0	ENSG00000135469	Q96MF6	chr12	1	0	0
8209	GATD3A	C21orf33|ES1|GATD3|GT335|HES1|KNPH|KNPI	glutamine amidotransferase like class 1 domain containing 3A	MitoCarta3.0	ENSG00000160221	P30042	chr21	1	0	0
25828	TXN2	COXPD29|MT-TRX|MTRX|TRX2|TXN	thioredoxin 2	MitoCarta3.0	ENSG00000100348	Q99757	chr22	1	0	0
55168	MRPS18A	HumanS18b|MRP-S18-3|MRP-S18-a|MRPS18-3|S18bmt|S18mt-a	mitochondrial ribosomal protein S18A	MitoCarta3.0	ENSG00000096080	Q9NVS2	chr6	1	0	0
1345	COX6C	-	cytochrome c oxidase subunit 6C	MitoCarta3.0	ENSG00000164919	P09669	chr8	1	0	0
4715	NDUFB9	B22|CI-B22|LYRM3|MC1DN24|UQOR22	NADH:ubiquinone oxidoreductase subunit B9	MitoCarta3.0	ENSG00000147684	Q9Y6M9	chr8	1	0	0
23788	MTCH2	HSPC032|MIMP|SLC25A50	mitochondrial carrier 2	MitoCarta3.0	ENSG00000109919|ENSG00000285121	Q9Y6C9	chr11	1	0	0
4700	NDUFA6	B14|CI-B14|LYRM6|MC1DN33|NADHB14	NADH:ubiquinone oxidoreductase subunit A6	MitoCarta3.0	ENSG00000184983|ENSG00000272765|ENSG00000273397|ENSG00000277365|ENSG00000281013	P56556	chr22	1	0	0
788	SLC25A20	CAC|CACT	solute carrier family 25 member 20	MitoCarta3.0	ENSG00000178537	O43772	chr3	1	0	1
65008	MRPL1	BM022|L1MT|MRP-L1	mitochondrial ribosomal protein L1	MitoCarta3.0	ENSG00000169288	Q9BYD6	chr4	1	1	0
10469	TIMM44	TIM44	translocase of inner mitochondrial membrane 44	MitoCarta3.0	ENSG00000104980	O43615	chr19	1	0	0
10063	COX17	-	cytochrome c oxidase copper chaperone COX17	MitoCarta3.0	ENSG00000138495	Q14061	chr3	1	0	0
440574	MICOS10	C1orf151|MINOS1|MIO10|Mic10	mitochondrial contact site and cristae organizing system subunit 10	MitoCarta3.0	ENSG00000173436	Q5TGZ0	chr1	1	0	0
6648	SOD2	GClnc1|IPO-B|IPOB|MNSOD|MVCD6|Mn-SOD	superoxide dismutase 2	MitoCarta3.0	ENSG00000112096|ENSG00000285441	P04179	chr6	1	0	0
1340	COX6B1	COX6B|COXG|COXVIb1	cytochrome c oxidase subunit 6B1	MitoCarta3.0	ENSG00000126267	P14854	chr19	1	0	0
7416	VDAC1	PORIN|VDAC-1	voltage dependent anion channel 1	MitoCarta3.0	ENSG00000213585	P21796	chr5	1	0	0
8192	CLPP	DFNB81|PRLTS3	caseinolytic mitochondrial matrix peptidase proteolytic subunit	MitoCarta3.0	ENSG00000125656	Q16740	chr19	1	0	0
3033	HADH	HAD|HADH1|HADHSC|HCDH|HHF4|MSCHAD|SCHAD	hydroxyacyl-CoA dehydrogenase	MitoCarta3.0	ENSG00000138796	Q16836	chr4	1	0	0
33	ACADL	ACAD4|LCAD	acyl-CoA dehydrogenase long chain	MitoCarta3.0	ENSG00000115361	P28330	chr2	1	0	0
38	ACAT1	ACAT|MAT|T2|THIL	acetyl-CoA acetyltransferase 1	MitoCarta3.0	ENSG00000075239	P24752	chr11	1	0	0
115416	MALSU1	C7orf30|mtRsfA	mitochondrial assembly of ribosomal large subunit 1	MitoCarta3.0	ENSG00000156928	Q96EH3	chr7	1	0	0
10845	CLPX	EPP2	caseinolytic mitochondrial matrix peptidase chaperone subunit X	MitoCarta3.0	ENSG00000166855	O76031	chr15	1	0	1
4724	NDUFS4	AQDQ|CI-18|CI-18 kDa|CI-AQDQ|MC1DN1	NADH:ubiquinone oxidoreductase subunit S4	MitoCarta3.0	ENSG00000164258	O43181	chr5	1	1	0
51073	MRPL4	CGI-28|L4mt	mitochondrial ribosomal protein L4	MitoCarta3.0	ENSG00000105364	Q9BYD3	chr19	1	0	0
708	C1QBP	COXPD33|GC1QBP|HABP1|SF2AP32|SF2p32|gC1Q-R|gC1qR|p32	complement C1q binding protein	MitoCarta3.0	ENSG00000108561	Q07021	chr17	1	0	0
10531	PITRM1	MP1|PreP	pitrilysin metallopeptidase 1	MitoCarta3.0	ENSG00000107959	Q5JRX3	chr10	1	0	0
55245	UQCC1	BFZB|C20orf44|CBP3|UQCC	ubiquinol-cytochrome c reductase complex assembly factor 1	MitoCarta3.0	ENSG00000101019	Q9NVA1	chr20	1	0	0
128308	MRPL55	AAVG5835|L55nt|MRP-L55|PRO19675	mitochondrial ribosomal protein L55	MitoCarta3.0	ENSG00000162910	Q7Z7F7	chr1	1	0	0
79922	MRM1	-	mitochondrial rRNA methyltransferase 1	MitoCarta3.0	ENSG00000274853|ENSG00000278619	Q6IN84	chr17	1	0	0
51102	MECR	CGI-63|DYTOABG|ETR1|FASN2B|NRBF1	mitochondrial trans-2-enoyl-CoA reductase	MitoCarta3.0	ENSG00000116353	Q9BV79	chr1	1	0	0
65080	MRPL44	COXPD16|L44MT|MRP-L44	mitochondrial ribosomal protein L44	MitoCarta3.0	ENSG00000135900	Q9H9J2	chr2	1	0	0
84263	HSDL2	C9orf99|SDR13C1	hydroxysteroid dehydrogenase like 2	MitoCarta3.0	ENSG00000119471	Q6YN16	chr9	1	0	1
63931	MRPS14	COXPD38|DJ262D12.2|HSMRPS14|MRP-S14|S14mt	mitochondrial ribosomal protein S14	MitoCarta3.0	ENSG00000120333	O60783	chr1	1	0	0
11194	ABCB8	EST328128|M-ABC1|MABC1|MITOSUR	ATP binding cassette subfamily B member 8	MitoCarta3.0	ENSG00000197150	Q9NUT2	chr7	1	0	1
91647	ATPAF2	ATP12|ATP12p|LP3663|MC5DN1	ATP synthase mitochondrial F1 complex assembly factor 2	MitoCarta3.0	ENSG00000171953	Q8N5M1	chr17	1	0	0
4704	NDUFA9	CC6|CI-39k|CI39k|COQ11|MC1DN26|NDUFS2L|SDR22E1	NADH:ubiquinone oxidoreductase subunit A9	MitoCarta3.0	ENSG00000139180	Q16795	chr12	1	0	0
388753	COA6	C1orf31|CEMCOX4	cytochrome c oxidase assembly factor 6	MitoCarta3.0	ENSG00000168275	Q5JTJ3	chr1	1	0	0
5442	POLRMT	APOLMT|MTRNAP|MTRPOL|h-mtRPOL	RNA polymerase mitochondrial	MitoCarta3.0	ENSG00000099821	O00411	chr19	1	0	0
23479	ISCU	2310020H20Rik|HML|ISU2|NIFU|NIFUN|hnifU	iron-sulfur cluster assembly enzyme	MitoCarta3.0	ENSG00000136003	Q9H1K1	chr12	1	0	0
84816	RTN4IP1	NIMP|OPA10	reticulon 4 interacting protein 1	MitoCarta3.0	ENSG00000130347	Q8WWV3	chr6	1	0	0
55753	OGDHL	-	oxoglutarate dehydrogenase L	MitoCarta3.0	ENSG00000197444	Q9ULD0	chr10	1	0	0
509	ATP5F1C	ATP5C|ATP5C1|ATP5CL1	ATP synthase F1 subunit gamma	MitoCarta3.0	ENSG00000165629	P36542	chr10	1	0	0
10295	BCKDK	BCKDKD|BDK	branched chain keto acid dehydrogenase kinase	MitoCarta3.0	ENSG00000103507	O14874	chr16	1	0	0
84340	GFM2	EF-G2mt|EFG2|MRRF2|MST027|MSTP027|RRF|RRF2|RRF2mt|hEFG2|mEF-G 2	GTP dependent ribosome recycling factor mitochondrial 2	MitoCarta3.0	ENSG00000164347	Q969S9	chr5	1	0	0
29078	NDUFAF4	C6orf66|HRPAP20|HSPC125|MC1DN15|My013|bA22L21.1	NADH:ubiquinone oxidoreductase complex assembly factor 4	MitoCarta3.0	ENSG00000123545	Q9P032	chr6	1	0	0
399512	SLC25A35	-	solute carrier family 25 member 35	MitoCarta3.0	ENSG00000125434	Q3KQZ1	chr17	1	0	0
8402	SLC25A11	OGC|PGL6|SLC20A4	solute carrier family 25 member 11	MitoCarta3.0	ENSG00000108528	Q02978	chr17	1	0	0
26521	TIMM8B	DDP2|TIM8B	translocase of inner mitochondrial membrane 8 homolog B	MitoCarta3.0	ENSG00000150779	Q9Y5J9	chr11	1	0	0
27349	MCAT	FASN2C|MCT|MCT1|MT|NET62|fabD	malonyl-CoA-acyl carrier protein transacylase	MitoCarta3.0	ENSG00000100294	Q8IVS2	chr22	1	0	1
200205	IBA57	C1orf69|MMDS3|SPG74	iron-sulfur cluster assembly factor IBA57	MitoCarta3.0	ENSG00000181873	Q5T440	chr1	1	0	0
11331	PHB2	BAP|BCAP37|Bap37|PNAS-141|REA|hBAP|p22	prohibitin 2	MitoCarta3.0	ENSG00000215021	Q99623	chr12	1	1	0
7818	DAP3	DAP-3|MRP-S29|MRPS29|S29mt|bMRP-10	death associated protein 3	MitoCarta3.0	ENSG00000132676	P51398	chr1	1	0	0
56942	CMC2	2310061C15Rik|C16orf61|DC13	C-X9-C motif containing 2	MitoCarta3.0	ENSG00000103121	Q9NRP2	chr16	1	0	0
644096	SDHAF1	LYRM8	succinate dehydrogenase complex assembly factor 1	MitoCarta3.0	ENSG00000205138	A6NFY7	chr19	1	0	0
51373	MRPS17	HSPC011|MRP-S17|RPMS17|S17mt	mitochondrial ribosomal protein S17	MitoCarta3.0	ENSG00000239789	Q9Y2R5	chr7	1	0	0
137872	ADHFE1	ADH8|HMFT2263|HOT	alcohol dehydrogenase iron containing 1	MitoCarta3.0	ENSG00000147576	Q8IWW8	chr8	1	0	0
9054	NFS1	HUSSY-08|IscS|NIFS	NFS1 cysteine desulfurase	MitoCarta3.0	ENSG00000244005	Q9Y697	chr20	1	0	0
79133	NDUFAF5	C20orf7|MC1DN16|bA526K24.2|dJ842G6.1	NADH:ubiquinone oxidoreductase complex assembly factor 5	MitoCarta3.0	ENSG00000101247	Q5TEU4	chr20	1	0	0
63875	MRPL17	L17mt|LIP2|MRP-L17|MRP-L26|RPL17L|RPML26	mitochondrial ribosomal protein L17	MitoCarta3.0	ENSG00000158042	Q9NRX2	chr11	1	0	0
51204	TACO1	CCDC44	translational activator of cytochrome c oxidase I	MitoCarta3.0	ENSG00000136463	Q9BSH4	chr17	1	0	0
55669	MFN1	hfzo1|hfzo2	mitofusin 1	MitoCarta3.0	ENSG00000171109	Q8IWA4	chr3	1	1	0
160760	PPTC7	TA-PP2C|TAPP2C	protein phosphatase targeting COQ7	MitoCarta3.0	ENSG00000196850	Q8NI37	chr12	1	0	0
65003	MRPL11	CGI-113|L11MT|MRP-L11	mitochondrial ribosomal protein L11	MitoCarta3.0	ENSG00000174547	Q9Y3B7	chr11	1	0	0
1327	COX4I1	COX IV-1|COX4|COX4-1|COXIV|COXIV-1	cytochrome c oxidase subunit 4I1	MitoCarta3.0	ENSG00000131143	P13073	chr16	1	1	1
4726	NDUFS6	CI-13kA|CI-13kD-A|CI13KDA|MC1DN9	NADH:ubiquinone oxidoreductase subunit S6	MitoCarta3.0	ENSG00000145494	O75380	chr5	1	0	0
28998	MRPL13	L13|L13A|L13mt|RPL13|RPML13	mitochondrial ribosomal protein L13	MitoCarta3.0	ENSG00000172172	Q9BYD1	chr8	1	0	0
5019	OXCT1	OXCT|SCOT	3-oxoacid CoA-transferase 1	MitoCarta3.0	ENSG00000083720	P55809	chr5	1	0	0
1329	COX5B	COXVB	cytochrome c oxidase subunit 5B	MitoCarta3.0	ENSG00000135940	P10606	chr2	1	0	0
5164	PDK2	PDHK2|PDKII	pyruvate dehydrogenase kinase 2	MitoCarta3.0	ENSG00000005882	Q15119	chr17	1	0	0
211	ALAS1	ALAS|ALAS-H|ALAS3|ALASH|MIG4	5'-aminolevulinate synthase 1	MitoCarta3.0	ENSG00000023330	P13196	chr3	1	0	0
9553	MRPL33	C2orf1|L33mt|MRP-L33|RPL33L	mitochondrial ribosomal protein L33	MitoCarta3.0	ENSG00000243147	O75394	chr2	1	0	0
25821	MTO1	CGI-02|COXPD10	mitochondrial tRNA translation optimization 1	MitoCarta3.0	ENSG00000135297	Q9Y2Z2	chr6	1	0	0
11019	LIAS	HGCLAS|HUSSY-01|LAS|LIP1|LS|PDHLD	lipoic acid synthetase	MitoCarta3.0	ENSG00000121897	O43766	chr4	1	0	0
4698	NDUFA5	B13|CI-13KD-B|CI-13kB|NUFM|UQOR13	NADH:ubiquinone oxidoreductase subunit A5	MitoCarta3.0	ENSG00000128609	Q16718	chr7	1	0	0
4712	NDUFB6	B17|CI	NADH:ubiquinone oxidoreductase subunit B6	MitoCarta3.0	ENSG00000165264	O95139	chr9	1	0	0
10651	MTX2	metaxin-2	metaxin 2	MitoCarta3.0	ENSG00000128654	O75431	chr2	1	0	0
8801	SUCLG2	G-SCS|GBETA|GTPSCS	succinate-CoA ligase GDP-forming subunit beta	MitoCarta3.0	ENSG00000172340	Q96I99	chr3	1	1	0
2230	FDX1	ADX|FDX|LOH11CR1D	ferredoxin 1	MitoCarta3.0	ENSG00000137714	P10109	chr11	1	0	0
6576	SLC25A1	CMS23|CTP|D2L2AD|SEA|SLC20A3	solute carrier family 25 member 1	MitoCarta3.0	ENSG00000100075	P53007	chr22	1	0	0
28957	MRPS28	COXPD47|HSPC007|MRP-S28|MRP-S35|MRPS35	mitochondrial ribosomal protein S28	MitoCarta3.0	ENSG00000147586	Q9Y2Q9	chr8	1	0	0
92609	TIMM50	MGCA9|TIM50|TIM50L	translocase of inner mitochondrial membrane 50	MitoCarta3.0	ENSG00000105197	Q3ZCQ8	chr19	1	0	0
7417	VDAC2	POR	voltage dependent anion channel 2	MitoCarta3.0	ENSG00000165637	P45880	chr10	1	0	1
284439	SLC25A42	MECREN	solute carrier family 25 member 42	MitoCarta3.0	ENSG00000181035	Q86VD7	chr19	1	0	0
54543	TOMM7	TOM7	translocase of outer mitochondrial membrane 7	MitoCarta3.0	ENSG00000196683	Q9P0U1	chr7	1	1	1
1891	ECH1	HPXEL	enoyl-CoA hydratase 1	MitoCarta3.0	ENSG00000104823|ENSG00000282853	Q13011	chr19	1	0	0
5188	GATB	COXPD41|HSPC199|PET112|PET112L	glutamyl-tRNA amidotransferase subunit B	MitoCarta3.0	ENSG00000059691	O75879	chr4	1	0	0
617	BCS1L	BCS|BCS1|BJS|FLNMS|GRACILE|Hs.6719|MC3DN1|PTD|h-BCS|h-BCS1	BCS1 homolog, ubiquinol-cytochrome c reductase complex chaperone	MitoCarta3.0	ENSG00000074582	Q9Y276	chr2	1	0	0
26284	ERAL1	CEGA|ERA|ERA-W|ERAL1A|ERAL1B|H-ERA|HERA-A|HERA-B|PRLTS6	Era like 12S mitochondrial rRNA chaperone 1	MitoCarta3.0	ENSG00000132591	O75616	chr17	1	0	0
152100	CMC1	C3orf68	C-X9-C motif containing 1	MitoCarta3.0	ENSG00000187118	Q7Z7K0	chr3	1	0	0
10573	MRPL28	MAAT1|p15	mitochondrial ribosomal protein L28	MitoCarta3.0	ENSG00000086504	Q13084	chr16	1	0	0
10102	TSFM	EFTS|EFTSMT	Ts translation elongation factor, mitochondrial	MitoCarta3.0	ENSG00000123297	P43897	chr12	1	0	1
2395	FXN	CyaY|FA|FARR|FRDA|X25	frataxin	MitoCarta3.0	ENSG00000165060	Q16595	chr9	1	0	0
27247	NFU1	CGI-33|HIRIP|HIRIP5|MMDS1|NIFUC|Nfu|NifU	NFU1 iron-sulfur cluster scaffold	MitoCarta3.0	ENSG00000169599	Q9UMS0	chr2	1	0	0
51067	YARS2	CGI-04|MLASA2|MT-TYRRS|TYRRS	tyrosyl-tRNA synthetase 2	MitoCarta3.0	ENSG00000139131	Q9Y2Z4	chr12	1	1	0
219927	MRPL21	L21mt|MRP-L21	mitochondrial ribosomal protein L21	MitoCarta3.0	ENSG00000197345	Q7Z2W9	chr11	1	1	0
8659	ALDH4A1	ALDH4|P5CD|P5CDh	aldehyde dehydrogenase 4 family member A1	MitoCarta3.0	ENSG00000159423	P30038	chr1	1	0	0
84134	TOMM40L	TOMM40B	translocase of outer mitochondrial membrane 40 like	MitoCarta3.0	ENSG00000158882	Q969M1	chr1	1	0	0
51103	NDUFAF1	CGI-65|CGI65|CIA30|MC1DN11	NADH:ubiquinone oxidoreductase complex assembly factor 1	MitoCarta3.0	ENSG00000137806	Q9Y375	chr15	1	0	0
4716	NDUFB10	PDSW	NADH:ubiquinone oxidoreductase subunit B10	MitoCarta3.0	ENSG00000140990	O96000	chr16	1	0	0
36	ACADSB	2-MEBCAD|ACAD7|SBCAD	acyl-CoA dehydrogenase short/branched chain	MitoCarta3.0	ENSG00000196177	P45954	chr10	1	0	0
64965	MRPS9	MRP-S9|RPMS9|S9mt	mitochondrial ribosomal protein S9	MitoCarta3.0	ENSG00000135972	P82933	chr2	1	0	0
56997	COQ8A	ADCK3|ARCA2|CABC1|COQ10D4|COQ8|SCAR9	coenzyme Q8A	MitoCarta3.0	ENSG00000163050	Q8NI60	chr1	1	0	0
37	ACADVL	ACAD6|LCACD|VLCAD	acyl-CoA dehydrogenase very long chain	MitoCarta3.0	ENSG00000072778	P49748	chr17	1	0	0
51117	COQ4	CGI-92|COQ10D7	coenzyme Q4	MitoCarta3.0	ENSG00000167113	Q9Y3A0	chr9	1	0	0
29088	MRPL15	HSPC145|L15mt|MRP-L15|MRP-L7|RPML7	mitochondrial ribosomal protein L15	MitoCarta3.0	ENSG00000137547	Q9P015	chr8	1	1	1
4695	NDUFA2	B8|CD14|CIB8|MC1DN13	NADH:ubiquinone oxidoreductase subunit A2	MitoCarta3.0	ENSG00000131495	O43678	chr5	1	0	0
79590	MRPL24	L24mt|MRP-L18|MRP-L24	mitochondrial ribosomal protein L24	MitoCarta3.0	ENSG00000143314	Q96A35	chr1	1	0	0
3329	HSPD1	CPN60|GROEL|HLD4|HSP-60|HSP60|HSP65|HuCHA60|SPG13	heat shock protein family D (Hsp60) member 1	MitoCarta3.0	ENSG00000144381	P10809	chr2	1	0	0
4725	NDUFS5	CI-15k|CI15K	NADH:ubiquinone oxidoreductase subunit S5	MitoCarta3.0	ENSG00000168653	O43920	chr1	1	1	0
50808	AK3	AK3L1|AK6|AKL3L|AKL3L1|FIX	adenylate kinase 3	MitoCarta3.0	ENSG00000147853	Q9UIJ7	chr9	1	0	0
54205	CYCS	CYC|HCS|THC4	cytochrome c, somatic	MitoCarta3.0	ENSG00000172115	P99999	chr7	1	1	1
4285	MIPEP	COXPD31|HMIP|MIP	mitochondrial intermediate peptidase	MitoCarta3.0	ENSG00000027001	Q99797	chr13	1	0	0
90624	LYRM7	C5orf31|MC3DN8|MZM1L	LYR motif containing 7	MitoCarta3.0	ENSG00000186687	Q5U5X0	chr5	1	0	0
1384	CRAT	CAT|CAT1|NBIA8	carnitine O-acetyltransferase	MitoCarta3.0	ENSG00000095321	P43155	chr9	1	0	0
5096	PCCB	-	propionyl-CoA carboxylase subunit beta	MitoCarta3.0	ENSG00000114054	P05166	chr3	1	0	0
51081	MRPS7	COXPD34|MRP-S|MRP-S7|RP-S7|RPMS7|S7mt|bMRP27a	mitochondrial ribosomal protein S7	MitoCarta3.0	ENSG00000125445	Q9Y2R9	chr17	1	1	0
11222	MRPL3	COXPD9|MRL3|RPML3	mitochondrial ribosomal protein L3	MitoCarta3.0	ENSG00000114686	P09001	chr3	1	1	0
5625	PRODH	HSPOX2|PIG6|POX|PRODH1|PRODH2|TP53I6	proline dehydrogenase 1	MitoCarta3.0	ENSG00000100033	O43272	chr22	1	0	0
5095	PCCA	-	propionyl-CoA carboxylase subunit alpha	MitoCarta3.0	ENSG00000175198	P05165	chr13	1	0	0
56922	MCCC1	MCC-B|MCCA	methylcrotonoyl-CoA carboxylase 1	MitoCarta3.0	ENSG00000078070	Q96RQ3	chr3	1	0	0
6183	MRPS12	MPR-S12|MT-RPS12|RPMS12|RPS12|RPSM12	mitochondrial ribosomal protein S12	MitoCarta3.0	ENSG00000128626|ENSG00000283018	O15235	chr19	1	0	0
81570	CLPB	ANKCLB|HSP78|MEGCANN|MGCA7|SKD3	caseinolytic mitochondrial matrix peptidase chaperone subunit B	MitoCarta3.0	ENSG00000162129	Q9H078	chr11	1	0	1
5163	PDK1	-	pyruvate dehydrogenase kinase 1	MitoCarta3.0	ENSG00000152256	Q15118	chr2	1	0	1
740	MRPL49	C11orf4|L49mt|MRP-L49|NOF|NOF1	mitochondrial ribosomal protein L49	MitoCarta3.0	ENSG00000149792	Q13405	chr11	1	1	0
1347	COX7A2	COX7AL|COX7AL1|COXVIIAL|COXVIIa-L|VIIAL	cytochrome c oxidase subunit 7A2	MitoCarta3.0	ENSG00000112695	P14406	chr6	1	0	0
84233	TMEM126A	OPA7	transmembrane protein 126A	MitoCarta3.0	ENSG00000171202	Q9H061	chr11	1	0	0
55268	ECHDC2	-	enoyl-CoA hydratase domain containing 2	MitoCarta3.0	ENSG00000121310	Q86YB7	chr1	1	0	0
3052	HCCS	CCHL|LSDMCA1|MCOPS7|MLS	holocytochrome c synthase	MitoCarta3.0	ENSG00000004961	P53701	chrX	1	0	0
11112	HIBADH	NS5ATP1	3-hydroxyisobutyrate dehydrogenase	MitoCarta3.0	ENSG00000106049	P31937	chr7	1	1	1
9801	MRPL19	L19mt|MRP-L15|MRP-L19|MRPL15|RLX1|RPML15	mitochondrial ribosomal protein L19	MitoCarta3.0	ENSG00000115364	P49406	chr2	1	0	0
64979	MRPL36	BRIP1|L36mt|MRP-L36|PRPL36|RPMJ	mitochondrial ribosomal protein L36	MitoCarta3.0	ENSG00000171421	Q9P0J6	chr5	1	0	0
253512	SLC25A30	KMCP1	solute carrier family 25 member 30	MitoCarta3.0	ENSG00000174032	Q5SVS4	chr13	1	0	0
622	BDH1	BDH|SDR9C1	3-hydroxybutyrate dehydrogenase 1	MitoCarta3.0	ENSG00000161267|ENSG00000275544	Q02338	chr3	1	0	0
10667	FARS2	COXPD14|FARS1|HSPC320|PheRS|SPG77|mtPheRS	phenylalanyl-tRNA synthetase 2, mitochondrial	MitoCarta3.0	ENSG00000145982	O95363	chr6	1	1	0
22	ABCB7	ABC7|ASAT|Atm1p|EST140535	ATP binding cassette subfamily B member 7	MitoCarta3.0	ENSG00000131269	O75027	chrX	1	0	0
4580	MTX1	MTX|MTXN	metaxin 1	MitoCarta3.0	ENSG00000173171	Q13505	chr1	1	0	0
4701	NDUFA7	B14.5a|CI-B14.5a	NADH:ubiquinone oxidoreductase subunit A7	MitoCarta3.0	ENSG00000267855	O95182	chr19	1	0	0
10440	TIMM17A	TIM17|TIM17A	translocase of inner mitochondrial membrane 17A	MitoCarta3.0	ENSG00000134375	Q99595	chr1	1	0	0
223	ALDH9A1	ALDH4|ALDH7|ALDH9|E3|TMABA-DH|TMABADH|TMABALDH	aldehyde dehydrogenase 9 family member A1	MitoCarta3.0	ENSG00000143149	P49189	chr1	1	0	0
51023	MRPS18C	CGI-134|MRP-S18-1|MRP-S18-c|MRPS18-1|S18mt-c|mrps18-c	mitochondrial ribosomal protein S18C	MitoCarta3.0	ENSG00000163319	Q9Y3D5	chr4	1	0	0
92935	MARS2	COXPD25|MetRS|mtMetRS	methionyl-tRNA synthetase 2, mitochondrial	MitoCarta3.0	ENSG00000247626	Q96GW9	chr2	1	0	0
4329	ALDH6A1	MMSADHA|MMSDH	aldehyde dehydrogenase 6 family member A1	MitoCarta3.0	ENSG00000119711	Q02252	chr14	1	0	1
2232	FDXR	ADR|ADXR|ANOA	ferredoxin reductase	MitoCarta3.0	ENSG00000161513	P22570	chr17	1	0	0
283459	GATC	15E1.2|COXPD42	glutamyl-tRNA amidotransferase subunit C	MitoCarta3.0	ENSG00000257218	O43716	chr12	1	0	0
10131	TRAP1	HSP 75|HSP75|HSP90L|TRAP-1	TNF receptor associated protein 1	MitoCarta3.0	ENSG00000126602	Q12931	chr16	1	0	1
27034	ACAD8	ACAD-8|ARC42|IBDH	acyl-CoA dehydrogenase family member 8	MitoCarta3.0	ENSG00000151498	Q9UKU7	chr11	1	0	0
217	ALDH2	ALDH-E2|ALDHI|ALDM	aldehyde dehydrogenase 2 family member	MitoCarta3.0	ENSG00000111275	P05091	chr12	1	0	0
10105	PPIF	CYP3|CyP-M|Cyp-D|CypD	peptidylprolyl isomerase F	MitoCarta3.0	ENSG00000108179	P30405	chr10	1	0	0
29928	TIMM22	COXPD43|TEX4|TIM22	translocase of inner mitochondrial membrane 22	MitoCarta3.0	ENSG00000177370|ENSG00000277649|ENSG00000278501	Q9Y584	chr17	1	0	0
3712	IVD	ACAD2	isovaleryl-CoA dehydrogenase	MitoCarta3.0	ENSG00000128928	P26440	chr15	1	0	0
79944	L2HGDH	C14orf160|L2HGA	L-2-hydroxyglutarate dehydrogenase	MitoCarta3.0	ENSG00000087299	Q9H9P8	chr14	1	1	0
23474	ETHE1	HSCO|YF13H12	ETHE1 persulfide dioxygenase	MitoCarta3.0	ENSG00000105755	O95571	chr19	1	0	0
55052	MRPL20	L20mt|MRP-L20	mitochondrial ribosomal protein L20	MitoCarta3.0	ENSG00000242485	Q9BYC9	chr1	1	1	0
292	SLC25A5	2F1|AAC2|ANT2|T2|T3	solute carrier family 25 member 5	MitoCarta3.0	ENSG00000005022	P05141	chrX	1	0	0
8604	SLC25A12	AGC1|ARALAR|EIEE39	solute carrier family 25 member 12	MitoCarta3.0	ENSG00000115840	O75746	chr2	1	0	0
54460	MRPS21	MDS016|MRP-S21|RPMS21	mitochondrial ribosomal protein S21	MitoCarta3.0	ENSG00000266472	P82921	chr1	1	0	0
56993	TOMM22	1C9-2|MST065|MSTP065|TOM22	translocase of outer mitochondrial membrane 22	MitoCarta3.0	ENSG00000100216	Q9NS69	chr22	1	0	0
10449	ACAA2	DSAEC	acetyl-CoA acyltransferase 2	MitoCarta3.0	ENSG00000167315	P42765	chr18	1	0	0
51263	MRPL30	L28MT|L30MT|MRP-L28|MRP-L30|MRPL28|MRPL28M|RPML28	mitochondrial ribosomal protein L30	MitoCarta3.0	ENSG00000185414	Q8TCC3	chr2	1	0	0
9093	DNAJA3	HCA57|TID1|hTID-1	DnaJ heat shock protein family (Hsp40) member A3	MitoCarta3.0	ENSG00000103423|ENSG00000276726	Q96EY1	chr16	1	0	0
4708	NDUFB2	AGGG|CI-AGGG	NADH:ubiquinone oxidoreductase subunit B2	MitoCarta3.0	ENSG00000090266	O95178	chr7	1	0	0
65993	MRPS34	COXPD32|MRP-S12|MRP-S34|MRPS12	mitochondrial ribosomal protein S34	MitoCarta3.0	ENSG00000074071	P82930	chr16	1	0	0
2109	ETFB	FP585|MADD	electron transfer flavoprotein subunit beta	MitoCarta3.0	ENSG00000105379	P38117	chr19	1	0	0
246269	AFG1L	AFG1|LACE1|c222389	AFG1 like ATPase	MitoCarta3.0	ENSG00000135537	Q8WV93	chr6	1	0	0
93974	ATP5IF1	ATPI|ATPIF1|ATPIP|IP	ATP synthase inhibitory factor subunit 1	MitoCarta3.0	ENSG00000130770|ENSG00000285390	Q9UII2	chr1	1	0	0
515	ATP5PB	ATP5F1|PIG47	ATP synthase peripheral stalk-membrane subunit b	MitoCarta3.0	ENSG00000116459	P24539	chr1	1	0	0
1350	COX7C	-	cytochrome c oxidase subunit 7C	MitoCarta3.0	ENSG00000127184	P15954	chr5	1	0	0
54927	CHCHD3	MICOS19|MINOS3|Mic19|PPP1R22	coiled-coil-helix-coiled-coil-helix domain containing 3	MitoCarta3.0	ENSG00000106554	Q9NX63	chr7	1	0	0
80219	COQ10B	-	coenzyme Q10B	MitoCarta3.0	ENSG00000115520	Q9H8M1	chr2	1	0	0
197322	ACSF3	-	acyl-CoA synthetase family member 3	MitoCarta3.0	ENSG00000176715	Q4G176	chr16	1	0	0
26073	POLDIP2	PDIP38|POLD4|p38	DNA polymerase delta interacting protein 2	MitoCarta3.0	ENSG00000004142	Q9Y2S7	chr17	1	0	0
1468	SLC25A10	DIC|MTDPS19	solute carrier family 25 member 10	MitoCarta3.0	ENSG00000183048	Q9UBX3	chr17	1	1	0
10165	SLC25A13	ARALAR2|CITRIN|CTLN2|NICCD	solute carrier family 25 member 13	MitoCarta3.0	ENSG00000004864	Q9UJS0	chr7	1	0	0
5165	PDK3	CMTX6|GS1-358P8.4	pyruvate dehydrogenase kinase 3	MitoCarta3.0	ENSG00000067992	Q15120	chrX	1	0	0
10873	ME3	NADP-ME	malic enzyme 3	MitoCarta3.0	ENSG00000151376	Q16798	chr11	1	0	0
29093	MRPL22	HSPC158|L22mt|MRP-L22|MRP-L25|RPML25	mitochondrial ribosomal protein L22	MitoCarta3.0	ENSG00000082515	Q9NWU5	chr5	1	0	0
3418	IDH2	D2HGA2|ICD-M|IDH|IDHM|IDP|IDPM|mNADP-IDH	isocitrate dehydrogenase (NADP(+)) 2	MitoCarta3.0	ENSG00000182054	P48735	chr15	1	0	0
2639	GCDH	ACAD5|GCD	glutaryl-CoA dehydrogenase	MitoCarta3.0	ENSG00000105607	Q92947	chr19	1	0	0
57129	MRPL47	CGI-204|L47mt|MRP-L47|NCM1	mitochondrial ribosomal protein L47	MitoCarta3.0	ENSG00000136522	Q9HD33	chr3	1	0	0
27068	PPA2	HSPC124|SCFAI|SCFI|SID6-306	inorganic pyrophosphatase 2	MitoCarta3.0	ENSG00000138777	Q9H2U2	chr4	1	0	0
65005	MRPL9	L9mt	mitochondrial ribosomal protein L9	MitoCarta3.0	ENSG00000143436	Q9BYD2	chr1	1	0	0
400916	CHCHD10	C22orf16|FTDALS2|IMMD|MIX17A|N27C7-4|SMAJ	coiled-coil-helix-coiled-coil-helix domain containing 10	MitoCarta3.0	ENSG00000250479|ENSG00000273607	Q8WYQ3	chr22	1	0	0
10352	WARS2	NEMMLAS|TrpRS|mtTrpRS	tryptophanyl tRNA synthetase 2, mitochondrial	MitoCarta3.0	ENSG00000116874	Q9UGM6	chr1	1	0	0
60386	SLC25A19	DNC|MCPHA|MUP1|THMD3|THMD4|TPC	solute carrier family 25 member 19	MitoCarta3.0	ENSG00000125454	Q9HC21	chr17	1	0	0
84869	CBR4	SDR45C1	carbonyl reductase 4	MitoCarta3.0	ENSG00000145439	Q8N4T8	chr4	1	0	0
91689	SMDT1	C22orf32|DDDD|EMRE	single-pass membrane protein with aspartate rich tail 1	MitoCarta3.0	ENSG00000183172|ENSG00000272835|ENSG00000272901|ENSG00000274112	Q9H4I9	chr22	1	0	0
3029	HAGH	GLO2|GLX2|GLXII|HAGH1	hydroxyacylglutathione hydrolase	MitoCarta3.0	ENSG00000063854	Q16775	chr16	1	0	0
1346	COX7A1	COX7A|COX7AH|COX7AM	cytochrome c oxidase subunit 7A1	MitoCarta3.0	ENSG00000161281	P24310	chr19	1	0	0
92170	MTG1	GTP|GTPBP7	mitochondrial ribosome associated GTPase 1	MitoCarta3.0	ENSG00000148824	Q9BT17	chr10	1	1	0
84987	COX14	C12orf62|PCAG1	cytochrome c oxidase assembly factor COX14	MitoCarta3.0	ENSG00000178449	Q96I36	chr12	1	0	0
55967	NDUFA12	B17.2|DAP13|MC1DN23	NADH:ubiquinone oxidoreductase subunit A12	MitoCarta3.0	ENSG00000184752	Q9UI09	chr12	1	0	0
51021	MRPS16	CGI-132|COXPD2|MRP-S16|RPMS16	mitochondrial ribosomal protein S16	MitoCarta3.0	ENSG00000182180	Q9Y3D3	chr10	1	1	1
80298	MTERF2	MTERFD3|mTERFL	mitochondrial transcription termination factor 2	MitoCarta3.0	ENSG00000120832	Q49AM1	chr12	1	0	0
144363	ETFRF1	LYRM5	electron transfer flavoprotein regulatory factor 1	MitoCarta3.0	ENSG00000205707	Q6IPR1	chr12	1	0	0
2820	GPD2	GDH2|GPDM|mGDH|mGPDH	glycerol-3-phosphate dehydrogenase 2	MitoCarta3.0	ENSG00000115159	P43304	chr2	1	0	0
4705	NDUFA10	CI-42KD|CI-42k|MC1DN22	NADH:ubiquinone oxidoreductase subunit A10	MitoCarta3.0	ENSG00000130414	O95299	chr2	1	0	0
4718	NDUFC2	B14.5b|CI-B14.5b|HLC-1|NADHDH2	NADH:ubiquinone oxidoreductase subunit C2	MitoCarta3.0	ENSG00000151366	O95298	chr11	1	0	1
81892	SLIRP	C14orf156|DC50|PD04872	SRA stem-loop interacting RNA binding protein	MitoCarta3.0	ENSG00000119705	Q9GZT3	chr14	1	0	0
29090	TIMM21	C18orf55|HSPC154|TIM21	translocase of inner mitochondrial membrane 21	MitoCarta3.0	ENSG00000075336	Q9BVV7	chr18	1	0	0
4702	NDUFA8	CI-19KD|CI-PGIV|PGIV	NADH:ubiquinone oxidoreductase subunit A8	MitoCarta3.0	ENSG00000119421	P51970	chr9	1	1	0
2744	GLS	AAD20|CASGID|EIEE71|GAC|GAM|GDPAG|GLS1|KGA	glutaminase	MitoCarta3.0	ENSG00000115419	O94925	chr2	1	0	0
54539	NDUFB11	CI-ESSS|ESSS|MC1DN30|NP17.3|Np15|P17.3	NADH:ubiquinone oxidoreductase subunit B11	MitoCarta3.0	ENSG00000147123	Q9NX14	chrX	1	0	0
55526	DHTKD1	AMOXAD|CMT2Q	dehydrogenase E1 and transketolase domain containing 1	MitoCarta3.0	ENSG00000181192	Q96HY7	chr10	1	0	0
51011	FAHD2A	CGI-105	fumarylacetoacetate hydrolase domain containing 2A	MitoCarta3.0	ENSG00000115042	Q96GK7	chr2	1	0	0
7923	HSD17B8	D6S2245E|FABG|FABGL|H2-KE6|HKE6|KE6|RING2|SDR30C1|dJ1033B10.9	hydroxysteroid 17-beta dehydrogenase 8	MitoCarta3.0	ENSG00000112474|ENSG00000204228|ENSG00000225312|ENSG00000228357|ENSG00000228712|ENSG00000232357	Q92506	chr6	1	0	0
84681	HINT2	HIT-17	histidine triad nucleotide binding protein 2	MitoCarta3.0	ENSG00000137133	Q9BX68	chr9	1	0	0
64969	MRPS5	MRP-S5|S5mt	mitochondrial ribosomal protein S5	MitoCarta3.0	ENSG00000144029	P82675	chr2	1	0	0
221545	C6orf136	-	chromosome 6 open reading frame 136	MitoCarta3.0	ENSG00000204564|ENSG00000206487|ENSG00000224120|ENSG00000233164|ENSG00000233641|ENSG00000237012|ENSG00000237100	Q5SQH8	chr6	1	0	0
283377	SPRYD4	-	SPRY domain containing 4	MitoCarta3.0	ENSG00000176422	Q8WW59	chr12	1	0	0
387787	LIPT2	-	lipoyl(octanoyl) transferase 2	MitoCarta3.0	ENSG00000175536	A6NK58	chr11	1	0	0
1666	DECR1	DECR|NADPH|SDR18C1	2,4-dienoyl-CoA reductase 1	MitoCarta3.0	ENSG00000104325	Q16698	chr8	1	0	0
64949	MRPS26	C20orf193|GI008|MRP-S13|MRP-S26|MRPS13|NY-BR-87|RPMS13|dJ534B8.3	mitochondrial ribosomal protein S26	MitoCarta3.0	ENSG00000125901	Q9BYN8	chr20	1	0	0
10166	SLC25A15	D13S327|HHH|LNC-HC|ORC1|ORNT1	solute carrier family 25 member 15	MitoCarta3.0	ENSG00000102743	Q9Y619	chr13	1	0	0
4731	NDUFV3	CI-10k|CI-9KD	NADH:ubiquinone oxidoreductase subunit V3	MitoCarta3.0	ENSG00000160194	P56181	chr21	1	0	1
670	BPHL	BPH-RP|MCNAA|VACVASE	biphenyl hydrolase like	MitoCarta3.0	ENSG00000137274	Q86WA6	chr6	1	0	0
30968	STOML2	HSPC108|SLP-2	stomatin like 2	MitoCarta3.0	ENSG00000165283	Q9UJZ1	chr9	1	0	0
22921	MSRB2	CBS-1|CBS1|CGI-131|MSRB|PILB	methionine sulfoxide reductase B2	MitoCarta3.0	ENSG00000148450	Q9Y3D2	chr10	1	0	0
114294	LACTB	G24|MRPL56	lactamase beta	MitoCarta3.0	ENSG00000103642	P83111	chr15	1	0	0
10452	TOMM40	C19orf1|D19S1177E|PER-EC1|PEREC1|TOM40	translocase of outer mitochondrial membrane 40	MitoCarta3.0	ENSG00000130204	O96008	chr19	1	0	0
114789	SLC25A25	MCSC|PCSCL|SCAMC-2	solute carrier family 25 member 25	MitoCarta3.0	ENSG00000148339	Q6KCM7	chr9	1	1	0
203054	ADCK5	-	aarF domain containing kinase 5	MitoCarta3.0	ENSG00000173137|ENSG00000285451	Q3MIX3	chr8	1	0	0
80724	ACAD10	-	acyl-CoA dehydrogenase family member 10	MitoCarta3.0	ENSG00000111271	Q6JQN1	chr12	1	1	0
23078	VWA8	KIAA0564|P7BP2	von Willebrand factor A domain containing 8	MitoCarta3.0	ENSG00000102763	A3KMH1	chr13	1	0	0
60492	CCDC90B	MDS011|MDS025	coiled-coil domain containing 90B	MitoCarta3.0	ENSG00000137500	Q9GZT6	chr11	1	0	0
55735	DNAJC11	dJ126A5.1	DnaJ heat shock protein family (Hsp40) member C11	MitoCarta3.0	ENSG00000007923	Q9NVH1	chr1	1	0	0
84266	ALKBH7	ABH7|SPATA11|UNQ6002	alkB homolog 7	MitoCarta3.0	ENSG00000125652	Q9BT30	chr19	1	0	0
2731	GLDC	GCE|GCSP|HYGN1	glycine decarboxylase	MitoCarta3.0	ENSG00000178445	P23378	chr9	1	0	0
347411	MPC1L	SLC54A3	mitochondrial pyruvate carrier 1 like	MitoCarta3.0	ENSG00000238205	P0DKB6	chrX	1	0	0
117145	THEM4	CTMP	thioesterase superfamily member 4	MitoCarta3.0	ENSG00000159445	Q5T1C6	chr1	1	0	0
6742	SSBP1	Mt-SSB|SOSS-B1|SSBP|mtSSB	single stranded DNA binding protein 1	MitoCarta3.0	ENSG00000106028|ENSG00000262771	Q04837	chr7	1	0	0
51264	MRPL27	L27mt	mitochondrial ribosomal protein L27	MitoCarta3.0	ENSG00000108826	Q9P0M9	chr17	1	0	0
150274	HSCB	DNAJC20|HSC20|JAC1	HscB mitochondrial iron-sulfur cluster cochaperone	MitoCarta3.0	ENSG00000100209	Q8IWL3	chr22	1	0	0
55173	MRPS10	MRP-S10|PNAS-122	mitochondrial ribosomal protein S10	MitoCarta3.0	ENSG00000048544	P82664	chr6	1	0	0
205	AK4	AK 4|AK3|AK3L1|AK3L2	adenylate kinase 4	MitoCarta3.0	ENSG00000162433	P27144	chr1	1	0	0
55210	ATAD3A	HAYOS|PHRINL	ATPase family AAA domain containing 3A	MitoCarta3.0	ENSG00000197785	Q9NVI7	chr1	1	0	0
51253	MRPL37	L2mt|L37mt|MRP-L2|MRP-L37|MRPL2|RPML2	mitochondrial ribosomal protein L37	MitoCarta3.0	ENSG00000116221	Q9BZE1	chr1	1	0	0
80142	PTGES2	C9orf15|GBF-1|GBF1|PGES2|mPGES-2	prostaglandin E synthase 2	MitoCarta3.0	ENSG00000148334	Q9H7Z7	chr9	1	0	0
10587	TXNRD2	GCCD5|SELZ|TR|TR-BETA|TR3|TRXR2	thioredoxin reductase 2	MitoCarta3.0	ENSG00000184470	Q9NNW7	chr22	1	0	0
54988	ACSM5	-	acyl-CoA synthetase medium chain family member 5	MitoCarta3.0	ENSG00000183549	Q6NUN0	chr16	1	0	0
55847	CISD1	C10orf70|MDS029|ZCD1|mitoNEET	CDGSH iron sulfur domain 1	MitoCarta3.0	ENSG00000122873	Q9NZ45	chr10	1	0	0
64975	MRPL41	BMRP|MRP-L27|MRPL27|PIG3|RPML27	mitochondrial ribosomal protein L41	MitoCarta3.0	ENSG00000182154	Q8IXM3	chr9	1	0	0
54996	MTARC2	MARC2|MOSC2	mitochondrial amidoxime reducing component 2	MitoCarta3.0	ENSG00000117791	Q969Z3	chr1	1	0	0
64968	MRPS6	C21orf101|MRP-S6|RPMS6|S6mt	mitochondrial ribosomal protein S6	MitoCarta3.0	ENSG00000243927	P82932	chr21	1	0	0
6150	MRPL23	L23MRP|RPL23|RPL23L	mitochondrial ribosomal protein L23	MitoCarta3.0	ENSG00000214026|ENSG00000288141	Q16540	chr11	1	0	0
58472	SQOR	CGI-44|PRO1975|SQR|SQRDL	sulfide quinone oxidoreductase	MitoCarta3.0	ENSG00000137767	Q9Y6N5	chr15	1	0	0
6341	SCO1	SCOD1	synthesis of cytochrome C oxidase 1	MitoCarta3.0	ENSG00000133028	O75880	chr17	1	0	0
23464	GCAT	KBL	glycine C-acetyltransferase	MitoCarta3.0	ENSG00000100116	O75600	chr22	1	0	0
25902	MTHFD1L	FTHFSDC1|MTC1THFS|dJ292B18.2	methylenetetrahydrofolate dehydrogenase (NADP+ dependent) 1 like	MitoCarta3.0	ENSG00000120254	Q6UB35	chr6	1	0	0
10455	ECI2	ACBD2|DRS-1|DRS1|HCA88|PECI|dJ1013A10.3	enoyl-CoA delta isomerase 2	MitoCarta3.0	ENSG00000198721	O75521	chr6	1	0	0
7381	UQCRB	MC3DN3|QCR7|QP-C|QPC|UQBC|UQBP|UQCR6|UQPC	ubiquinol-cytochrome c reductase binding protein	MitoCarta3.0	ENSG00000156467	P14927	chr8	1	0	0
10476	ATP5PD	APT5H|ATP5H|ATPQ	ATP synthase peripheral stalk subunit d	MitoCarta3.0	ENSG00000167863	O75947	chr17	1	0	0
10632	ATP5MG	ATP5JG|ATP5L	ATP synthase membrane subunit g	MitoCarta3.0	ENSG00000167283	O75964	chr11	1	0	0
131076	CCDC58	-	coiled-coil domain containing 58	MitoCarta3.0	ENSG00000160124	Q4VC31	chr3	1	0	0
64087	MCCC2	MCCB	methylcrotonoyl-CoA carboxylase 2	MitoCarta3.0	ENSG00000131844|ENSG00000275300|ENSG00000281742	Q9HCC0	chr5	1	0	0
84693	MCEE	GLOD2|MCE	methylmalonyl-CoA epimerase	MitoCarta3.0	ENSG00000124370	Q96PE7	chr2	1	0	0
4337	MOCS1	MIG11|MOCOD|MOCS1A|MOCS1B	molybdenum cofactor synthesis 1	MitoCarta3.0	ENSG00000124615	Q9NZB8	chr6	1	0	0
4594	MMUT	MCM|MUT	methylmalonyl-CoA mutase	MitoCarta3.0	ENSG00000146085	P22033	chr6	1	0	0
92014	SLC25A51	CG7943|MCART1	solute carrier family 25 member 51	MitoCarta3.0	ENSG00000122696	Q9H1U9	chr9	1	0	0
6687	SPG7	CAR|CMAR|PGN|SPG5C	SPG7 matrix AAA peptidase subunit, paraplegin	MitoCarta3.0	ENSG00000197912	Q9UQ90	chr16	1	0	0
518	ATP5MC3	ATP5G3|P3	ATP synthase membrane subunit c locus 3	MitoCarta3.0	ENSG00000154518	P48201	chr2	1	0	0
84896	ATAD1	AFDC1|FNP001|HKPX4|Msp1|THORASE	ATPase family AAA domain containing 1	MitoCarta3.0	ENSG00000138138|ENSG00000283024	Q8NBU5	chr10	1	0	0
92106	OXNAD1	-	oxidoreductase NAD binding domain containing 1	MitoCarta3.0	ENSG00000154814	Q96HP4	chr3	1	0	0
26164	MTG2	GTPBP5|ObgH1|dJ1005F21.2	mitochondrial ribosome associated GTPase 2	MitoCarta3.0	ENSG00000101181	Q9H4K7	chr20	1	0	0
55157	DARS2	ASPRS|LBSL|MT-ASPRS|mtAspRS	aspartyl-tRNA synthetase 2, mitochondrial	MitoCarta3.0	ENSG00000117593	Q6PI48	chr1	1	0	0
51258	MRPL51	CDA09|HSPC241|MRP64|bMRP64	mitochondrial ribosomal protein L51	MitoCarta3.0	ENSG00000111639	Q4U2R6	chr12	1	0	0
5091	PC	PCB	pyruvate carboxylase	MitoCarta3.0	ENSG00000173599	P11498	chr11	1	0	0
171425	CLYBL	CLB	citramalyl-CoA lyase	MitoCarta3.0	ENSG00000125246	Q8N0X4	chr13	1	0	0
50640	PNPLA8	IPLA2-2|IPLA2G|MMLA|PNPLA-gamma|iPLA2gamma	patatin like phospholipase domain containing 8	MitoCarta3.0	ENSG00000135241	Q9NP80	chr7	1	1	0
23417	MLYCD	MCD	malonyl-CoA decarboxylase	MitoCarta3.0	ENSG00000103150	O95822	chr16	1	0	0
100996939	PYURF	PREY	PIGY upstream reading frame	MitoCarta3.0	ENSG00000145337	Q96I23	chr4	1	0	0
10245	TIMM17B	DXS9822|JM3|TIM17B	translocase of inner mitochondrial membrane 17B	MitoCarta3.0	ENSG00000126768	O60830	chrX	1	0	0
64983	MRPL32	HSPC283|L32mt|MRP-L32|bMRP-59b	mitochondrial ribosomal protein L32	MitoCarta3.0	ENSG00000106591	Q9BYC8	chr7	1	0	0
115286	SLC25A26	COXPD28|SAMC	solute carrier family 25 member 26	MitoCarta3.0	ENSG00000144741|ENSG00000282739	Q70HW3	chr3	1	0	0
58510	PRODH2	HSPOX1|HYPDH	proline dehydrogenase 2	MitoCarta3.0	ENSG00000250799	Q9UF12	chr19	1	0	0
56954	NIT2	HEL-S-8a	nitrilase family member 2	MitoCarta3.0	ENSG00000114021	Q9NQR4	chr3	1	0	1
112812	FDX2	FDX1L|MEOAL	ferredoxin 2	MitoCarta3.0	ENSG00000267673	Q6P4F2	chr19	1	0	0
4200	ME2	ODS1	malic enzyme 2	MitoCarta3.0	ENSG00000082212	P23368	chr18	1	0	0
7284	TUFM	COXPD4|EF-TuMT|EFTU|P43	Tu translation elongation factor, mitochondrial	MitoCarta3.0	ENSG00000178952	P49411	chr16	1	1	1
1339	COX6A2	COX6AH|COXVIAH	cytochrome c oxidase subunit 6A2	MitoCarta3.0	ENSG00000156885	Q02221	chr16	1	0	0
10463	SLC30A9	BILAPES|C4orf1|GAC63|HUEL|ZNT9	solute carrier family 30 member 9	MitoCarta3.0	ENSG00000014824	Q6PML9	chr4	1	0	0
132001	TAMM41	C3orf31|RAM41|TAM41	TAM41 mitochondrial translocator assembly and maintenance homolog	MitoCarta3.0	ENSG00000144559|ENSG00000279643	Q96BW9	chr3	1	0	0
100287932	TIMM23	TIM23	translocase of inner mitochondrial membrane 23	MitoCarta3.0	ENSG00000265354	O14925	chr10	1	1	1
55005	RMND1	C6orf96|COXPD11|RMD1|bA351K16|bA351K16.3	required for meiotic nuclear division 1 homolog	MitoCarta3.0	ENSG00000155906	Q9NWS8	chr6	1	0	0
9927	MFN2	CMT2A|CMT2A2|CMT2A2A|CMT2A2B|CPRP1|HMSN6A|HSG|MARF	mitofusin 2	MitoCarta3.0	ENSG00000116688	O95140	chr1	1	0	0
728489	DNLZ	C9orf151|HEP|HEP1|TIMM15|ZIM17|bA413M3.2	DNL-type zinc finger	MitoCarta3.0	ENSG00000213221	Q5SXM8	chr9	1	0	0
131474	CHCHD4	MIA40|TIMM40	coiled-coil-helix-coiled-coil-helix domain containing 4	MitoCarta3.0	ENSG00000163528	Q8N4Q1	chr3	1	0	0
4706	NDUFAB1	ACP|ACP1|FASN2A|SDAP	NADH:ubiquinone oxidoreductase subunit AB1	MitoCarta3.0	ENSG00000004779	O14561	chr16	1	0	0
116285	ACSM1	BUCS1|MACS1	acyl-CoA synthetase medium chain family member 1	MitoCarta3.0	ENSG00000166743	Q08AH1	chr16	1	0	0
493753	COA5	6330578E17Rik|C2orf64|CEMCOX3|Pet191	cytochrome c oxidase assembly factor 5	MitoCarta3.0	ENSG00000183513	Q86WW8	chr2	1	0	0
27235	COQ2	CL640|COQ10D1|MSA1|PHB:PPT	coenzyme Q2, polyprenyltransferase	MitoCarta3.0	ENSG00000173085	Q96H96	chr4	1	0	0
57107	PDSS2	C6orf210|COQ10D3|COQ1B|DLP1|bA59I9.3|hDLP1	decaprenyl diphosphate synthase subunit 2	MitoCarta3.0	ENSG00000164494	Q86YH6	chr6	1	1	1
1962	EHHADH	ECHD|FRTS3|L-PBE|LBFP|LBP|MFE1|PBFE	enoyl-CoA hydratase and 3-hydroxyacyl CoA dehydrogenase	MitoCarta3.0	ENSG00000113790	Q08426	chr3	1	0	0
4722	NDUFS3	CI-30|MC1DN8	NADH:ubiquinone oxidoreductase core subunit S3	MitoCarta3.0	ENSG00000213619|ENSG00000285387	O75489	chr11	1	0	0
23456	ABCB10	EST20237|M-ABC2|MTABC2	ATP binding cassette subfamily B member 10	MitoCarta3.0	ENSG00000135776	Q9NRK6	chr1	1	0	0
1160	CKMT2	SMTCK	creatine kinase, mitochondrial 2	MitoCarta3.0	ENSG00000131730	P17540	chr5	1	0	0
64432	MRPS25	MRP-S25|RPMS25	mitochondrial ribosomal protein S25	MitoCarta3.0	ENSG00000131368	P82663	chr3	1	0	0
28976	ACAD9	MC1DN20|NPD002	acyl-CoA dehydrogenase family member 9	MitoCarta3.0	ENSG00000177646	Q9H845	chr3	1	0	0
51241	COX16	C14orf112|HSPC203|hCOX16	cytochrome c oxidase assembly factor COX16	MitoCarta3.0	ENSG00000133983	Q9P0S2	chr14	1	0	0
125228	FAM210A	C18orf19|HsT2329	family with sequence similarity 210 member A	MitoCarta3.0	ENSG00000177150	Q96ND0	chr18	1	0	0
55856	ACOT13	HT012|PNAS-27|THEM2	acyl-CoA thioesterase 13	MitoCarta3.0	ENSG00000112304	Q9NPJ3	chr6	1	0	0
1374	CPT1A	CPT1|CPT1-L|L-CPT1	carnitine palmitoyltransferase 1A	MitoCarta3.0	ENSG00000110090	P50416	chr11	1	1	0
2710	GK	GK1|GKD	glycerol kinase	mito-interacting	ENSG00000198814	P32189	chrX	0	0	0
10901	DHRS4	CR|NRDR|PHCR|PSCD|SCAD-SRL|SDR-SRL|SDR25C1|SDR25C2	dehydrogenase/reductase 4	MitoCarta3.0	ENSG00000157326|ENSG00000284807	Q9BTZ2	chr14	1	0	0
153768	PRELID2	-	PRELI domain containing 2	MitoCarta3.0	ENSG00000186314	Q8N945	chr5	1	0	0
79587	CARS2	COXPD27|cysRS	cysteinyl-tRNA synthetase 2, mitochondrial	MitoCarta3.0	ENSG00000134905	Q9HA77	chr13	1	0	0
2631	NIPSNAP2	GBAS	nipsnap homolog 2	MitoCarta3.0	ENSG00000146729	O75323	chr7	1	0	0
4713	NDUFB7	B18|CI-B18	NADH:ubiquinone oxidoreductase subunit B7	MitoCarta3.0	ENSG00000099795	P17568	chr19	1	0	0
125988	MICOS13	C19orf70|MIC13|P117|QIL1	mitochondrial contact site and cristae organizing system subunit 13	MitoCarta3.0	ENSG00000174917	Q5XKP0	chr19	1	0	0
51022	GLRX2	CGI-133|GRX2	glutaredoxin 2	MitoCarta3.0	ENSG00000023572	Q9NS18	chr1	1	0	0
10884	MRPS30	MRP-S30|PAP|PDCD9|S30mt	mitochondrial ribosomal protein S30	MitoCarta3.0	ENSG00000112996	Q9NP92	chr5	1	0	0
9997	SCO2	CEMCOX1|ECGF1|Gliostatin|MYP6|PD-ECGF|SCO1L|TP|TYMP|TdRPase	synthesis of cytochrome C oxidase 2	MitoCarta3.0	ENSG00000284194	O43819	chr22	1	0	0
3028	HSD17B10	17b-HSD10|ABAD|CAMR|DUPXp11.22|ERAB|HADH2|HCD2|HSD10MD|MHBD|MRPP2|MRX17|MRX31|MRXS10|SCHAD|SDR5C1	hydroxysteroid 17-beta dehydrogenase 10	MitoCarta3.0	ENSG00000072506	Q99714	chrX	1	0	0
79731	NARS2	DFNB94|SLM5|asnRS	asparaginyl-tRNA synthetase 2, mitochondrial	MitoCarta3.0	ENSG00000137513	Q96I59	chr11	1	1	0
285367	RPUSD3	-	RNA pseudouridine synthase D3	MitoCarta3.0	ENSG00000156990	Q6P087	chr3	1	0	1
6821	SUOX	-	sulfite oxidase	MitoCarta3.0	ENSG00000139531	P51687	chr12	1	0	0
1757	SARDH	BPR-2|DMGDHL1|SAR|SARD|SDH	sarcosine dehydrogenase	MitoCarta3.0	ENSG00000123453	Q9UL12	chr9	1	0	0
10247	RIDA	HRSP12|P14.5|PSP|UK114|hp14.5	reactive intermediate imine deaminase A homolog	MitoCarta3.0	ENSG00000132541	P52758	chr8	1	0	0
1351	COX8A	COX|COX8|COX8-2|COX8L|VIII|VIII-L	cytochrome c oxidase subunit 8A	MitoCarta3.0	ENSG00000176340	P10176	chr11	1	0	0
6697	SPR	SDR38C1	sepiapterin reductase	MitoCarta3.0	ENSG00000116096	P35270	chr2	1	0	0
4358	MPV17	CMT2EE|MTDPS6|SYM1	mitochondrial inner membrane protein MPV17	MitoCarta3.0	ENSG00000115204	P39210	chr2	1	0	0
284273	ZADH2	PRG-3	zinc binding alcohol dehydrogenase domain containing 2	MitoCarta3.0	ENSG00000180011	Q8N4Q0	chr18	1	0	0
29074	MRPL18	HSPC071|L18mt|MRP-L18	mitochondrial ribosomal protein L18	MitoCarta3.0	ENSG00000112110	Q9H0U6	chr6	1	0	0
219	ALDH1B1	ALDH5|ALDHX	aldehyde dehydrogenase 1 family member B1	MitoCarta3.0	ENSG00000137124	P30837	chr9	1	0	0
118487	CHCHD1	C10orf34|C2360|MRP-S37	coiled-coil-helix-coiled-coil-helix domain containing 1	MitoCarta3.0	ENSG00000172586	Q96BP2	chr10	1	0	0
1678	TIMM8A	DDP|DDP1|DFN1|MTS|TIM8	translocase of inner mitochondrial membrane 8A	MitoCarta3.0	ENSG00000126953	O60220	chrX	1	0	0
7419	VDAC3	HD-VDAC3|VDAC-3	voltage dependent anion channel 3	MitoCarta3.0	ENSG00000078668	Q9Y277	chr8	1	0	0
29957	SLC25A24	APC1|SCAMC-1|SCAMC1	solute carrier family 25 member 24	MitoCarta3.0	ENSG00000085491|ENSG00000284468	Q6NUK1	chr1	1	0	1
51660	MPC1	BRP44L|CGI-129|MPYCD|SLC54A1	mitochondrial pyruvate carrier 1	MitoCarta3.0	ENSG00000060762	Q9Y5U8	chr6	1	0	0
79751	SLC25A22	EIEE3|GC-1|GC1|NET44	solute carrier family 25 member 22	MitoCarta3.0	ENSG00000177542	Q9H936	chr11	1	0	0
83447	SLC25A31	AAC4|ANT 4|ANT4|SFEC35kDa	solute carrier family 25 member 31	MitoCarta3.0	ENSG00000151475	Q9H0C2	chr4	1	0	0
83733	SLC25A18	GC2	solute carrier family 25 member 18	MitoCarta3.0	ENSG00000182902	Q9H1K4	chr22	1	0	0
51095	TRNT1	CCA1|CGI-47|MtCCA|RPEM|SIFD	tRNA nucleotidyl transferase 1	MitoCarta3.0	ENSG00000072756	Q96Q11	chr3	1	0	0
3416	IDE	INSULYSIN	insulin degrading enzyme	MitoCarta3.0	ENSG00000119912	P14735	chr10	1	0	0
373156	GSTK1	GST|GST 13-13|GST13|GST13-13|GSTK1-1|hGSTK1	glutathione S-transferase kappa 1	MitoCarta3.0	ENSG00000197448	Q9Y2Q3	chr7	1	0	0
57176	VARS2	COXPD20|VALRS|VARS2L|VARSL	valyl-tRNA synthetase 2, mitochondrial	MitoCarta3.0	ENSG00000137411|ENSG00000206476|ENSG00000223494|ENSG00000230985|ENSG00000234032|ENSG00000236178	Q5ST30	chr6	1	0	0
3336	HSPE1	CPN10|EPF|GROES|HSP10	heat shock protein family E (Hsp10) member 1	MitoCarta3.0	ENSG00000115541	P61604	chr2	1	0	0
116541	MRPL54	L54mt|MRP-L54	mitochondrial ribosomal protein L54	MitoCarta3.0	ENSG00000183617	Q6P161	chr19	1	0	0
64978	MRPL38	HSPC262|L38MT|MRP-L3|MRP-L38|RPML3	mitochondrial ribosomal protein L38	MitoCarta3.0	ENSG00000204316	Q96DV4	chr17	1	0	0
3396	MRPL58	DS-1|DS1|ICT1|MRP-L58	mitochondrial ribosomal protein L58	MitoCarta3.0	ENSG00000167862	Q14197	chr17	1	0	0
23787	MTCH1	CGI-64|PIG60|PSAP|SLC25A49	mitochondrial carrier 1	MitoCarta3.0	ENSG00000137409	Q9NZJ7	chr6	1	0	0
51499	TRIAP1	HSPC132|MDM35|P53CSV|WF-1	TP53 regulated inhibitor of apoptosis 1	MitoCarta3.0	ENSG00000170855	O43715	chr12	1	0	0
55037	PTCD3	MRP-S39	pentatricopeptide repeat domain 3	MitoCarta3.0	ENSG00000132300	Q96EY7	chr2	1	0	0
1352	COX10	-	cytochrome c oxidase assembly factor heme A:farnesyltransferase COX10	MitoCarta3.0	ENSG00000006695	Q12887	chr17	1	0	0
8165	AKAP1	AKAP|AKAP121|AKAP149|AKAP84|D-AKAP1|PPP1R43|PRKA1|SAKAP84|TDRD17	A-kinase anchoring protein 1	MitoCarta3.0	ENSG00000121057	Q92667	chr17	1	0	0
55178	MRM3	RMTL1|RNMTL1	mitochondrial rRNA methyltransferase 3	MitoCarta3.0	ENSG00000171861	Q9HC36	chr17	1	0	0
204	AK2	ADK2	adenylate kinase 2	MitoCarta3.0	ENSG00000004455	P54819	chr1	1	0	0
54968	TMEM70	MC5DN2	transmembrane protein 70	MitoCarta3.0	ENSG00000175606	Q9BUB7	chr8	1	0	0
84273	NOA1	C4orf14|MTG3|hAtNOS1|hNOA1|mAtNOS1	nitric oxide associated 1	MitoCarta3.0	ENSG00000084092	Q8NC60	chr4	1	0	0
63933	MCUR1	C6orf79|CCDC90A|FMP32	mitochondrial calcium uniporter regulator 1	MitoCarta3.0	ENSG00000050393	Q96AQ8	chr6	1	0	0
51522	TMEM14C	C6orf53|HSPC194|MSTP073|NET26|bA421M1.6	transmembrane protein 14C	MitoCarta3.0	ENSG00000111843|ENSG00000284936	Q9P0S9	chr6	1	0	0
4717	NDUFC1	KFYI	NADH:ubiquinone oxidoreductase subunit C1	MitoCarta3.0	ENSG00000109390	O43677	chr4	1	0	0
51318	MRPL35	L35mt|MRP-L35	mitochondrial ribosomal protein L35	MitoCarta3.0	ENSG00000132313	Q9NZE8	chr2	1	0	0
4696	NDUFA3	B9|CI-B9	NADH:ubiquinone oxidoreductase subunit A3	MitoCarta3.0	ENSG00000170906|ENSG00000273642|ENSG00000274359|ENSG00000275605|ENSG00000275724|ENSG00000276061|ENSG00000276220|ENSG00000276766|ENSG00000277722|ENSG00000278365	O95167	chr19	1	0	0
23590	PDSS1	COQ1|COQ10D2|COQ1A|DPS|SPS|TPRT|TPT|TPT 1|hDPS1	decaprenyl diphosphate synthase subunit 1	MitoCarta3.0	ENSG00000148459	Q5T2R2	chr10	1	0	0
8034	SLC25A16	D10S105E|GDA|GDC|HGT.1|ML7|hML7	solute carrier family 25 member 16	MitoCarta3.0	ENSG00000122912	P16260	chr10	1	0	0
154791	FMC1	C7orf55|HSPC268	formation of mitochondrial complex V assembly factor 1 homolog	MitoCarta3.0	ENSG00000164898	0	chr7	1	0	0
6296	ACSM3	SA|SAH	acyl-CoA synthetase medium chain family member 3	MitoCarta3.0	ENSG00000005187	Q53FZ2	chr16	1	0	0
137682	NDUFAF6	C8orf38|FRTS5|MC1DN17	NADH:ubiquinone oxidoreductase complex assembly factor 6	MitoCarta3.0	ENSG00000156170	Q330K2	chr8	1	0	0
7350	UCP1	SLC25A7|UCP	uncoupling protein 1	MitoCarta3.0	ENSG00000109424	P25874	chr4	1	0	0
94081	SFXN1	SLC56A1|TCC	sideroflexin 1	MitoCarta3.0	ENSG00000164466	Q9H9B4	chr5	1	0	0
51218	GLRX5	C14orf87|FLB4739|GRX5|PR01238|PRO1238|PRSA|SIDBA3|SPAHGC	glutaredoxin 5	MitoCarta3.0	ENSG00000182512	Q86SX6	chr14	1	0	0
138428	PTRH1	C9orf115|PTH1	peptidyl-tRNA hydrolase 1 homolog	MitoCarta3.0	ENSG00000187024	Q86Y79	chr9	1	0	0
64963	MRPS11	HCC-2|MRP-S11|S11mt	mitochondrial ribosomal protein S11	MitoCarta3.0	ENSG00000181991	P82912	chr15	1	0	0
63929	XPNPEP3	APP3|ICP55|NPHPL1	X-prolyl aminopeptidase 3	MitoCarta3.0	ENSG00000196236	Q9NQH7	chr22	1	0	0
54704	PDP1	PDH|PDP|PDPC|PPM2A|PPM2C	pyruvate dehyrogenase phosphatase catalytic subunit 1	MitoCarta3.0	ENSG00000164951	Q9P0J1	chr8	1	0	0
1632	ECI1	DCI	enoyl-CoA delta isomerase 1	MitoCarta3.0	ENSG00000167969	P42126	chr16	1	0	0
89874	SLC25A21	MTDPS18|ODC|ODC1	solute carrier family 25 member 21	MitoCarta3.0	ENSG00000183032	Q9BQT8	chr14	1	1	0
123096	SLC25A29	C14orf69|CACL|ORNT3	solute carrier family 25 member 29	MitoCarta3.0	ENSG00000197119	Q8N8R3	chr14	1	0	0
283130	SLC25A45	-	solute carrier family 25 member 45	MitoCarta3.0	ENSG00000162241	Q8N413	chr11	1	0	0
57001	SDHAF3	ACN9|DC11|LYRM10|Sdh7	succinate dehydrogenase complex assembly factor 3	MitoCarta3.0	ENSG00000196636	Q9NRP4	chr7	1	0	0
51012	PRELID3B	C20orf45|SLMO2|dJ543J19.5	PRELI domain containing 3B	MitoCarta3.0	ENSG00000101166	Q9Y3B1	chr20	1	0	0
51629	SLC25A39	CGI-69|CGI69	solute carrier family 25 member 39	MitoCarta3.0	ENSG00000013306	Q9BZJ4	chr17	1	0	0
4709	NDUFB3	B12|CI-B12|MC1DN25	NADH:ubiquinone oxidoreductase subunit B3	MitoCarta3.0	ENSG00000119013	O43676	chr2	1	0	0
25996	REXO2	CGI-114|REX2|RFN|SFN	RNA exonuclease 2	MitoCarta3.0	ENSG00000076043	Q9Y3B8	chr11	1	1	0
2628	GATM	AGAT|AT|CCDS3|FRTS1	glycine amidinotransferase	MitoCarta3.0	ENSG00000171766	P50440	chr15	1	0	0
26515	TIMM10B	FXC1|TIM10B|Tim9b	translocase of inner mitochondrial membrane 10B	MitoCarta3.0	ENSG00000132286	Q9Y5J6	chr11	1	0	0
54938	SARS2	SARS|SARSM|SERS|SYS|SerRS|SerRSmt|mtSerRS	seryl-tRNA synthetase 2, mitochondrial	MitoCarta3.0	ENSG00000104835|ENSG00000283104	Q9NP81	chr19	1	0	0
55349	CHDH	-	choline dehydrogenase	MitoCarta3.0	ENSG00000016391	Q8NE62	chr3	1	0	0
78988	MRPL57	MRP63|bMRP63	mitochondrial ribosomal protein L57	MitoCarta3.0	ENSG00000173141	Q9BQC6	chr13	1	0	0
414919	C8orf82	-	chromosome 8 open reading frame 82	MitoCarta3.0	ENSG00000213563	Q6P1X6	chr8	1	0	0
124454	EARS2	COXPD12|MSE1|gluRS|mtGlnRS	glutamyl-tRNA synthetase 2, mitochondrial	MitoCarta3.0	ENSG00000103356	Q5JPH6	chr16	1	0	0
9380	GRHPR	GLXR|GLYD|PH2	glyoxylate and hydroxypyruvate reductase	MitoCarta3.0	ENSG00000137106	Q9UBQ7	chr9	1	0	1
123263	MTFMT	COXPD15|FMT1|MC1DN27	mitochondrial methionyl-tRNA formyltransferase	MitoCarta3.0	ENSG00000103707	Q96DP5	chr15	1	0	0
79810	PTCD2	-	pentatricopeptide repeat domain 2	MitoCarta3.0	ENSG00000049883	Q8WV60	chr5	1	0	0
55862	ECHDC1	HEL-S-76|MMCD|dJ351K20.2	ethylmalonyl-CoA decarboxylase 1	MitoCarta3.0	ENSG00000093144	Q9NTX5	chr6	1	0	0
23438	HARS2	HARSL|HARSR|HO3|HisRS|PRLTS2	histidyl-tRNA synthetase 2, mitochondrial	MitoCarta3.0	ENSG00000112855	P49590	chr5	1	0	0
4697	NDUFA4	CI-9k|CI-MLRQ|COXFA4|MLRQ	NDUFA4 mitochondrial complex associated	MitoCarta3.0	ENSG00000189043	O00483	chr7	1	0	0
51079	NDUFA13	B16.6|CDA016|CGI-39|GRIM-19|GRIM19|MC1DN28	NADH:ubiquinone oxidoreductase subunit A13	MitoCarta3.0	ENSG00000186010	Q9P0J0	chr19	1	0	0
128240	NAXE	AIBP|APOA1BP|PEBEL|YJEFN1	NAD(P)HX epimerase	MitoCarta3.0	ENSG00000163382	Q8NCW5	chr1	1	0	0
8834	TMEM11	C17orf35|PM1|PMI	transmembrane protein 11	MitoCarta3.0	ENSG00000178307	P17152	chr17	1	0	0
83642	SELENOO	SELO	selenoprotein O	MitoCarta3.0	ENSG00000073169	Q9BVL4	chr22	1	0	0
162417	NAGS	AGAS|ARGA	N-acetylglutamate synthase	MitoCarta3.0	ENSG00000161653	Q8N159	chr17	1	0	0
3295	HSD17B4	DBP|MFE-2|MFP-2|MPF-2|PRLTS1|SDR8C1	hydroxysteroid 17-beta dehydrogenase 4	MitoCarta3.0	ENSG00000133835	P51659	chr5	1	0	0
55471	NDUFAF7	C2orf56|MidA|PRO1853	NADH:ubiquinone oxidoreductase complex assembly factor 7	MitoCarta3.0	ENSG00000003509	Q7L592	chr2	1	0	0
4942	OAT	GACR|HOGA|OATASE|OKT	ornithine aminotransferase	MitoCarta3.0	ENSG00000065154	P04181	chr10	1	0	0
54534	MRPL50	MRP-L50	mitochondrial ribosomal protein L50	MitoCarta3.0	ENSG00000136897	Q8N5N7	chr9	1	0	0
1349	COX7B	APLCC|LSDMCA2	cytochrome c oxidase subunit 7B	MitoCarta3.0	ENSG00000131174	P24311	chrX	1	0	0
57038	RARS2	ArgRS|DALRD2|PCH6|PRO1992|RARSL	arginyl-tRNA synthetase 2, mitochondrial	MitoCarta3.0	ENSG00000146282	Q5T160	chr6	1	0	0
339229	OXLD1	C17orf90	oxidoreductase like domain containing 1	MitoCarta3.0	ENSG00000204237	Q5BKU9	chr17	1	0	0
51110	LACTB2	CGI-83	lactamase beta 2	MitoCarta3.0	ENSG00000147592	Q53H82	chr8	1	0	0
126328	NDUFA11	B14.7|CI-B14.7|MC1DN14	NADH:ubiquinone oxidoreductase subunit A11	MitoCarta3.0	ENSG00000174886	Q86Y39	chr19	1	0	0
54998	AURKAIP1	AIP|AKIP|MRP-S38	aurora kinase A interacting protein 1	MitoCarta3.0	ENSG00000175756	Q9NWT8	chr1	1	0	0
79145	CHCHD7	COX23	coiled-coil-helix-coiled-coil-helix domain containing 7	MitoCarta3.0	ENSG00000170791	Q9BUK0	chr8	1	0	0
6472	SHMT2	GLYA|HEL-S-51e|SHMT	serine hydroxymethyltransferase 2	MitoCarta3.0	ENSG00000182199	P34897	chr12	1	0	0
10797	MTHFD2	NMDMC	methylenetetrahydrofolate dehydrogenase (NADP+ dependent) 2, methenyltetrahydrofolate cyclohydrolase	MitoCarta3.0	ENSG00000065911	P13995	chr2	1	0	0
51115	RMDN1	CGI-90|FAM82B|RMD-1|RMD1	regulator of microtubule dynamics 1	MitoCarta3.0	ENSG00000176623	Q96DB5	chr8	1	0	0
1373	CPS1	CPSASE1|PHN	carbamoyl-phosphate synthase 1	MitoCarta3.0	ENSG00000021826	P31327	chr2	1	1	0
64928	MRPL14	L14mt|L32mt|MRP-L14|MRP-L32|MRPL32|RMPL32|RPML32	mitochondrial ribosomal protein L14	MitoCarta3.0	ENSG00000180992	Q6P1L8	chr6	1	0	0
51250	MTRES1	C6orf203|HSPC230|PRED31	mitochondrial transcription rescue factor 1	MitoCarta3.0	ENSG00000130349	Q9P0P8	chr6	1	0	0
112724	RDH13	SDR7C3	retinol dehydrogenase 13	MitoCarta3.0	ENSG00000160439|ENSG00000273944|ENSG00000274418|ENSG00000274504|ENSG00000275474|ENSG00000276341|ENSG00000276684|ENSG00000276826|ENSG00000278149|ENSG00000278284	Q8NBN7	chr19	1	0	0
79979	TRMT2B	CXorf34|dJ341D10.3	tRNA methyltransferase 2 homolog B	MitoCarta3.0	ENSG00000188917	Q96GJ1	chrX	1	0	0
64951	MRPS24	HSPC335|MRP-S24|S24mt|bMRP-47|bMRP47	mitochondrial ribosomal protein S24	MitoCarta3.0	ENSG00000062582	Q96EL2	chr7	1	0	0
28958	COA3	CCDC56|COX25|HSPC009|MITRAC12	cytochrome c oxidase assembly factor 3	MitoCarta3.0	ENSG00000183978	Q9Y2R0	chr17	1	0	0
2936	GSR	GR|GSRD|HEL-75|HEL-S-122m	glutathione-disulfide reductase	MitoCarta3.0	ENSG00000104687	P00390	chr8	1	0	0
2021	ENDOG	-	endonuclease G	MitoCarta3.0	ENSG00000167136	Q14249	chr9	1	0	0
587	BCAT2	BCAM|BCATM|BCT2|HVLI|PP18	branched chain amino acid transaminase 2	MitoCarta3.0	ENSG00000105552	O15382	chr19	1	0	0
79736	TEFM	C17orf42	transcription elongation factor, mitochondrial	MitoCarta3.0	ENSG00000172171	Q96QE5	chr17	1	0	0
80221	ACSF2	ACSMW|AVYV493	acyl-CoA synthetase family member 2	MitoCarta3.0	ENSG00000167107	Q96CM8	chr17	1	0	0
55687	TRMU	LCAL3|MTO2|MTU1|TRMT|TRMT1	tRNA mitochondrial 2-thiouridylase	MitoCarta3.0	ENSG00000100416	O75648	chr22	1	0	0
56945	MRPS22	C3orf5|COXPD5|GIBT|GK002|MRP-S22|ODG7|RPMS22	mitochondrial ribosomal protein S22	MitoCarta3.0	ENSG00000175110	P82650	chr3	1	0	0
51056	LAP3	HEL-S-106|LAP|LAPEP|PEPS	leucine aminopeptidase 3	MitoCarta3.0	ENSG00000002549	P28838	chr4	1	0	0
2746	GLUD1	GDH|GDH1|GLUD	glutamate dehydrogenase 1	MitoCarta3.0	ENSG00000148672	P00367	chr10	1	1	0
3155	HMGCL	HL	3-hydroxy-3-methylglutaryl-CoA lyase	MitoCarta3.0	ENSG00000117305	P35914	chr1	1	0	0
2272	FHIT	AP3Aase|FRA3B	fragile histidine triad diadenosine triphosphatase	MitoCarta3.0	ENSG00000189283	P49789	chr3	1	0	0
51650	MRPS33	CGI-139|MRP-S33|PTD003|S33mt	mitochondrial ribosomal protein S33	MitoCarta3.0	ENSG00000090263	Q9Y291	chr7	1	0	0
80224	NUBPL	C14orf127|IND1|MC1DN21|huInd1	nucleotide binding protein like	MitoCarta3.0	ENSG00000151413	Q8TB37	chr14	1	0	0
57226	LYRM2	DJ122O8.2	LYR motif containing 2	MitoCarta3.0	ENSG00000083099	Q9NU23	chr6	1	0	0
255027	MPV17L	M-LPH|MLPH1|MLPH2|MPV17L1	MPV17 mitochondrial inner membrane protein like	MitoCarta3.0	ENSG00000156968|ENSG00000261130|ENSG00000275543|ENSG00000282074	Q2QL34	chr16	1	0	0
90480	GADD45GIP1	CKBBP2|CKbetaBP2|CRIF1|MRP-L59|PLINP|PLINP-1|PRG6|Plinp1	GADD45G interacting protein 1	MitoCarta3.0	ENSG00000179271	Q8TAE8	chr19	1	0	0
7019	TFAM	MTDPS15|MTTF1|MTTFA|TCF6|TCF6L1|TCF6L2|TCF6L3	transcription factor A, mitochondrial	MitoCarta3.0	ENSG00000108064	Q00059	chr10	1	0	0
5832	ALDH18A1	ADCL3|ARCL3A|GSAS|P5CS|PYCS|SPG9|SPG9A|SPG9B	aldehyde dehydrogenase 18 family member A1	MitoCarta3.0	ENSG00000059573	P54886	chr10	1	0	0
54995	OXSM	CEM1|FASN2D|KASI|KS	3-oxoacyl-ACP synthase, mitochondrial	MitoCarta3.0	ENSG00000151093	Q9NWU1	chr3	1	0	1
56267	KYAT3	CCBL2|KAT3|KATIII	kynurenine aminotransferase 3	MitoCarta3.0	ENSG00000137944	Q6YP21	chr1	1	0	0
80222	TARS2	COXPD21|TARSL1|thrRS	threonyl-tRNA synthetase 2, mitochondrial	MitoCarta3.0	ENSG00000143374	Q9BW92	chr1	1	0	0
9238	TBRG4	CPR2|FASTKD4	transforming growth factor beta regulator 4	MitoCarta3.0	ENSG00000136270	Q969Z0	chr7	1	0	0
157378	TMEM65	-	transmembrane protein 65	MitoCarta3.0	ENSG00000164983	Q6PI78	chr8	1	1	0
140823	ROMO1	C20orf52|MTGM|MTGMP|bA353C18.2	reactive oxygen species modulator 1	MitoCarta3.0	ENSG00000125995	P60602	chr20	1	0	0
25824	PRDX5	ACR1|AOEB166|B166|HEL-S-55|PLP|PMP20|PRDX6|PRXV|SBBI10|prx-V	peroxiredoxin 5	MitoCarta3.0	ENSG00000126432	P30044	chr11	1	0	0
29103	DNAJC15	DNAJD1|HSD18|MCJ	DnaJ heat shock protein family (Hsp40) member C15	MitoCarta3.0	ENSG00000120675	Q9Y5T4	chr13	1	0	0
79568	MAIP1	C2orf47	matrix AAA peptidase interacting protein 1	MitoCarta3.0	ENSG00000162972	Q8WWC4	chr2	1	0	0
25994	HIGD1A	HIG1|RCF1a	HIG1 hypoxia inducible domain family member 1A	MitoCarta3.0	ENSG00000181061	Q9Y241	chr3	1	0	0
283951	C16orf91	CCSMST1|URLC5|gs103	chromosome 16 open reading frame 91	MitoCarta3.0	ENSG00000174109	Q4G0I0	chr16	1	0	0
89941	RHOT2	ARHT2|C16orf39|MIRO-2|MIRO2|RASL	ras homolog family member T2	MitoCarta3.0	ENSG00000140983	Q8IXI1	chr16	1	0	0
9673	SLC25A44	-	solute carrier family 25 member 44	MitoCarta3.0	ENSG00000160785	Q96H78	chr1	1	0	0
51179	HAO2	GIG16|HAOX2	hydroxyacid oxidase 2	MitoCarta3.0	ENSG00000116882	Q9NYQ3	chr1	1	0	0
5018	OXA1L	OXA1	OXA1L mitochondrial inner membrane protein	MitoCarta3.0	ENSG00000155463	Q15070	chr14	1	0	0
91137	SLC25A46	HMSN6B	solute carrier family 25 member 46	MitoCarta3.0	ENSG00000164209	Q96AG3	chr5	1	0	1
57665	RDH14	PAN2|SDR7C4	retinol dehydrogenase 14	MitoCarta3.0	ENSG00000240857	Q9HBH5	chr2	1	0	0
9556	ATP5MPL	6.8PL|C14orf2|MLQ|MP68|PLPM	ATP synthase membrane subunit 6.8PL	MitoCarta3.0	ENSG00000156411	P56378	chr14	1	0	0
11238	CA5B	CA-VB|CAVB	carbonic anhydrase 5B	MitoCarta3.0	ENSG00000169239	Q9Y2D0	chrX	1	0	0
80347	COASY	DPCK|NBIA6|NBP|PCH12|PPAT|UKR1|pOV-2	Coenzyme A synthase	MitoCarta3.0	ENSG00000068120	Q13057	chr17	1	1	0
284106	CISD3	MiNT|Miner2	CDGSH iron sulfur domain 3	MitoCarta3.0	ENSG00000274768|ENSG00000277972	P0C7P0	chr17	1	0	0
2954	GSTZ1	GSTZ1-1|MAAI|MAAID|MAI	glutathione S-transferase zeta 1	MitoCarta3.0	ENSG00000100577	O43708	chr14	1	0	0
125965	COX6B2	COXVIB2|CT59	cytochrome c oxidase subunit 6B2	MitoCarta3.0	ENSG00000160471	Q6YFQ2	chr19	1	0	0
51031	GLOD4	C17orf25|CGI-150|HC71	glyoxalase domain containing 4	MitoCarta3.0	ENSG00000167699	Q9HC38	chr17	1	0	0
30	ACAA1	ACAA|PTHIO|THIO	acetyl-CoA acyltransferase 1	MitoCarta3.0	ENSG00000060971	P09110	chr3	1	1	0
54677	CROT	COT	carnitine O-octanoyltransferase	MitoCarta3.0	ENSG00000005469	Q9UKG9	chr7	1	0	0
64146	PDF	-	peptide deformylase, mitochondrial	MitoCarta3.0	ENSG00000258429	Q9HBH1	chr16	1	0	0
90639	COX19	-	cytochrome c oxidase assembly factor COX19	MitoCarta3.0	ENSG00000240230	Q49B96	chr7	1	0	0
275	AMT	GCE|GCST|GCVT|NKH	aminomethyltransferase	MitoCarta3.0	ENSG00000145020	P48728	chr3	1	0	0
55066	PDPR	PDP3	pyruvate dehydrogenase phosphatase regulatory subunit	MitoCarta3.0	ENSG00000090857	Q8NCN5	chr16	1	1	1
57486	NLN	AGTBP|EP24.16|MEP|MOP	neurolysin	MitoCarta3.0	ENSG00000123213	Q9BYT8	chr5	1	0	1
51027	BOLA1	CGI-143	bolA family member 1	MitoCarta3.0	ENSG00000178096	Q9Y3E2	chr1	1	0	0
212	ALAS2	ALAS-E|ALASE|ANH1|ASB|SIDBA1|XLDPP|XLEPP|XLSA	5'-aminolevulinate synthase 2	MitoCarta3.0	ENSG00000158578	P22557	chrX	1	0	0
134266	GRPEL2	Mt-GrpE#2	GrpE like 2, mitochondrial	MitoCarta3.0	ENSG00000164284	Q8TAA5	chr5	1	0	0
501	ALDH7A1	ATQ1|EPD|PDE	aldehyde dehydrogenase 7 family member A1	MitoCarta3.0	ENSG00000164904	P49419	chr5	1	0	0
27440	HDHD5	CECR5	haloacid dehalogenase like hydrolase domain containing 5	MitoCarta3.0	ENSG00000069998	Q9BXW7	chr22	1	0	0
2671	GFER	ALR|ERV1|HERV1|HPO|HPO1|HPO2|HSS|MMCHD|MPMCD	growth factor, augmenter of liver regeneration	MitoCarta3.0	ENSG00000127554	P55789	chr16	1	0	0
83943	IMMP2L	IMMP2L-IT1|IMP2|IMP2-LIKE	inner mitochondrial membrane peptidase subunit 2	MitoCarta3.0	ENSG00000184903	Q96T52	chr7	1	0	0
84701	COX4I2	COX4|COX4-2|COX4B|COX4L2|COXIV-2|dJ857M17.2	cytochrome c oxidase subunit 4I2	MitoCarta3.0	ENSG00000131055	Q96KJ9	chr20	1	0	0
54148	MRPL39	C21orf92|L39mt|L5mt|MRP-L5|MRPL5|MSTP003|PRED22|PRED66|RPML5	mitochondrial ribosomal protein L39	MitoCarta3.0	ENSG00000154719	Q9NYK5	chr21	1	0	0
51166	AADAT	KAT2|KATII|KYAT2	aminoadipate aminotransferase	MitoCarta3.0	ENSG00000109576	Q8N5Z0	chr4	1	0	0
65991	FUNDC2	DC44|HCBP6|HCC3|PD03104	FUN14 domain containing 2	MitoCarta3.0	ENSG00000165775	Q9BWH2	chrX	1	0	0
10434	LYPLA1	APT-1|APT1|LPL-I|LPL1|hAPT1	lysophospholipase 1	MitoCarta3.0	ENSG00000120992	O75608	chr8	1	0	0
5161	PDHA2	PDHAL	pyruvate dehydrogenase E1 subunit alpha 2	MitoCarta3.0	ENSG00000163114	P29803	chr4	1	1	0
54516	MTRF1L	HMRF1L|MRF1L|mtRF1a	mitochondrial translational release factor 1 like	MitoCarta3.0	ENSG00000112031	Q9UGC7	chr6	1	0	0
84705	GTPBP3	COXPD23|GTPBG3|MSS1|MTGP1|THDF1	GTP binding protein 3, mitochondrial	MitoCarta3.0	ENSG00000130299	Q969Y2	chr19	1	0	0
441024	MTHFD2L	-	methylenetetrahydrofolate dehydrogenase (NADP+ dependent) 2 like	MitoCarta3.0	ENSG00000163738	Q9H903	chr4	1	0	0
10730	YME1L1	FTSH|MEG4|OPA11|PAMP|YME1L	YME1 like 1 ATPase	MitoCarta3.0	ENSG00000136758	Q96TA2	chr10	1	0	0
10965	ACOT2	CTE-IA|CTE1A|MTE1|PTE2|PTE2A|ZAP128	acyl-CoA thioesterase 2	MitoCarta3.0	ENSG00000119673	P49753	chr14	1	0	0
84334	COA8	APOP|APOP1|APOPT1|C14orf153	cytochrome c oxidase assembly factor 8	MitoCarta3.0	ENSG00000256053	Q96IL0	chr14	1	0	0
326625	MMAB	ATR|CFAP23|cblB|cob	metabolism of cobalamin associated B	MitoCarta3.0	ENSG00000139428	Q96EY8	chr12	1	0	0
5498	PPOX	PPO|V290M|VP	protoporphyrinogen oxidase	MitoCarta3.0	ENSG00000143224	P50336	chr1	1	0	0
5825	ABCD3	ABC43|CBAS5|PMP70|PXMP1|ZWS2	ATP binding cassette subfamily D member 3	MitoCarta3.0	ENSG00000117528	P28288	chr1	1	0	0
23410	SIRT3	SIR2L3	sirtuin 3	MitoCarta3.0	ENSG00000142082	Q9NTG7	chr11	1	0	0
197257	LDHD	DLACD|DLD	lactate dehydrogenase D	MitoCarta3.0	ENSG00000166816	Q86WU2	chr16	1	0	0
84311	MRPL45	L45mt|MRP-L45	mitochondrial ribosomal protein L45	MitoCarta3.0	ENSG00000277936|ENSG00000278845	B4DEF8	chr17	1	0	1
91574	C12orf65	COXPD7|SPG55	chromosome 12 open reading frame 65	MitoCarta3.0	ENSG00000130921	Q9H3J6	chr12	1	1	0
196294	IMMP1L	IMMP1|IMP1|IMP1-LIKE	inner mitochondrial membrane peptidase subunit 1	MitoCarta3.0	ENSG00000148950	Q96LU5	chr11	1	0	0
5428	POLG	MDP1|MIRAS|MTDPS4A|MTDPS4B|PEO|POLG1|POLGA|SANDO|SCAE	DNA polymerase gamma, catalytic subunit	MitoCarta3.0	ENSG00000140521	P54098	chr15	1	0	0
64756	ATPAF1	ATP11|ATP11p	ATP synthase mitochondrial F1 complex assembly factor 1	MitoCarta3.0	ENSG00000123472	Q5TC12	chr1	1	0	0
2647	BLOC1S1	BLOS1|BORCS1|GCN5L1|MICoA|RT14	biogenesis of lysosomal organelles complex 1 subunit 1	MitoCarta3.0	ENSG00000135441	P78537	chr12	1	0	0
160428	ALDH1L2	mtFDH	aldehyde dehydrogenase 1 family member L2	MitoCarta3.0	ENSG00000136010	Q3SY69	chr12	1	0	0
285521	COX18	COX18HS	cytochrome c oxidase assembly factor COX18	MitoCarta3.0	ENSG00000163626	Q8N8Q8	chr4	1	0	0
1371	CPOX	COX|CPO|CPX|HARPO|HCP	coproporphyrinogen oxidase	MitoCarta3.0	ENSG00000080819	P36551	chr3	1	0	0
23530	NNT	GCCD4	nicotinamide nucleotide transhydrogenase	MitoCarta3.0	ENSG00000112992	Q13423	chr5	1	0	0
284184	NDUFAF8	C17orf89|MC1DN34	NADH:ubiquinone oxidoreductase complex assembly factor 8	MitoCarta3.0	ENSG00000224877	A1L188	chr17	1	0	0
91419	ATP23	KUB3|XRCC6BP1	ATP23 metallopeptidase and ATP synthase assembly factor homolog	MitoCarta3.0	ENSG00000166896|ENSG00000262145	Q9Y6H3	chr12	1	0	0
79877	DCAKD	-	dephospho-CoA kinase domain containing	MitoCarta3.0	ENSG00000172992	Q8WVC6	chr17	1	0	0
9551	ATP5MF	ATP5J2|ATP5JL	ATP synthase membrane subunit f	MitoCarta3.0	ENSG00000241468	P56134	chr7	1	0	0
6566	SLC16A1	HHF7|MCT|MCT1|MCT1D	solute carrier family 16 member 1	0	ENSG00000155380|ENSG00000281917	P53985	chr1	0	1	0
81855	SFXN3	BA108L7.2|SFX3|SLC56A3	sideroflexin 3	MitoCarta3.0	ENSG00000107819	Q9BWM7	chr10	1	0	0
83752	LONP2	LONP|LONPL|PLON|PSLON	lon peptidase 2, peroxisomal	0	ENSG00000102910	Q86WA8	chr16	0	0	0
10157	AASS	LKR/SDH|LKRSDH|LORSDH	aminoadipate-semialdehyde synthase	MitoCarta3.0	ENSG00000008311	Q9UDR5	chr7	1	0	0
56616	DIABLO	DFNA64|SMAC	diablo IAP-binding mitochondrial protein	MitoCarta3.0	ENSG00000184047	Q9NR28	chr12	1	0	0
341947	COX8C	COX8-3	cytochrome c oxidase subunit 8C	MitoCarta3.0	ENSG00000187581|ENSG00000277018	Q7Z4L0	chr14	1	0	0
5827	PXMP2	MPV17L3|PMP22	peroxisomal membrane protein 2	MitoCarta3.0	ENSG00000176894	Q9NR77	chr12	1	0	0
64902	AGXT2	AGT2|BAIBA|DAIBAT	alanine--glyoxylate aminotransferase 2	MitoCarta3.0	ENSG00000113492	Q9BYV1	chr5	1	0	0
27165	GLS2	GA|GLS|LGA|hLGA	glutaminase 2	MitoCarta3.0	ENSG00000135423	Q9UI32	chr12	1	0	0
79135	APOO	FAM121B|MIC26|MICOS26|Mic23|My025	apolipoprotein O	MitoCarta3.0	ENSG00000184831	Q9BUR5	chrX	1	0	0
84129	ACAD11	ACAD-11	acyl-CoA dehydrogenase family member 11	MitoCarta3.0	ENSG00000240303	Q709F0	chr3	1	0	0
401207	C5orf63	YDR286C	chromosome 5 open reading frame 63	MitoCarta3.0	ENSG00000164241	A6NC05	chr5	1	0	0
112817	HOGA1	C10orf65|DHDPS2|DHDPSL|HP3|NPL2	4-hydroxy-2-oxoglutarate aldolase 1	MitoCarta3.0	ENSG00000241935	Q86XE5	chr10	1	0	0
54902	TTC19	2010204O13Rik|MC3DN2	tetratricopeptide repeat domain 19	MitoCarta3.0	ENSG00000011295	Q6DKK2	chr17	1	0	0
51335	NGRN	DSC92	neugrin, neurite outgrowth associated	MitoCarta3.0	ENSG00000182768	Q9NPE2	chr15	1	0	0
285343	TCAIM	C3orf23|TOAG-1|TOAG1	T cell activation inhibitor, mitochondrial	MitoCarta3.0	ENSG00000179152	Q8N3R3	chr3	1	0	0
2653	GCSH	GCE|NKH	glycine cleavage system protein H	MitoCarta3.0	ENSG00000140905	P23434	chr16	1	0	0
23408	SIRT5	SIR2L5	sirtuin 5	MitoCarta3.0	ENSG00000124523	Q9NXA8	chr6	1	0	0
84706	GPT2	ALT2|GPT 2|MRT49	glutamic--pyruvic transaminase 2	MitoCarta3.0	ENSG00000166123	Q8TD30	chr16	1	1	0
100188893	TOMM6	OBTP|TOM6	translocase of outer mitochondrial membrane 6	MitoCarta3.0	ENSG00000214736	Q96B49	chr6	1	0	0
26355	FAM162A	C3orf28|E2IG5|HGTD-P	family with sequence similarity 162 member A	MitoCarta3.0	ENSG00000114023	Q96A26	chr3	1	0	0
10058	ABCB6	ABC|LAN|MTABC3|PRP|umat	ATP binding cassette subfamily B member 6 (Langereis blood group)	MitoCarta3.0	ENSG00000115657	Q9NP58	chr2	1	0	0
28992	MACROD1	LRP16	mono-ADP ribosylhydrolase 1	MitoCarta3.0	ENSG00000133315	Q9BQ69	chr11	1	0	0
7263	TST	RDS	thiosulfate sulfurtransferase	MitoCarta3.0	ENSG00000128311	Q16762	chr22	1	0	0
56181	MTFR1L	FAM54B|HYST1888|MST116|MSTP116	mitochondrial fission regulator 1 like	MitoCarta3.0	ENSG00000117640	Q9H019	chr1	1	0	0
56948	SDR39U1	C14orf124|HCDI	short chain dehydrogenase/reductase family 39U member 1	MitoCarta3.0	ENSG00000100445	Q9NRG7	chr14	1	0	0
29958	DMGDH	DMGDHD|ME2GLYDH	dimethylglycine dehydrogenase	MitoCarta3.0	ENSG00000132837	Q9UI17	chr5	1	0	0
9016	SLC25A14	BMCP1|UCP5	solute carrier family 25 member 14	MitoCarta3.0	ENSG00000102078	O95258	chrX	1	0	0
10650	PRELID3A	C18orf43|HFL-EDDG1|SLMO1	PRELI domain containing 3A	MitoCarta3.0	ENSG00000141391	Q96N28	chr18	1	0	0
10478	SLC25A17	PMP34	solute carrier family 25 member 17	0	ENSG00000100372	O43808	chr22	0	0	0
84269	CHCHD5	C2orf9|CHTM1|MIC14|MIX14	coiled-coil-helix-coiled-coil-helix domain containing 5	MitoCarta3.0	ENSG00000125611	Q9BSY4	chr2	1	0	0
9868	TOMM70	TOMM70A|Tom70	translocase of outer mitochondrial membrane 70	MitoCarta3.0	ENSG00000154174	O94826	chr3	1	0	0
4817	NIT1	-	nitrilase 1	MitoCarta3.0	ENSG00000158793	Q86X76	chr1	1	0	0
81889	FAHD1	C16orf36|YISKL	fumarylacetoacetate hydrolase domain containing 1	MitoCarta3.0	ENSG00000180185	Q6P587	chr16	1	0	0
90550	MCU	C10orf42|CCDC109A|HsMCU	mitochondrial calcium uniporter	MitoCarta3.0	ENSG00000156026	Q8NE86	chr10	1	0	0
1593	CYP27A1	CP27|CTX|CYP27	cytochrome P450 family 27 subfamily A member 1	MitoCarta3.0	ENSG00000135929	Q02318	chr2	1	0	0
4190	MDH1	EIEE88|HEL-S-32|MDH-s|MDHA|MGC:1375|MOR2	malate dehydrogenase 1	mito-interacting	ENSG00000014641	P40925	chr2	0	0	0
9812	DELE1	DELE|DELE1(L)|KIAA0141	DAP3 binding cell death enhancer 1	MitoCarta3.0	ENSG00000081791	Q14154	chr5	1	0	0
79675	FASTKD1	-	FAST kinase domains 1	MitoCarta3.0	ENSG00000138399	Q53R41	chr2	1	0	0
10240	MRPS31	IMOGN38|MRP-S31|S31mt	mitochondrial ribosomal protein S31	MitoCarta3.0	ENSG00000102738	Q92665	chr13	1	0	0
10840	ALDH1L1	10-FTHFDH|10-fTHF|FDH|FTHFD	aldehyde dehydrogenase 1 family member L1	MitoCarta3.0	ENSG00000144908	O75891	chr3	1	0	0
26024	PTCD1	-	pentatricopeptide repeat domain 1	MitoCarta3.0	ENSG00000106246	O75127	chr7	1	0	0
3032	HADHB	ECHB|MSTP029|MTPB|TP-BETA	hydroxyacyl-CoA dehydrogenase trifunctional multienzyme complex subunit beta	MitoCarta3.0	ENSG00000138029	P55084	chr2	1	0	0
54802	TRIT1	COXPD35|GRO1|IPPT|IPT|IPTase|MOD5|hGRO1	tRNA isopentenyltransferase 1	MitoCarta3.0	ENSG00000043514	Q9H3H1	chr1	1	0	0
54675	CRLS1	C20orf155|CLS|CLS1|GCD10|dJ967N21.6	cardiolipin synthase 1	MitoCarta3.0	ENSG00000088766	Q9UJA2	chr20	1	1	1
132158	GLYCTK	HBEBP2|HBEBP4|HBeAgBP4A	glycerate kinase	MitoCarta3.0	ENSG00000168237	Q8IVS8	chr3	1	0	0
81034	SLC25A32	MFT|MFTC|RREI	solute carrier family 25 member 32	MitoCarta3.0	ENSG00000164933	Q9H2D1	chr8	1	0	0
57505	AARS2	AARSL|COXPD8|LKENP|MT-ALARS|MTALARS	alanyl-tRNA synthetase 2, mitochondrial	MitoCarta3.0	ENSG00000124608	Q5JTZ9	chr6	1	0	0
9941	EXOG	ENDOGL1|ENDOGL2|ENGL|ENGL-a|ENGL-b|ENGLA|ENGLB	exo/endonuclease G	MitoCarta3.0	ENSG00000157036	Q9Y2C4	chr3	1	1	0
51142	CHCHD2	C7orf17|MIX17B|MNRR1|NS2TP|PARK22	coiled-coil-helix-coiled-coil-helix domain containing 2	MitoCarta3.0	ENSG00000106153	Q9Y6H1	chr7	1	0	0
8564	KMO	dJ317G22.1	kynurenine 3-monooxygenase	MitoCarta3.0	ENSG00000117009	O15229	chr1	1	0	0
94097	SFXN5	BBG-TCC|SLC56A5	sideroflexin 5	MitoCarta3.0	ENSG00000144040	Q8TD22	chr2	1	0	0
60528	ELAC2	COXPD17|ELC2|HPC2	elaC ribonuclease Z 2	MitoCarta3.0	ENSG00000006744	Q9BQ52	chr17	1	0	0
2876	GPX1	GPXD|GSHPX1	glutathione peroxidase 1	MitoCarta3.0	ENSG00000233276	P07203	chr3	1	0	0
1375	CPT1B	CPT1-M|CPT1M|CPTI|CPTI-M|M-CPT1|MCCPT1|MCPT1	carnitine palmitoyltransferase 1B	MitoCarta3.0	ENSG00000205560	Q92523	chr22	1	0	0
4199	ME1	HUMNDME|MES	malic enzyme 1	mito-interacting	ENSG00000065833	P48163	chr6	0	0	0
51024	FIS1	CGI-135|TTC11	fission, mitochondrial 1	MitoCarta3.0	ENSG00000214253	Q9Y3D6	chr7	1	0	0
27166	PRELID1	CGI-106|PRELI|PX19|SBBI12	PRELI domain containing 1	MitoCarta3.0	ENSG00000169230	Q9Y255	chr5	1	0	0
7352	UCP3	SLC25A9	uncoupling protein 3	MitoCarta3.0	ENSG00000175564	P55916	chr11	1	0	0
9481	SLC25A27	UCP4	solute carrier family 25 member 27	MitoCarta3.0	ENSG00000153291	O95847	chr6	1	0	0
55972	SLC25A40	MCFP	solute carrier family 25 member 40	MitoCarta3.0	ENSG00000075303	Q8TBP6	chr7	1	0	0
79085	SLC25A23	APC2|MCSC2|SCaMC-3	solute carrier family 25 member 23	MitoCarta3.0	ENSG00000125648	Q9BV35	chr19	1	0	0
51409	HEMK1	HEMK|MPRMC|MTQ1	HemK methyltransferase family member 1	MitoCarta3.0	ENSG00000114735	Q9Y5R4	chr3	1	0	0
55186	SLC25A36	PNC2	solute carrier family 25 member 36	MitoCarta3.0	ENSG00000114120	Q96CQ1	chr3	1	0	0
115209	OMA1	2010001O09Rik|DAB1|MPRP-1|MPRP1|YKR087C|ZMPOMA1|peptidase	OMA1 zinc metallopeptidase	MitoCarta3.0	ENSG00000162600	Q96E52	chr1	1	0	0
137994	LETM2	SLC55A2	leucine zipper and EF-hand containing transmembrane protein 2	MitoCarta3.0	ENSG00000165046	Q2VYF4	chr8	1	0	0
115817	DHRS1	SDR19C1	dehydrogenase/reductase 1	MitoCarta3.0	ENSG00000157379|ENSG00000284868	Q96LJ7	chr14	1	0	0
2040	STOM	BND7|EPB7|EPB72	stomatin	MitoCarta3.0	ENSG00000148175	P27105	chr9	1	0	0
29081	METTL5	HSPC133|MRT72	methyltransferase like 5	MitoCarta3.0	ENSG00000138382	Q9NRN9	chr2	1	0	0
4482	MSRA	PMSR	methionine sulfoxide reductase A	MitoCarta3.0	ENSG00000175806|ENSG00000285250	Q9UJ68	chr8	1	0	0
254552	NUDT8	-	nudix hydrolase 8	MitoCarta3.0	ENSG00000167799	Q8WV74	chr11	1	0	0
349565	NMNAT3	FKSG76|PNAT-3|PNAT3	nicotinamide nucleotide adenylyltransferase 3	MitoCarta3.0	ENSG00000163864	Q96T66	chr3	1	0	0
54977	SLC25A38	SIDBA2	solute carrier family 25 member 38	MitoCarta3.0	ENSG00000144659	Q96DW6	chr3	1	0	0
84769	MPV17L2	FKSG24	MPV17 mitochondrial inner membrane protein like 2	MitoCarta3.0	ENSG00000254858	Q567V2	chr19	1	0	0
47	ACLY	ACL|ATPCL|CLATP	ATP citrate lyase	MitoCarta3.0	ENSG00000131473	P53396	chr17	1	0	0
225	ABCD2	ABC39|ALDL1|ALDR|ALDRP|hALDR	ATP binding cassette subfamily D member 2	MitoCarta3.0	ENSG00000173208	Q9UBJ2	chr12	1	0	0
80308	FLAD1	FAD1|FADS|LSMFLAD|PP591	flavin adenine dinucleotide synthetase 1	MitoCarta3.0	ENSG00000160688	Q8NFF5	chr1	1	0	0
51601	LIPT1	LIPT1D	lipoyltransferase 1	MitoCarta3.0	ENSG00000144182	Q9Y234	chr2	1	0	0
80017	DGLUCY	C14orf159	D-glutamate cyclase	MitoCarta3.0	ENSG00000133943	Q7Z3D6	chr14	1	0	0
5106	PCK2	PEPCK|PEPCK-M|PEPCK2	phosphoenolpyruvate carboxykinase 2, mitochondrial	MitoCarta3.0	ENSG00000100889|ENSG00000285241	Q16822	chr14	1	0	0
133686	NADK2	C5orf33|DECRD|MNADK|NADKD1	NAD kinase 2, mitochondrial	MitoCarta3.0	ENSG00000152620	Q4G0N4	chr5	1	0	0
3099	HK2	HKII|HXK2	hexokinase 2	mito-interacting	ENSG00000159399	P52789	chr2	0	0	0
4357	MPST	MST|TST2|TUM1	mercaptopyruvate sulfurtransferase	MitoCarta3.0	ENSG00000128309	P25325	chr22	1	0	0
25961	NUDT13	-	nudix hydrolase 13	MitoCarta3.0	ENSG00000166321	Q86X67	chr10	1	0	0
31	ACACA	ACAC|ACACAD|ACC|ACC1|ACCA	acetyl-CoA carboxylase alpha	MitoCarta3.0	ENSG00000275176|ENSG00000278540	Q13085	chr17	1	0	0
18	ABAT	GABA-AT|GABAT|NPD009	4-aminobutyrate aminotransferase	MitoCarta3.0	ENSG00000183044	P80404	chr16	1	0	0
3158	HMGCS2	-	3-hydroxy-3-methylglutaryl-CoA synthase 2	MitoCarta3.0	ENSG00000134240	P54868	chr1	1	0	0
7915	ALDH5A1	SSADH|SSDH	aldehyde dehydrogenase 5 family member A1	MitoCarta3.0	ENSG00000112294	P51649	chr6	1	0	0
548596	CKMT1A	CKMT1|U-MtCK|mia-CK	creatine kinase, mitochondrial 1A	MitoCarta3.0	ENSG00000223572	0	chr15	1	0	0
23761	PISD	DJ858B16|LIBF|PSD|PSDC|PSSC|dJ858B16.2	phosphatidylserine decarboxylase	MitoCarta3.0	ENSG00000241878	Q9UG56	chr22	1	0	0
4710	NDUFB4	B15|CI-B15	NADH:ubiquinone oxidoreductase subunit B4	MitoCarta3.0	ENSG00000065518	O95168	chr3	1	0	0
10975	UQCR11	0710008D09Rik|QCR10|UQCR	ubiquinol-cytochrome c reductase, complex III subunit XI	MitoCarta3.0	ENSG00000127540	O14957	chr19	1	0	0
84908	FAM136A	-	family with sequence similarity 136 member A	MitoCarta3.0	ENSG00000035141	Q96C01	chr2	1	0	0
401505	TOMM5	C9orf105|Tom5|bA613M10.3	translocase of outer mitochondrial membrane 5	MitoCarta3.0	ENSG00000175768	Q8N4H5	chr9	1	0	0
27429	HTRA2	MGCA8|OMI|PARK13|PRSS25	HtrA serine peptidase 2	MitoCarta3.0	ENSG00000115317	O43464	chr2	1	0	0
2821	GPI	AMF|GNPI|NLK|PGI|PHI|SA-36|SA36	glucose-6-phosphate isomerase	mito-interacting	ENSG00000105220|ENSG00000282019	P06744	chr19	0	0	0
4694	NDUFA1	CI-MWFE|MC1DN12|MWFE|ZNF183	NADH:ubiquinone oxidoreductase subunit A1	MitoCarta3.0	ENSG00000125356	O15239	chrX	1	0	0
2987	GUK1	GMK	guanylate kinase 1	MitoCarta3.0	ENSG00000143774	Q16774	chr1	1	0	0
728294	D2HGDH	D2HGD	D-2-hydroxyglutarate dehydrogenase	MitoCarta3.0	ENSG00000180902	Q8N465	chr2	1	0	0
80207	OPA3	MGA3	outer mitochondrial membrane lipid metabolism regulator OPA3	MitoCarta3.0	ENSG00000125741	Q9H6K4	chr19	1	0	0
57016	AKR1B10	AKR1B11|AKR1B12|ALDRLn|ARL-1|ARL1|HIS|HSI	aldo-keto reductase family 1 member B10	MitoCarta3.0	ENSG00000198074	O60218	chr7	1	0	0
5264	PHYH	LN1|LNAP1|PAHX|PHYH1|RD	phytanoyl-CoA 2-hydroxylase	MitoCarta3.0	ENSG00000107537	O14832	chr10	1	0	0
91942	NDUFAF2	B17.2L|MC1DN10|MMTN|NDUFA12L|mimitin	NADH:ubiquinone oxidoreductase complex assembly factor 2	MitoCarta3.0	ENSG00000164182	Q8N183	chr5	1	0	0
51295	ECSIT	SITPEC	ECSIT signaling integrator	MitoCarta3.0	ENSG00000130159	Q9BQ95	chr19	1	0	0
55486	PARL	PRO2207|PSARL|PSARL1|PSENIP2|RHBDS1	presenilin associated rhomboid like	MitoCarta3.0	ENSG00000175193|ENSG00000283765	Q9H300	chr3	1	0	0
28977	MRPL42	HSPC204|L31MT|L42MT|MRP-L31|MRP-L42|MRP-S32|MRPL31|MRPS32|PTD007|RPML31|S32MT	mitochondrial ribosomal protein L42	MitoCarta3.0	ENSG00000198015	Q9Y6G3	chr12	1	0	0
3338	DNAJC4	DANJC4|HSPF2|MCG18	DnaJ heat shock protein family (Hsp40) member C4	MitoCarta3.0	ENSG00000110011	Q9NNZ3	chr11	1	0	0
51025	PAM16	CGI-136|MAGMAS|SMDMDM|TIM16|TIMM16	presequence translocase associated motor 16	MitoCarta3.0	ENSG00000217930|ENSG00000282228	Q9Y3D7	chr16	1	0	0
224	ALDH3A2	ALDH10|FALDH|SLS	aldehyde dehydrogenase 3 family member A2	MitoCarta3.0	ENSG00000072210	P51648	chr17	1	0	0
23305	ACSL6	ACS2|FACL6|LACS 6|LACS2|LACS5	acyl-CoA synthetase long chain family member 6	MitoCarta3.0	ENSG00000164398	Q9UKU0	chr5	1	0	0
219743	TYSND1	NET41	trypsin like peroxisomal matrix peptidase 1	0	ENSG00000156521	Q2T9J0	chr10	0	0	0
57380	MRS2	HPT|MRS2L	magnesium transporter MRS2	MitoCarta3.0	ENSG00000124532	Q9HD23	chr6	1	0	0
55347	ABHD10	-	abhydrolase domain containing 10, depalmitoylase	MitoCarta3.0	ENSG00000144827	Q9NUJ1	chr3	1	0	0
135114	HINT3	HINT4	histidine triad nucleotide binding protein 3	MitoCarta3.0	ENSG00000111911	Q9NQE9	chr6	1	0	0
11264	PXMP4	PMP24	peroxisomal membrane protein 4	MitoCarta3.0	ENSG00000101417	Q9Y6I8	chr20	1	0	0
64172	OSGEPL1	OSGEPL|Qri7	O-sialoglycoprotein endopeptidase like 1	MitoCarta3.0	ENSG00000128694	Q9H4B0	chr2	1	0	0
318	NUDT2	APAH1	nudix hydrolase 2	MitoCarta3.0	ENSG00000164978	P50583	chr9	1	0	0
80777	CYB5B	CYB5-M|CYPB5M|OMB5	cytochrome b5 type B	MitoCarta3.0	ENSG00000103018	O43169	chr16	1	0	0
2926	GRSF1	-	G-rich RNA sequence binding factor 1	MitoCarta3.0	ENSG00000132463	Q12849	chr4	1	0	0
28973	MRPS18B	C6orf14|HSPC183|HumanS18a|MRP-S18-2|MRPS18-2|PTD017|S18amt	mitochondrial ribosomal protein S18B	MitoCarta3.0	ENSG00000203624|ENSG00000204568|ENSG00000223775|ENSG00000226111|ENSG00000227420|ENSG00000229861|ENSG00000233813	Q9Y676	chr6	1	0	0
84277	DNAJC30	WBSCR18	DnaJ heat shock protein family (Hsp40) member C30	MitoCarta3.0	ENSG00000176410	Q96LL9	chr7	1	0	0
847	CAT	-	catalase	MitoCarta3.0	ENSG00000121691	P04040	chr11	1	0	0
1716	DGUOK	MTDPS3|NCPH|PEOB4|dGK	deoxyguanosine kinase	MitoCarta3.0	ENSG00000114956	Q16854	chr2	1	1	0
23597	ACOT9	ACATE2|CGI-16|MT-ACT48|MTACT48	acyl-CoA thioesterase 9	MitoCarta3.0	ENSG00000123130	Q9Y305	chrX	1	0	0
84532	ACSS1	ACAS2L|ACECS1|AceCS2L	acyl-CoA synthetase short chain family member 1	MitoCarta3.0	ENSG00000154930	Q9NUB1	chr20	1	0	0
55312	RFK	RIFK	riboflavin kinase	MitoCarta3.0	ENSG00000135002	Q969G6	chr9	1	0	0
56910	STARD7	FAME2|GTT1	StAR related lipid transfer domain containing 7	MitoCarta3.0	ENSG00000084090	Q9NQZ5	chr2	1	0	1
56994	CHPT1	CPT|CPT1	choline phosphotransferase 1	MitoCarta3.0	ENSG00000111666	Q8WUD6	chr12	1	0	0
51300	TIMMDC1	C3orf1|MC1DN31	translocase of inner mitochondrial membrane domain containing 1	MitoCarta3.0	ENSG00000113845	Q9NPL8	chr3	1	0	0
219938	SPATA19	CT132|SPAS1|spergen1	spermatogenesis associated 19	MitoCarta3.0	ENSG00000166118	Q7Z5L4	chr11	1	0	0
10553	HTATIP2	CC3|SDR44U1|TIP30	HIV-1 Tat interactive protein 2	MitoCarta3.0	ENSG00000109854	Q9BUP3	chr11	1	0	0
8574	AKR7A2	AFAR|AFAR1|AFB1-AR1|AKR7	aldo-keto reductase family 7 member A2	MitoCarta3.0	ENSG00000053371	O43488	chr1	1	0	0
1854	DUT	dUTPase	deoxyuridine triphosphatase	MitoCarta3.0	ENSG00000128951	P33316	chr15	1	0	0
9703	KIAA0100	BCOX|BCOX1|CT101|FMP27	KIAA0100	0	ENSG00000007202	Q14667	chr17	0	0	0
25979	DHRS7B	CGI-93|SDR32C1	dehydrogenase/reductase 7B	MitoCarta3.0	ENSG00000109016	Q6IAN0	chr17	1	0	0
9617	MTRF1	MRF1|MTTRF1|RF1	mitochondrial translation release factor 1	MitoCarta3.0	ENSG00000120662	O75570	chr13	1	0	1
55260	TMEM143	-	transmembrane protein 143	MitoCarta3.0	ENSG00000161558	Q96AN5	chr19	1	0	0
56953	NT5M	dNT-2|dNT2|mdN	5',3'-nucleotidase, mitochondrial	MitoCarta3.0	ENSG00000205309	Q9NPB1	chr17	1	0	0
55288	RHOT1	ARHT1|MIRO-1|MIRO1	ras homolog family member T1	MitoCarta3.0	ENSG00000126858	Q8IXI2	chr17	1	0	0
4833	NME4	NDPK-D|NM23H4|nm23-H4	NME/NM23 nucleoside diphosphate kinase 4	MitoCarta3.0	ENSG00000103202	O00746	chr16	1	0	0
10588	MTHFS	HsT19268|NEDMEHM	methenyltetrahydrofolate synthetase	MitoCarta3.0	ENSG00000136371	P49914	chr15	1	0	0
90580	TIMM29	C19orf52|TIM29	translocase of inner mitochondrial membrane 29	MitoCarta3.0	ENSG00000142444	Q9BSF4	chr19	1	0	0
55163	PNPO	HEL-S-302|PDXPO	pyridoxamine 5'-phosphate oxidase	MitoCarta3.0	ENSG00000108439	Q9NVS9	chr17	1	0	0
3417	IDH1	HEL-216|HEL-S-26|IDCD|IDH|IDP|IDPC|PICD	isocitrate dehydrogenase (NADP(+)) 1	0	ENSG00000138413	O75874	chr2	0	0	0
221154	MICU2	1110008L20Rik|EFHA1	mitochondrial calcium uptake 2	MitoCarta3.0	ENSG00000165487	Q8IYU8	chr13	1	0	0
84105	PCBD2	DCOH2|DCOHM|PHS2	pterin-4 alpha-carbinolamine dehydratase 2	MitoCarta3.0	ENSG00000132570	Q9H0N5	chr5	1	0	0
55278	QRSL1	COXPD40|GatA	glutaminyl-tRNA amidotransferase subunit QRSL1	MitoCarta3.0	ENSG00000130348	Q9H0R6	chr6	1	0	0
57143	ADCK1	-	aarF domain containing kinase 1	MitoCarta3.0	ENSG00000063761	Q86TW2	chr14	1	0	0
9588	PRDX6	1-Cys|AOP2|HEL-S-128m|NSGPx|PRX|aiPLA2|p29	peroxiredoxin 6	MitoCarta3.0	ENSG00000117592	P30041	chr1	1	1	0
7086	TKT	HEL-S-48|HEL107|SDDHD|TK|TKT1	transketolase	mito-interacting	ENSG00000163931	P29401	chr3	0	1	0
8508	NIPSNAP1	-	nipsnap homolog 1	MitoCarta3.0	ENSG00000184117	Q9BPW8	chr22	1	0	0
2617	GARS1	CMT2D|DSMAV|GARS|GlyRS|HMN5|SMAD1	glycyl-tRNA synthetase 1	MitoCarta3.0	ENSG00000106105	P41250	chr7	1	0	0
123876	ACSM2A	A-923A4.1|ACSM2	acyl-CoA synthetase medium chain family member 2A	MitoCarta3.0	ENSG00000183747	Q08AH3	chr16	1	0	0
84275	SLC25A33	BMSC-MCP|PNC1	solute carrier family 25 member 33	MitoCarta3.0	ENSG00000171612	Q9BSK2	chr1	1	0	0
207063	DHRSX	CXorf11|DHRS5X|DHRS5Y|DHRSXY|DHRSY|SDR46C1|SDR7C6	dehydrogenase/reductase X-linked	0	ENSG00000169084	Q8N5I4	chrX	0	0	0
201229	LYRM9	C17orf108|HSD24	LYR motif containing 9	MitoCarta3.0	ENSG00000232859	A8MSI8	chr17	1	0	0
53917	RAB24	-	RAB24, member RAS oncogene family	MitoCarta3.0	ENSG00000169228	Q969Q5	chr5	1	0	0
25973	PARS2	EIEE75|MT-PRORS|proRS	prolyl-tRNA synthetase 2, mitochondrial	MitoCarta3.0	ENSG00000162396	Q7L3T8	chr1	1	0	0
122704	MRPL52	-	mitochondrial ribosomal protein L52	MitoCarta3.0	ENSG00000172590	Q86TS9	chr14	1	1	0
80324	PUS1	MLASA1	pseudouridine synthase 1	MitoCarta3.0	ENSG00000177192	Q9Y606	chr12	1	0	0
2806	GOT2	KAT4|KATIV|KYAT4|mitAAT	glutamic-oxaloacetic transaminase 2	MitoCarta3.0	ENSG00000125166	P00505	chr16	1	0	0
55739	NAXD	CARKD|LP3298|PEBEL2	NAD(P)HX dehydratase	MitoCarta3.0	ENSG00000213995	Q8IW45	chr13	1	0	0
84680	ACCS	ACS|PHACS	1-aminocyclopropane-1-carboxylate synthase homolog (inactive)	MitoCarta3.0	ENSG00000110455	Q96QU6	chr11	1	0	0
51651	PTRH2	BIT1|CFAP37|CGI-147|IMNEPD|PTH|PTH 2|PTH2	peptidyl-tRNA hydrolase 2	MitoCarta3.0	ENSG00000141378	Q9Y3E5	chr17	1	0	0
9489	PGS1	-	phosphatidylglycerophosphate synthase 1	MitoCarta3.0	ENSG00000087157	Q32NB8	chr17	1	0	0
55074	OXR1	CHEGDD|Nbla00307|TLDC3	oxidation resistance 1	MitoCarta3.0	ENSG00000164830	Q8N573	chr8	1	0	0
127018	LYPLAL1	Q96AV0	lysophospholipase like 1	MitoCarta3.0	ENSG00000143353	Q5VWZ2	chr1	1	0	0
54943	DNAJC28	C21orf55|C21orf78	DnaJ heat shock protein family (Hsp40) member C28	MitoCarta3.0	ENSG00000177692|ENSG00000262911	Q9NX36	chr21	1	0	0
9446	GSTO1	GSTO 1-1|GSTTLp28|HEL-S-21|P28|SPG-R	glutathione S-transferase omega 1	mito-interacting	ENSG00000148834	P78417	chr10	0	1	0
2356	FPGS	-	folylpolyglutamate synthase	MitoCarta3.0	ENSG00000136877	Q05932	chr9	1	0	0
374882	TMEM205	UNQ501	transmembrane protein 205	MitoCarta3.0	ENSG00000105518	Q6UW68	chr19	1	0	0
401612	SLC25A53	MCART6	solute carrier family 25 member 53	MitoCarta3.0	ENSG00000269743	Q5H9E4	chrX	1	0	0
150209	AIFM3	AIFL	apoptosis inducing factor mitochondria associated 3	MitoCarta3.0	ENSG00000183773	Q96NN9	chr22	1	0	0
4257	MGST1	GST12|MGST|MGST-I	microsomal glutathione S-transferase 1	MitoCarta3.0	ENSG00000008394	P10620	chr12	1	0	0
154664	ABCA13	-	ATP binding cassette subfamily A member 13	0	ENSG00000179869	Q86UQ4	chr7	0	0	0
51537	MTFP1	HSPC242|MTP18	mitochondrial fission process 1	MitoCarta3.0	ENSG00000242114	Q9UDX5	chr22	1	0	0
10381	TUBB3	CDCBM|CDCBM1|CFEOM3|CFEOM3A|FEOM3|TUBB4|beta-4	tubulin beta 3 class III	mito-interacting	ENSG00000258947	Q13509	chr16	0	0	0
51287	COA4	CHCHD8|CMC3|E2IG2	cytochrome c oxidase assembly factor 4 homolog	MitoCarta3.0	ENSG00000181924	Q9NYJ1	chr11	1	0	0
60491	NIF3L1	ALS2CR1|CALS-7|MDS015	NGG1 interacting factor 3 like 1	MitoCarta3.0	ENSG00000196290	Q9GZT8	chr2	1	0	0
126789	PUSL1	-	pseudouridine synthase like 1	MitoCarta3.0	ENSG00000169972	Q8N0Z8	chr1	1	0	0
113675	SDSL	SDH 2|SDS-RS1|TDH|cSDH	serine dehydratase like	MitoCarta3.0	ENSG00000139410	Q96GA7	chr12	1	0	0
581	BAX	BCL2L4	BCL2 associated X, apoptosis regulator	MitoCarta3.0	ENSG00000087088	Q07812	chr19	1	0	0
57506	MAVS	CARDIF|IPS-1|IPS1|VISA	mitochondrial antiviral signaling protein	MitoCarta3.0	ENSG00000088888	Q7Z434	chr20	1	0	0
64745	METTL17	METT11D1	methyltransferase like 17	MitoCarta3.0	ENSG00000165792	Q9H7H0	chr14	1	0	0
32	ACACB	ACC2|ACCB|HACC275	acetyl-CoA carboxylase beta	MitoCarta3.0	ENSG00000076555	O00763	chr12	1	0	0
384	ARG2	-	arginase 2	MitoCarta3.0	ENSG00000081181	P78540	chr14	1	0	1
55149	MTPAP	PAPD1|SPAX4|TENT6	mitochondrial poly(A) polymerase	MitoCarta3.0	ENSG00000107951	Q9NVV4	chr10	1	0	0
79714	CCDC51	MITOK	coiled-coil domain containing 51	MitoCarta3.0	ENSG00000164051	Q96ER9	chr3	1	0	0
79783	SUGCT	C7orf10|DERP13|GA3|ORF19	succinyl-CoA:glutarate-CoA transferase	MitoCarta3.0	ENSG00000175600	Q9HAC7	chr7	1	0	0
10059	DNM1L	DLP1|DRP1|DVLP|DYMPLE|EMPF|EMPF1|HDYNIV|OPA5	dynamin 1 like	MitoCarta3.0	ENSG00000087470	O00429	chr12	1	0	0
4898	NRDC	NRD1|hNRD1|hNRD2	nardilysin convertase	MitoCarta3.0	ENSG00000078618	O43847	chr1	1	0	0
55863	TMEM126B	HT007|MC1DN29	transmembrane protein 126B	MitoCarta3.0	ENSG00000171204	Q8IUX1	chr11	1	1	0
387338	NSUN4	SHTAP	NOP2/Sun RNA methyltransferase 4	MitoCarta3.0	ENSG00000117481	Q96CB9	chr1	1	0	0
79611	ACSS3	-	acyl-CoA synthetase short chain family member 3	MitoCarta3.0	ENSG00000111058	Q9H6R3	chr12	1	0	0
116151	FAM210B	5A3|C20orf108|dJ1167H4.1	family with sequence similarity 210 member B	MitoCarta3.0	ENSG00000124098	Q96KR6	chr20	1	0	0
79863	RBFA	C18orf22|HsT169	ribosome binding factor A	MitoCarta3.0	ENSG00000101546	Q8N0V3	chr18	1	0	0
493856	CISD2	ERIS|Miner1|NAF-1|WFS2|ZCD2	CDGSH iron sulfur domain 2	mito-interacting	ENSG00000145354	Q8N5K1	chr4	0	0	0
254042	METAP1D	MAP 1D|MAP1D|MetAP 1D|Metap1l	methionyl aminopeptidase type 1D, mitochondrial	MitoCarta3.0	ENSG00000172878	Q6UB28	chr2	1	0	0
10768	AHCYL1	DCAL|IRBIT|PPP1R78|PRO0233|XPVKONA	adenosylhomocysteinase like 1	MitoCarta3.0	ENSG00000168710	O43865	chr1	1	0	0
25934	NIPSNAP3A	HSPC299|NIPSNAP4|TASSC	nipsnap homolog 3A	MitoCarta3.0	ENSG00000136783	Q9UFN0	chr9	1	0	0
64757	MTARC1	MARC1|MOSC1	mitochondrial amidoxime reducing component 1	MitoCarta3.0	ENSG00000186205	Q5VT66	chr1	1	0	0
139341	FUNDC1	-	FUN14 domain containing 1	MitoCarta3.0	ENSG00000069509	Q8IVP5	chrX	1	0	0
2180	ACSL1	ACS1|FACL1|FACL2|LACS|LACS1|LACS2	acyl-CoA synthetase long chain family member 1	MitoCarta3.0	ENSG00000151726	P33121	chr4	1	0	0
116228	COX20	FAM36A	cytochrome c oxidase assembly factor COX20	MitoCarta3.0	ENSG00000203667	Q5RI15	chr1	1	0	0
83693	HSDL1	SDR12C3	hydroxysteroid dehydrogenase like 1	MitoCarta3.0	ENSG00000103160	Q3SXM5	chr16	1	0	0
874	CBR3	HEL-S-25|SDR21C2|hCBR3	carbonyl reductase 3	MitoCarta3.0	ENSG00000159231	O75828	chr21	1	0	0
130916	MTERF4	MTERFD2	mitochondrial transcription termination factor 4	MitoCarta3.0	ENSG00000122085	Q7Z6M4	chr2	1	0	0
390916	NUDT19	RP2	nudix hydrolase 19	MitoCarta3.0	ENSG00000213965	A8MXV4	chr19	1	0	0
50865	HEBP1	HBP|HEBP	heme binding protein 1	MitoCarta3.0	ENSG00000013583	Q9NRV9	chr12	1	0	1
114971	PTPMT1	DUSP23|MOSP|PLIP|PNAS-129	protein tyrosine phosphatase mitochondrial 1	MitoCarta3.0	ENSG00000110536|ENSG00000285206	Q8WUK0	chr11	1	0	0
192111	PGAM5	BXLBV68	PGAM family member 5, mitochondrial serine/threonine protein phosphatase	MitoCarta3.0	ENSG00000247077	Q96HS1	chr12	1	0	0
1841	DTYMK	CDC8|PP3731|TMPK|TYMK	deoxythymidylate kinase	MitoCarta3.0	ENSG00000168393	P23919	chr2	1	0	0
3735	KARS1	CMTRIB|DFNB89|KARS|KARS2|KRS	lysyl-tRNA synthetase 1	MitoCarta3.0	ENSG00000065427	Q15046	chr16	1	0	0
6770	STAR	STARD1	steroidogenic acute regulatory protein	MitoCarta3.0	ENSG00000147465	P49675	chr8	1	0	0
131118	DNAJC19	PAM18|TIM14|TIMM14	DnaJ heat shock protein family (Hsp40) member C19	MitoCarta3.0	ENSG00000205981	Q96DA6	chr3	1	1	1
3145	HMBS	PBG-D|PBGD|PORC|UPS	hydroxymethylbilane synthase	0	ENSG00000256269	P08397	chr11	0	0	0
5009	OTC	OCTD	ornithine carbamoyltransferase	MitoCarta3.0	ENSG00000036473	P00480	chrX	1	0	0
9167	COX7A2L	COX7AR|COX7RP|EB1|SIG81	cytochrome c oxidase subunit 7A2 like	MitoCarta3.0	ENSG00000115944	O14548	chr2	1	0	0
51001	MTERF3	CGI-12|MTERFD1	mitochondrial transcription termination factor 3	MitoCarta3.0	ENSG00000156469	Q96E29	chr8	1	0	0
118980	SFXN2	SLC56A2	sideroflexin 2	MitoCarta3.0	ENSG00000156398	Q96NB2	chr10	1	0	0
2194	FASN	FAS|OA-519|SDR27X1	fatty acid synthase	MitoCarta3.0	ENSG00000169710	P49327	chr17	1	0	0
65018	PINK1	BRPK|PARK6	PTEN induced kinase 1	MitoCarta3.0	ENSG00000158828	Q9BXM7	chr1	1	0	0
80775	TMEM177	-	transmembrane protein 177	MitoCarta3.0	ENSG00000144120	Q53S58	chr2	1	0	0
7296	TXNRD1	GRIM-12|TR|TR1|TRXR1|TXNR	thioredoxin reductase 1	MitoCarta3.0	ENSG00000198431	Q16881	chr12	1	0	0
79896	THNSL1	TSH1	threonine synthase like 1	MitoCarta3.0	ENSG00000185875	Q8IYQ7	chr10	1	0	0
2542	SLC37A4	G6PT1|G6PT2|G6PT3|GSD1b|GSD1c|GSD1d|PRO0685|TRG-19|TRG19	solute carrier family 37 member 4	0	ENSG00000137700|ENSG00000281500	O43826	chr11	0	0	0
2224	FDPS	FPPS|FPS|POROK9	farnesyl diphosphate synthase	MitoCarta3.0	ENSG00000160752	P14324	chr1	1	0	0
3422	IDI1	IPP1|IPPI1	isopentenyl-diphosphate delta isomerase 1	MitoCarta3.0	ENSG00000067064	Q13907	chr10	1	0	0
7156	TOP3A	MGRISCE2|PEOB5|TOP3|ZGRF7	DNA topoisomerase III alpha	MitoCarta3.0	ENSG00000177302|ENSG00000284238	Q13472	chr17	1	0	0
94033	FTMT	MTF	ferritin mitochondrial	MitoCarta3.0	ENSG00000181867	Q8N4E7	chr5	1	0	0
92483	LDHAL6B	LDH6B|LDHAL6|LDHL	lactate dehydrogenase A like 6B	MitoCarta3.0	ENSG00000171989	Q9BYZ2	chr15	1	0	0
6311	ATXN2	ATX2|SCA2|TNRC13	ataxin 2	0	ENSG00000204842	Q99700	chr12	0	0	0
9650	MTFR1	CHPPR|FAM54A2	mitochondrial fission regulator 1	MitoCarta3.0	ENSG00000066855	Q15390	chr8	1	0	0
23576	DDAH1	DDAH|DDAH-1|DDAHI|HEL-S-16	dimethylarginine dimethylaminohydrolase 1	0	ENSG00000153904	O94760	chr1	0	0	0
23786	BCL2L13	BCL-RAMBO|Bcl2-L-13|MIL1	BCL2 like 13	MitoCarta3.0	ENSG00000099968	Q9BXK5	chr22	1	0	0
54931	TRMT10C	COXPD30|HNYA|MRPP1|RG9MTD1	tRNA methyltransferase 10C, mitochondrial RNase P subunit	MitoCarta3.0	ENSG00000174173	Q7L0Y3	chr3	1	0	0
11332	ACOT7	ACH1|ACT|BACH|CTE-II|LACH|LACH1|hBACH	acyl-CoA thioesterase 7	MitoCarta3.0	ENSG00000097021	O00154	chr1	1	0	0
51106	TFB1M	CGI-75|CGI75|mtTFB|mtTFB1	transcription factor B1, mitochondrial	MitoCarta3.0	ENSG00000029639	Q8WVM0	chr6	1	0	0
381	ARF5	-	ADP ribosylation factor 5	MitoCarta3.0	ENSG00000004059	P84085	chr7	1	1	0
55013	MCUB	CCDC109B	mitochondrial calcium uniporter dominant negative subunit beta	MitoCarta3.0	ENSG00000005059	Q9NWR8	chr4	1	0	0
56652	TWNK	ATXN8|C10orf2|IOSCA|MTDPS7|PEO|PEO1|PEOA3|PRLTS5|SANDO|SCA8|TWINL	twinkle mtDNA helicase	MitoCarta3.0	ENSG00000107815	Q96RR1	chr10	1	0	0
27249	MMADHC	C2orf25|CL25022|cblD	metabolism of cobalamin associated D	MitoCarta3.0	ENSG00000168288	Q9H3L0	chr2	1	0	0
221120	ALKBH3	ABH3|DEPC-1|DEPC1|PCA1|hABH3	alkB homolog 3, alpha-ketoglutarate dependent dioxygenase	0	ENSG00000166199	Q96Q83	chr11	0	1	0
29920	PYCR2	HLD10|P5CR2	pyrroline-5-carboxylate reductase 2	MitoCarta3.0	ENSG00000143811	Q96C36	chr1	1	0	0
6222	RPS18	D6S218E|HKE3|KE-3|KE3|S18	ribosomal protein S18	0	ENSG00000096150|ENSG00000223367|ENSG00000226225|ENSG00000227794|ENSG00000231500|ENSG00000235650	P62269	chr6	0	0	0
100131187	TSTD1	KAT|TST	thiosulfate sulfurtransferase like domain containing 1	MitoCarta3.0	ENSG00000215845	Q8NFU3	chr1	1	0	0
51109	RDH11	ARSDR1|CGI82|HCBP12|MDT1|PSDR1|RALR1|RDJCSS|SCALD|SDR7C1	retinol dehydrogenase 11	mito-interacting	ENSG00000072042	Q8TC12	chr14	0	1	1
27129	HSPB7	cvHSP	heat shock protein family B (small) member 7	0	ENSG00000173641	Q9UBY9	chr1	0	0	0
57149	LYRM1	A211C6.1	LYR motif containing 1	MitoCarta3.0	ENSG00000102897	O43325	chr16	1	0	0
114876	OSBPL1A	ORP-1|ORP1|OSBPL1B	oxysterol binding protein like 1A	MitoCarta3.0	ENSG00000141447	Q9BXW6	chr18	1	0	0
9401	RECQL4	RECQ4	RecQ like helicase 4	MitoCarta3.0	ENSG00000160957	O94761	chr8	1	0	0
100131801	PET100	C19orf79	PET100 cytochrome c oxidase chaperone	MitoCarta3.0	ENSG00000229833	P0DJ07	chr19	1	0	0
3098	HK1	HK|HK1-ta|HK1-tb|HK1-tc|HKD|HKI|HMSNR|HXK1|NEDVIBA|RP79|hexokinase	hexokinase 1	mito-interacting	ENSG00000156515	P19367	chr10	0	0	0
54332	GDAP1	CMT4|CMT4A|CMTRIA	ganglioside induced differentiation associated protein 1	MitoCarta3.0	ENSG00000104381	Q8TB36	chr8	1	0	0
219402	MTIF3	IF3mt	mitochondrial translational initiation factor 3	MitoCarta3.0	ENSG00000122033	Q9H2K0	chr13	1	0	0
7374	UNG	DGU|HIGM4|HIGM5|UDG|UNG1|UNG15|UNG2	uracil DNA glycosylase	MitoCarta3.0	ENSG00000076248	P13051	chr12	1	0	0
10249	GLYAT	ACGNAT|CAT|GAT	glycine-N-acyltransferase	MitoCarta3.0	ENSG00000149124	Q6IB77	chr11	1	0	0
6470	SHMT1	CSHMT|SHMT	serine hydroxymethyltransferase 1	0	ENSG00000176974|ENSG00000284320	P34896	chr17	0	0	0
79763	ISOC2	-	isochorismatase domain containing 2	MitoCarta3.0	ENSG00000063241	Q96AB3	chr19	1	0	0
5805	PTS	PTPS	6-pyruvoyltetrahydropterin synthase	0	ENSG00000150787	Q03393	chr11	0	0	0
23398	PPWD1	-	peptidylprolyl isomerase domain and WD repeat containing 1	0	ENSG00000113593	Q96BP3	chr5	0	0	0
516	ATP5MC1	ATP5A|ATP5G|ATP5G1	ATP synthase membrane subunit c locus 1	MitoCarta3.0	ENSG00000159199	P05496	chr17	1	0	0
162515	SLC16A11	MCT 11|MCT11	solute carrier family 16 member 11	0	ENSG00000174326	Q8NCK7	chr17	0	0	0
5860	QDPR	DHPR|HDHPR|PKU2|SDR33C1	quinoid dihydropteridine reductase	MitoCarta3.0	ENSG00000151552	P09417	chr4	1	0	0
9194	SLC16A7	MCT2	solute carrier family 16 member 7	0	ENSG00000118596	O60669	chr12	0	0	0
23457	ABCB9	EST122234|TAPL	ATP binding cassette subfamily B member 9	0	ENSG00000150967	Q9NP78	chr12	0	0	0
79934	COQ8B	ADCK4|NPHS9	coenzyme Q8B	MitoCarta3.0	ENSG00000123815	Q96D53	chr19	1	0	0
85865	GTPBP10	ObgH2|UG0751c10	GTP binding protein 10	MitoCarta3.0	ENSG00000105793	A4D1E9	chr7	1	0	0
6897	TARS1	TARS|TTD7|ThrRS	threonyl-tRNA synthetase 1	0	ENSG00000113407	P26639	chr5	0	0	0
706	TSPO	BPBS|BZRP|DBI|IBP|MBR|PBR|PBS|PKBS|PTBR|mDRC|pk18	translocator protein	MitoCarta3.0	ENSG00000100300	P30536	chr22	1	0	0
2495	FTH1	FHC|FTH|FTHL6|HFE5|PIG15|PLIF	ferritin heavy chain 1	MitoCarta3.0	ENSG00000167996	P02794	chr11	1	0	0
55621	TRMT1	MRT68|TRM1	tRNA methyltransferase 1	MitoCarta3.0	ENSG00000104907	Q9NXH9	chr19	1	1	0
5687	PSMA6	IOTA|PROS27|p27K	proteasome 20S subunit alpha 6	0	ENSG00000100902	P60900	chr14	0	0	0
90956	ADCK2	AARF	aarF domain containing kinase 2	MitoCarta3.0	ENSG00000133597	Q7Z695	chr7	1	0	0
8310	ACOX3	-	acyl-CoA oxidase 3, pristanoyl	0	ENSG00000087008	O15254	chr4	0	0	0
11021	RAB35	H-ray|RAB1C|RAY	RAB35, member RAS oncogene family	mito-interacting	ENSG00000111737	Q15286	chr12	0	0	0
100130890	TSTD3	-	thiosulfate sulfurtransferase like domain containing 3	MitoCarta3.0	ENSG00000279170	H0UI37	chr6	1	0	0
92259	MRPS36	DC47|MRP-S36	mitochondrial ribosomal protein S36	MitoCarta3.0	ENSG00000134056|ENSG00000278461	P82909	chr5	1	0	0
57546	PDP2	PDPC 2|PPM2B|PPM2C2	pyruvate dehyrogenase phosphatase catalytic subunit 2	MitoCarta3.0	ENSG00000172840	Q9P2J9	chr16	1	0	0
55326	AGPAT5	1AGPAT5|LPAATE	1-acylglycerol-3-phosphate O-acyltransferase 5	MitoCarta3.0	ENSG00000155189|ENSG00000284980	Q9NUQ2	chr8	1	0	0
84331	MCRIP2	C16orf14|FAM195A|c349E10.1	MAPK regulated corepressor interacting protein 2	MitoCarta3.0	ENSG00000172366	Q9BUT9	chr16	1	0	0
7351	UCP2	BMIQ4|SLC25A8|UCPH	uncoupling protein 2	MitoCarta3.0	ENSG00000175567	P55851	chr11	1	0	0
51312	SLC25A37	HT015|MFRN|MFRN1|MSC|MSCP|PRO1278|PRO1584|PRO2217	solute carrier family 25 member 37	MitoCarta3.0	ENSG00000147454	Q9NYZ2	chr8	1	0	0
81894	SLC25A28	MFRN2|MRS3/4|MRS4L|NPD016	solute carrier family 25 member 28	MitoCarta3.0	ENSG00000155287	Q96A46	chr10	1	0	0
153328	SLC25A48	-	solute carrier family 25 member 48	MitoCarta3.0	ENSG00000145832	Q6ZT89	chr5	1	0	0
203427	SLC25A43	-	solute carrier family 25 member 43	MitoCarta3.0	ENSG00000077713	Q8WUT9	chrX	1	0	0
283600	SLC25A47	C14orf68|HDMCP|HMFN1655	solute carrier family 25 member 47	MitoCarta3.0	ENSG00000140107	Q6Q0C1	chr14	1	0	0
284427	SLC25A41	APC4	solute carrier family 25 member 41	MitoCarta3.0	ENSG00000181240	Q8N5S1	chr19	1	0	0
284723	SLC25A34	-	solute carrier family 25 member 34	MitoCarta3.0	ENSG00000162461	Q6PIV7	chr1	1	0	0
11252	PACSIN2	SDPII	protein kinase C and casein kinase substrate in neurons 2	0	ENSG00000100266	Q9UNF0	chr22	0	0	0
48	ACO1	ACONS|HEL60|IREB1|IREBP|IREBP1|IRP1	aconitase 1	0	ENSG00000122729	P21399	chr9	0	0	0
4292	MLH1	COCA2|FCC2|HNPCC|HNPCC2|hMLH1	mutL homolog 1	0	ENSG00000076242	P40692	chr3	0	0	0
4522	MTHFD1	CIMAH|MTHFC|MTHFD	methylenetetrahydrofolate dehydrogenase, cyclohydrolase and formyltetrahydrofolate synthetase 1	0	ENSG00000100714	P11586	chr14	0	0	0
60678	EEFSEC	EFSEC|SELB	eukaryotic elongation factor, selenocysteine-tRNA specific	0	ENSG00000132394|ENSG00000284869	P57772	chr3	0	0	0
2053	EPHX2	ABHD20|CEH|SEH	epoxide hydrolase 2	MitoCarta3.0	ENSG00000120915	P34913	chr8	1	0	0
1718	DHCR24	DCE|Nbla03646|SELADIN1|seladin-1	24-dehydrocholesterol reductase	0	ENSG00000116133	Q15392	chr1	0	0	0
11164	NUDT5	YSA1|YSA1H|YSAH1|hNUDT5	nudix hydrolase 5	MitoCarta3.0	ENSG00000165609	Q9UKK9	chr10	1	0	0
10367	MICU1	CALC|CBARA1|EFHA3|MPXPS|ara CALC	mitochondrial calcium uptake 1	MitoCarta3.0	ENSG00000107745	Q9BPX6	chr10	1	0	0
6647	SOD1	ALS|ALS1|HEL-S-44|IPOA|SOD|STAHP|hSod1|homodimer	superoxide dismutase 1	MitoCarta3.0	ENSG00000142168	P00441	chr21	1	0	0
253190	SERHL2	dJ222E13.1	serine hydrolase like 2	MitoCarta3.0	ENSG00000183569	Q9H4I8	chr22	1	0	0
124997	WDR81	CAMRQ2|HYC3|PPP1R166|SORF-2	WD repeat domain 81	0	ENSG00000167716|ENSG00000276021	Q562E7	chr17	0	0	0
25915	NDUFAF3	2P1|C3orf60|E3-3|MC1DN18	NADH:ubiquinone oxidoreductase complex assembly factor 3	MitoCarta3.0	ENSG00000178057	Q9BU61	chr3	1	0	0
388962	BOLA3	MMDS2	bolA family member 3	MitoCarta3.0	ENSG00000163170	Q53S33	chr2	1	0	0
132299	OCIAD2	-	OCIA domain containing 2	MitoCarta3.0	ENSG00000145247	Q56VL3	chr4	1	0	0
55316	RSAD1	HemW	radical S-adenosyl methionine domain containing 1	MitoCarta3.0	ENSG00000136444	Q9HA92	chr17	1	0	0
57552	NCEH1	AADACL1|NCEH	neutral cholesterol ester hydrolase 1	0	ENSG00000144959	Q6PIU2	chr3	0	0	0
84303	CHCHD6	CHCM1|MICOS25|Mic25|PPP1R23	coiled-coil-helix-coiled-coil-helix domain containing 6	MitoCarta3.0	ENSG00000159685	Q9BRQ6	chr3	1	0	0
7167	TPI1	HEL-S-49|TIM|TPI|TPID	triosephosphate isomerase 1	mito-interacting	ENSG00000111669	P60174	chr12	0	0	0
22868	FASTKD2	COXPD44|KIAA0971	FAST kinase domains 2	MitoCarta3.0	ENSG00000118246	Q9NYY8	chr2	1	0	0
8799	PEX11B	PEX11-BETA|PEX14B	peroxisomal biogenesis factor 11 beta	MitoCarta3.0	ENSG00000131779	O96011	chr1	1	0	0
25880	TMEM186	C16orf51	transmembrane protein 186	MitoCarta3.0	ENSG00000184857	Q96B77	chr16	1	0	0
84033	OBSCN	ARHGEF30|UNC89	obscurin, cytoskeletal calmodulin and titin-interacting RhoGEF	0	ENSG00000154358	Q5VST9	chr1	0	0	0
1528	CYB5A	CYB5|MCB5|METAG	cytochrome b5 type A	0	ENSG00000166347	P00167	chr18	0	0	0
80119	PIF1	C15orf20|PIF	PIF1 5'-to-3' DNA helicase	MitoCarta3.0	ENSG00000140451	Q9H611	chr15	1	0	0
2168	FABP1	FABPL|L-FABP	fatty acid binding protein 1	MitoCarta3.0	ENSG00000163586	P07148	chr2	1	0	0
215	ABCD1	ABC42|ALD|ALDP|AMN	ATP binding cassette subfamily D member 1	MitoCarta3.0	ENSG00000101986	P33897	chrX	1	0	0
2597	GAPDH	G3PD|GAPD|HEL-S-162eP	glyceraldehyde-3-phosphate dehydrogenase	mito-interacting	ENSG00000111640	P04406	chr12	0	0	0
11212	PLPBP	EPVB6D|PROSC	pyridoxal phosphate binding protein	MitoCarta3.0	ENSG00000147471	O94903	chr8	1	0	0
9399	STOML1	SLP-1|STORP|hUNC-24	stomatin like 1	0	ENSG00000067221	Q9UBI4	chr15	0	0	0
1622	DBI	ACBD1|ACBP|CCK-RP|EP	diazepam binding inhibitor, acyl-CoA binding protein	MitoCarta3.0	ENSG00000155368	P07108	chr2	1	0	0
5297	PI4KA	PI4K-ALPHA|PIK4CA|PMGYCHA|pi4K230	phosphatidylinositol 4-kinase alpha	0	ENSG00000241973	P42356	chr22	0	0	0
87178	PNPT1	COXPD13|DFNB70|OLD35|PNPASE|old-35	polyribonucleotide nucleotidyltransferase 1	MitoCarta3.0	ENSG00000138035	Q8TCS8	chr2	1	0	0
51643	TMBIM4	CGI-119|GAAP|LFG4|S1R|ZPRO	transmembrane BAX inhibitor motif containing 4	0	ENSG00000155957	Q9HC24	chr12	0	0	0
116447	TOP1MT	-	DNA topoisomerase I mitochondrial	MitoCarta3.0	ENSG00000184428	Q969P6	chr8	1	0	0
123207	C15orf40	-	chromosome 15 open reading frame 40	0	ENSG00000169609	Q8WUR7	chr15	0	0	0
246243	RNASEH1	H1RNA|PEOB2|RNH1	ribonuclease H1	MitoCarta3.0	ENSG00000171865	O60930	chr2	1	0	1
10350	ABCA9	EST640918	ATP binding cassette subfamily A member 9	MitoCarta3.0	ENSG00000154258	Q8IUA7	chr17	1	0	0
6342	SCP2	NLTP|NSL-TP|SCP-2|SCP-CHI|SCP-X|SCPX	sterol carrier protein 2	MitoCarta3.0	ENSG00000116171	P22307	chr1	1	0	0
51559	NT5DC3	TU12B1-TY|TU12B1TY	5'-nucleotidase domain containing 3	MitoCarta3.0	ENSG00000111696	Q86UY8	chr12	1	0	1
5775	PTPN4	MEG|PTPMEG|PTPMEG1	protein tyrosine phosphatase non-receptor type 4	0	ENSG00000088179	P29074	chr2	0	1	0
100272147	CMC4	C6.1B|MTCP1|MTCP1B|MTCP1NB|p8|p8MTCP1	C-X9-C motif containing 4	MitoCarta3.0	ENSG00000182712	P56277	chrX	1	0	0
51	ACOX1	ACOX|MITCH|PALMCOX|SCOX	acyl-CoA oxidase 1	0	ENSG00000161533	Q15067	chr17	0	0	0
3945	LDHB	HEL-S-281|LDH-B|LDH-H|LDHBD|TRG-5	lactate dehydrogenase B	MitoCarta3.0	ENSG00000111716	P07195	chr12	1	0	0
54059	YBEY	C21orf57	ybeY metalloendoribonuclease	MitoCarta3.0	ENSG00000182362	P58557	chr21	1	0	0
3094	HINT1	HINT|NMAN|PKCI-1|PRKCNH1	histidine triad nucleotide binding protein 1	MitoCarta3.0	ENSG00000169567	P49773	chr5	1	0	0
5313	PKLR	PK1|PKL|PKRL|RPK	pyruvate kinase L/R	mito-interacting	ENSG00000143627|ENSG00000262785	P30613	chr1	0	0	0
51703	ACSL5	ACS2|ACS5|FACL5	acyl-CoA synthetase long chain family member 5	0	ENSG00000197142	Q9ULC5	chr10	0	0	0
5611	DNAJC3	ACPHD|ERdj6|HP58|P58|P58IPK|PRKRI|p58(IPK)	DnaJ heat shock protein family (Hsp40) member C3	0	ENSG00000102580	Q13217	chr13	0	0	1
79594	MUL1	C1orf166|GIDE|MAPL|MULAN|RNF218	mitochondrial E3 ubiquitin protein ligase 1	MitoCarta3.0	ENSG00000090432	Q969V5	chr1	1	0	0
8309	ACOX2	BCOX|BRCACOX|BRCOX|CBAS6|THCCox	acyl-CoA oxidase 2	0	ENSG00000168306	Q99424	chr3	0	0	0
196410	METTL7B	ALDI	methyltransferase like 7B	0	ENSG00000170439	Q6UX53	chr12	0	0	0
7084	TK2	MTDPS2|MTTK|PEOB3|SCA31	thymidine kinase 2	MitoCarta3.0	ENSG00000166548	O00142	chr16	1	0	0
6567	SLC16A2	AHDS|DXS128|DXS128E|MCT 7|MCT 8|MCT7|MCT8|MRX22|XPCT	solute carrier family 16 member 2	0	ENSG00000147100	P36021	chrX	0	0	0
64577	ALDH8A1	ALDH12|DJ352A20.2	aldehyde dehydrogenase 8 family member A1	0	ENSG00000118514	Q9H2A2	chr6	0	0	0
4957	ODF2	CT134|ODF2/1|ODF2/2|ODF84	outer dense fiber of sperm tails 2	0	ENSG00000136811	Q5BJF6	chr9	0	0	0
84617	TUBB6	FPVEPD|HsT1601|TUBB-5	tubulin beta 6 class V	0	ENSG00000176014	Q9BUF5	chr18	0	0	0
51635	DHRS7	CGI-86|SDR34C1|retDSR4|retSDR4	dehydrogenase/reductase 7	0	ENSG00000100612	Q9Y394	chr14	0	0	0
9751	SNPH	-	syntaphilin	mito-interacting	ENSG00000101298	O15079	chr20	0	0	0
79814	AGMAT	-	agmatinase	MitoCarta3.0	ENSG00000116771	Q9BSE5	chr1	1	0	0
158	ADSL	AMPS|ASASE|ASL	adenylosuccinate lyase	0	ENSG00000239900	P30566	chr22	0	0	0
51099	ABHD5	CGI58|IECN2|NCIE2	abhydrolase domain containing 5, lysophosphatidic acid acyltransferase	0	ENSG00000011198	Q8WTS1	chr3	0	0	0
23277	CLUH	CLU1	clustered mitochondria homolog	0	ENSG00000132361	O75153	chr17	0	0	0
129607	CMPK2	NDK|TMPK2|TYKi|UMP-CMPK2	cytidine/uridine monophosphate kinase 2	MitoCarta3.0	ENSG00000134326	Q5EBM0	chr2	1	0	0
637	BID	FP497	BH3 interacting domain death agonist	MitoCarta3.0	ENSG00000015475	P55957	chr22	1	0	0
4830	NME1	AWD|GAAD|NB|NBS|NDKA|NDPK-A|NDPKA|NM23|NM23-H1	NME/NM23 nucleoside diphosphate kinase 1	0	ENSG00000239672	P15531	chr17	0	0	0
284161	GDPD1	GDE4	glycerophosphodiester phosphodiesterase domain containing 1	0	ENSG00000153982	Q8N9F7	chr17	0	0	0
402	ARL2	ARFL2	ADP ribosylation factor like GTPase 2	MitoCarta3.0	ENSG00000213465	P36404	chr11	1	0	0
55333	SYNJ2BP	ARIP2|OMP25	synaptojanin 2 binding protein	MitoCarta3.0	ENSG00000213463	P57105	chr14	1	0	1
56947	MFF	C2orf33|EMPF2|GL004	mitochondrial fission factor	MitoCarta3.0	ENSG00000168958	Q9GZY8	chr2	1	0	0
10130	PDIA6	ERP5|P5|TXNDC7	protein disulfide isomerase family A member 6	0	ENSG00000143870	Q15084	chr2	0	0	0
51181	DCXR	DCR|HCR2|HCRII|KIDCR|P34H|PNTSU|SDR20C1|XR	dicarbonyl and L-xylulose reductase	MitoCarta3.0	ENSG00000169738	Q7Z4W1	chr17	1	0	1
80896	NPL	C112|C1orf13|NAL|NPL1	N-acetylneuraminate pyruvate lyase	0	ENSG00000135838	Q9BXD5	chr1	0	0	0
53343	NUDT9	NUDT10	nudix hydrolase 9	MitoCarta3.0	ENSG00000170502	Q9BW91	chr4	1	1	1
23600	AMACR	AMACRD|CBAS4|P504S|RACE|RM	alpha-methylacyl-CoA racemase	MitoCarta3.0	ENSG00000242110	Q9UHK6	chr5	1	0	0
55187	VPS13D	SCAR4	vacuolar protein sorting 13 homolog D	MitoCarta3.0	ENSG00000048707	Q5THJ4	chr1	1	0	0
9601	PDIA4	ERP70|ERP72|ERp-72	protein disulfide isomerase family A member 4	0	ENSG00000155660	P13667	chr7	0	0	0
25840	METTL7A	AAM-B|AAMB	methyltransferase like 7A	0	ENSG00000185432	Q9H8H3	chr12	0	0	0
10539	GLRX3	GLRX4|GRX3|GRX4|PICOT|TXNL2|TXNL3	glutaredoxin 3	0	ENSG00000108010	O76003	chr10	0	0	0
10723	SLC12A7	KCC4	solute carrier family 12 member 7	0	ENSG00000113504|ENSG00000276482	Q9Y666	chr5	0	0	0
56894	AGPAT3	1-AGPAT 3|LPAAT-GAMMA1|LPAAT3	1-acylglycerol-3-phosphate O-acyltransferase 3	0	ENSG00000160216	Q9NRZ7	chr21	0	0	0
6141	RPL18	DBA18|L18	ribosomal protein L18	0	ENSG00000063177	Q07020	chr19	0	0	0
11162	NUDT6	ASFGF2|FGF-AS|FGF2AS|GFG-1|GFG1	nudix hydrolase 6	MitoCarta3.0	ENSG00000170917	P53370	chr4	1	1	1
56898	BDH2	DHRS6|EFA6R|PRO20933|SDR15C1|UCPA-OR|UNQ6308	3-hydroxybutyrate dehydrogenase 2	0	ENSG00000164039	Q9BUT1	chr4	0	0	1
5190	PEX6	HMLR2|PAF-2|PAF2|PBD4A|PDB4B|PXAAA1	peroxisomal biogenesis factor 6	0	ENSG00000124587	Q13608	chr6	0	0	0
2819	GPD1	GPD-C|GPDH-C|HTGTI	glycerol-3-phosphate dehydrogenase 1	0	ENSG00000167588	P21695	chr12	0	0	0
55101	DMAC2	ATP5SL	distal membrane arm assembly complex 2	MitoCarta3.0	ENSG00000105341	Q9NW81	chr19	1	0	0
7009	TMBIM6	BAXI1|BI-1|TEGT	transmembrane BAX inhibitor motif containing 6	mito-interacting	ENSG00000139644	P55061	chr12	0	0	0
11000	SLC27A3	ACSVL3|FATP3|VLCS-3	solute carrier family 27 member 3	0	ENSG00000143554|ENSG00000263163	Q5K4L6	chr1	0	0	0
29960	MRM2	FJH1|FTSJ2|HEL97|MTDPS17|RRMJ2	mitochondrial rRNA methyltransferase 2	MitoCarta3.0	ENSG00000122687	Q9UI43	chr7	1	0	0
578	BAK1	BAK|BAK-LIKE|BCL2L7|CDN1	BCL2 antagonist/killer 1	MitoCarta3.0	ENSG00000030110	Q16611	chr6	1	0	0
1723	DHODH	DHOdehase|POADS|URA1	dihydroorotate dehydrogenase (quinone)	MitoCarta3.0	ENSG00000102967	Q02127	chr16	1	0	0
4129	MAOB	-	monoamine oxidase B	MitoCarta3.0	ENSG00000069535	P27338	chrX	1	0	0
4259	MGST3	GST-III	microsomal glutathione S-transferase 3	MitoCarta3.0	ENSG00000143198	O14880	chr1	1	0	0
8632	DNAH17	DNAHL1|DNEL2|SPGF39	dynein axonemal heavy chain 17	0	ENSG00000187775	0	chr17	0	0	0
8852	AKAP4	AKAP 82|AKAP-4|AKAP82|CT99|FSC1|HI|PRKA4|hAKAP82|p82	A-kinase anchoring protein 4	0	ENSG00000147081	Q5JQC9	chrX	0	0	0
10566	AKAP3	AKAP 110|AKAP110|CT82|FSP95|HEL159|PRKA3|SOB1	A-kinase anchoring protein 3	0	ENSG00000111254	O75969	chr12	0	0	0
51205	ACP6	ACPL1|LPAP|PACPL1	acid phosphatase 6, lysophosphatidic	MitoCarta3.0	ENSG00000162836	Q9NPH0	chr1	1	0	0
51642	MRPL48	CGI-118|HSPC290|L48MT|MRP-L48	mitochondrial ribosomal protein L48	MitoCarta3.0	ENSG00000175581	Q96GC5	chr11	1	0	0
51706	CYB5R1	B5R.1|B5R1|B5R2|NQO3A2|humb5R2	cytochrome b5 reductase 1	0	ENSG00000159348	Q9UHQ9	chr1	0	0	0
3283	HSD3B1	3BETAHSD|HSD3B|HSDB3|HSDB3A|SDR11E1	hydroxy-delta-5-steroid dehydrogenase, 3 beta- and steroid delta-isomerase 1	0	ENSG00000203857	P14060	chr1	0	0	0
145482	PTGR2	HEL-S-298|PGR2|ZADH1	prostaglandin reductase 2	0	ENSG00000140043	Q8N8N7	chr14	0	0	0
189	AGXT	AGT|AGT1|AGXT1|PH1|SPAT|SPT|TLH6	alanine--glyoxylate and serine--pyruvate aminotransferase	MitoCarta3.0	ENSG00000172482	P21549	chr2	1	0	0
11001	SLC27A2	ACSVL1|FACVL1|FATP2|HsT17226|VLACS|VLCS|hFACVL1	solute carrier family 27 member 2	0	ENSG00000140284	O14975	chr15	0	0	0
51144	HSD17B12	KAR|SDR12C1	hydroxysteroid 17-beta dehydrogenase 12	0	ENSG00000149084	Q53GQ0	chr11	0	0	0
55825	PECR	DCRRP|HPDHASE|HSA250303|PVIARL|SDR29C1|TERP	peroxisomal trans-2-enoyl-CoA reductase	0	ENSG00000115425	Q9BY49	chr2	0	0	0
55902	ACSS2	ACAS2|ACECS|ACS|ACSA|AceCS1|dJ1161H23.1	acyl-CoA synthetase short chain family member 2	0	ENSG00000131069	Q9NR19	chr20	0	0	0
1727	CYB5R3	B5R|DIA1	cytochrome b5 reductase 3	MitoCarta3.0	ENSG00000100243	P00387	chr22	1	0	0
64747	MFSD1	Minerva|SMAP4	major facilitator superfamily domain containing 1	0	ENSG00000118855	Q9H3U5	chr3	0	0	0
8836	GGH	GH	gamma-glutamyl hydrolase	0	ENSG00000137563	Q92820	chr8	0	1	0
55794	DDX28	MDDX28	DEAD-box helicase 28	MitoCarta3.0	ENSG00000182810	Q9NUL7	chr16	1	0	0
57513	CASKIN2	ANKS5B	CASK interacting protein 2	0	ENSG00000177303	Q8WXE0	chr17	0	0	0
57709	SLC7A14	PPP1R142	solute carrier family 7 member 14	0	ENSG00000013293	Q8TBB6	chr3	0	0	0
25953	PNKD	BRP17|DYT8|FKSG19|FPD1|KIPP1184|MR-1|MR-1S|MR1|PDC|PKND1|PNKD1|R1|TAHCCP2	PNKD metallo-beta-lactamase domain containing	MitoCarta3.0	ENSG00000127838	Q8N490	chr2	1	0	0
286097	MICU3	EFHA2	mitochondrial calcium uptake family member 3	MitoCarta3.0	ENSG00000155970	Q86XE3	chr8	1	0	0
5859	QARS1	GLNRS|MSCCA|PRO2195|QARS	glutaminyl-tRNA synthetase 1	0	ENSG00000172053	P47897	chr3	0	0	0
84076	TKTL2	-	transketolase like 2	0	ENSG00000151005	Q9H0I9	chr4	0	0	0
664	BNIP3	NIP3	BCL2 interacting protein 3	MitoCarta3.0	ENSG00000176171	Q12983	chr10	1	0	0
345778	MTX3	-	metaxin 3	MitoCarta3.0	ENSG00000177034	Q5HYI7	chr5	1	0	0
6203	RPS9	S9	ribosomal protein S9	0	ENSG00000170889|ENSG00000274005|ENSG00000274626|ENSG00000274646|ENSG00000274950|ENSG00000275323|ENSG00000277079|ENSG00000277359|ENSG00000278081|ENSG00000278270	P46781	chr19	0	0	0
1457	CSNK2A1	CK2A1|CKII|Cka1|Cka2|OCNDS	casein kinase 2 alpha 1	0	ENSG00000101266	P68400	chr20	0	0	0
5695	PSMB7	Z	proteasome 20S subunit beta 7	0	ENSG00000136930	Q99436	chr9	0	0	0
23262	PPIP5K2	CFAP160|DFNB100|HISPPD1|IP7K2|VIP2	diphosphoinositol pentakisphosphate kinase 2	0	ENSG00000145725	O43314	chr5	0	0	0
4437	MSH3	DUP|FAP4|MRP1	mutS homolog 3	0	ENSG00000113318	P20585	chr5	0	0	0
4595	MUTYH	MYH	mutY DNA glycosylase	MitoCarta3.0	ENSG00000132781	Q9UIF7	chr1	1	0	0
8225	GTPBP6	PGPL	GTP binding protein 6 (putative)	MitoCarta3.0	ENSG00000178605	O43824	chrX	1	0	0
54788	DNAJB12	DJ10	DnaJ heat shock protein family (Hsp40) member B12	0	ENSG00000148719	Q9NXW2	chr10	0	0	0
65220	NADK	dJ283E3.1	NAD kinase	0	ENSG00000008130	O95544	chr1	0	1	0
1583	CYP11A1	CYP11A|CYPXIA1|P450SCC	cytochrome P450 family 11 subfamily A member 1	MitoCarta3.0	ENSG00000140459|ENSG00000288362	P05108	chr15	1	0	0
2058	EPRS1	EARS|EPRS|GLUPRORS|HLD15|PARS|PIG32|QARS|QPRS	glutamyl-prolyl-tRNA synthetase 1	0	ENSG00000136628	P07814	chr1	0	0	0
29988	SLC2A8	GLUT8|GLUTX1	solute carrier family 2 member 8	0	ENSG00000136856	Q9NY64	chr9	0	0	0
10382	TUBB4A	DYT4|TUBB4|beta-5	tubulin beta 4A class IVa	0	ENSG00000104833	P04350	chr19	0	0	0
1917	EEF1A2	EEF1AL|EF-1-alpha-2|EF1A|EIEE33|HS1|MRD38|STN|STNL	eukaryotic translation elongation factor 1 alpha 2	0	ENSG00000101210	Q05639	chr20	0	0	0
51734	MSRB1	HSPC270|SELR|SELX|SEPX1|SepR	methionine sulfoxide reductase B1	0	ENSG00000198736	Q9NZV6	chr16	0	0	0
8721	EDF1	CFAP280|EDF-1|MBF1	endothelial differentiation related factor 1	0	ENSG00000107223	O60869	chr9	0	0	0
97	ACYP1	ACYPE	acylphosphatase 1	0	ENSG00000119640	P07311	chr14	0	0	0
54940	OCIAD1	ASRIJ|OCIA|TPA018	OCIA domain containing 1	MitoCarta3.0	ENSG00000109180	Q9NX40	chr4	1	0	0
27079	RPUSD2	C15orf19|C18B11|PUS9	RNA pseudouridine synthase domain containing 2	0	ENSG00000166133	Q8IZ73	chr15	0	0	0
79828	METTL8	TIP	methyltransferase like 8	MitoCarta3.0	ENSG00000123600	Q9H825	chr2	1	0	0
5315	PKM	CTHBP|HEL-S-30|OIP3|PK3|PKM2|TCB|THBP1|p58	pyruvate kinase M1/2	0	ENSG00000067225	P14618	chr15	0	0	0
90411	MCFD2	F5F8D|F5F8D2|LMAN1IP|SDNSF	multiple coagulation factor deficiency 2, ER cargo receptor complex subunit	0	ENSG00000180398	Q8NI22	chr2	0	0	0
90353	CTU1	ATPBD3|NCS6	cytosolic thiouridylase subunit 1	0	ENSG00000142544	Q7Z7A3	chr19	0	0	0
132160	PPM1M	PP2C-eta|PP2CE|PP2Ceta	protein phosphatase, Mg2+/Mn2+ dependent 1M	0	ENSG00000164088	Q96MI6	chr3	0	0	0
475	ATOX1	ATX1|HAH1	antioxidant 1 copper chaperone	0	ENSG00000177556	O00244	chr5	0	0	0
7184	HSP90B1	ECGP|GP96|GRP94|HEL-S-125m|HEL35|TRA1	heat shock protein 90 beta family member 1	0	ENSG00000166598	P14625	chr12	0	0	0
7415	VCP	CDC48|TERA|p97	valosin containing protein	0	ENSG00000165280	P55072	chr9	0	1	0
26292	MYCBP	AMY-1	MYC binding protein	0	ENSG00000214114	Q99417	chr1	0	0	0
389203	SMIM20	C4orf52|MITRAC7|PNX	small integral membrane protein 20	MitoCarta3.0	ENSG00000250317	Q8N5G0	chr4	1	0	0
23071	ERP44	PDIA10|TXNDC4	endoplasmic reticulum protein 44	0	ENSG00000023318	Q9BS26	chr9	0	0	0
54884	RETSAT	-	retinol saturase	0	ENSG00000042445	Q6NUM9	chr2	0	0	0
66008	TRAK2	ALS2CR3|CALS-C|GRIF-1|GRIF1|MILT2|OIP98	trafficking kinesin protein 2	mito-interacting	ENSG00000115993	O60296	chr2	0	0	0
9040	UBE2M	UBC-RS2|UBC12|hUbc12	ubiquitin conjugating enzyme E2 M	0	ENSG00000130725	P61081	chr19	0	0	0
84881	RPUSD4	-	RNA pseudouridine synthase D4	MitoCarta3.0	ENSG00000165526	Q96CM3	chr11	1	0	0
10560	SLC19A2	TC1|THMD1|THT1|THTR1|TRMA	solute carrier family 19 member 2	0	ENSG00000117479	O60779	chr1	0	0	1
146754	DNAH2	DNAHC2|DNHD3	dynein axonemal heavy chain 2	0	ENSG00000183914	Q9P225	chr17	0	0	0
216	ALDH1A1	ALDC|ALDH-E1|ALDH1|ALDH11|HEL-9|HEL-S-53e|HEL12|PUMB1|RALDH1	aldehyde dehydrogenase 1 family member A1	0	ENSG00000165092	P00352	chr9	0	0	0
1759	DNM1	DNM|EIEE31	dynamin 1	0	ENSG00000106976	Q05193	chr9	0	0	0
26052	DNM3	Dyna III	dynamin 3	0	ENSG00000197959	Q9UQ16	chr1	0	0	0
57150	SMIM8	C6orf162|dJ102H19.2	small integral membrane protein 8	MitoCarta3.0	ENSG00000111850	Q96KF7	chr6	1	0	0
57104	PNPLA2	1110001C14Rik|ATGL|FP17548|PEDF-R|TTS-2.2|TTS2|iPLA2zeta	patatin like phospholipase domain containing 2	0	ENSG00000177666	Q96AD5	chr11	0	0	0
51249	TMEM69	C1orf154	transmembrane protein 69	0	ENSG00000159596	Q5SWH9	chr1	0	0	0
883	KYAT1	CCBL1|GTK|KAT1|KATI	kynurenine aminotransferase 1	0	ENSG00000171097|ENSG00000286112	Q16773	chr9	0	0	0
3035	HARS1	CMT2W|HARS|HRS|USH3B	histidyl-tRNA synthetase 1	0	ENSG00000170445	P12081	chr5	0	0	0
10201	NME6	IPIA-ALPHA|NDK 6|NM23-H6	NME/NM23 nucleoside diphosphate kinase 6	MitoCarta3.0	ENSG00000172113	O75414	chr3	1	0	0
23195	MDN1	Rea1	midasin AAA ATPase 1	0	ENSG00000112159|ENSG00000288121	Q9NU22	chr6	0	0	0
23770	FKBP8	FKBP38|FKBPr38	FKBP prolyl isomerase 8	MitoCarta3.0	ENSG00000105701	Q14318	chr19	1	0	0
4905	NSF	SEC18|SKD2	N-ethylmaleimide sensitive factor, vesicle fusing ATPase	0	ENSG00000073969|ENSG00000276262|ENSG00000278174	P46459	chr17	0	0	0
2475	MTOR	FRAP|FRAP1|FRAP2|RAFT1|RAPT1|SKS	mechanistic target of rapamycin kinase	0	ENSG00000198793	P42345	chr1	0	0	0
341392	ACSM4	-	acyl-CoA synthetase medium chain family member 4	MitoCarta3.0	ENSG00000215009	P0C7M7	chr12	1	0	0
375	ARF1	PVNH8	ADP ribosylation factor 1	0	ENSG00000143761	P84077	chr1	0	0	0
6898	TAT	-	tyrosine aminotransferase	0	ENSG00000198650	P17735	chr16	0	0	0
222236	NAPEPLD	C7orf18|FMP30|NAPE-PLD	N-acyl phosphatidylethanolamine phospholipase D	0	ENSG00000161048|ENSG00000275723	Q6IQ20	chr7	0	1	0
8673	VAMP8	EDB|VAMP-8	vesicle associated membrane protein 8	0	ENSG00000118640	Q9BV40	chr2	0	1	1
9364	RAB28	CORD18	RAB28, member RAS oncogene family	0	ENSG00000157869	P51157	chr4	0	0	0
79671	NLRX1	CLR11.3|DLNB26|NOD26|NOD5|NOD9	NLR family member X1	MitoCarta3.0	ENSG00000160703	Q86UT6	chr11	1	0	0
8766	RAB11A	YL8	RAB11A, member RAS oncogene family	0	ENSG00000103769	P62491	chr15	0	0	0
55572	FOXRED1	FP634|H17|MC1DN19	FAD dependent oxidoreductase domain containing 1	MitoCarta3.0	ENSG00000110074	Q96CU9	chr11	1	0	0
8816	DCAF5	BCRG2|BCRP2|D14S1461E|WDR22	DDB1 and CUL4 associated factor 5	0	ENSG00000139990	Q96JK2	chr14	0	1	0
64216	TFB2M	Hkp1|mtTFB2	transcription factor B2, mitochondrial	MitoCarta3.0	ENSG00000162851	Q9H5Q4	chr1	1	0	0
152926	PPM1K	BDP|MSUDMV|PP2Ckappa|PP2Cm|PTMP|UG0882E07	protein phosphatase, Mg2+/Mn2+ dependent 1K	MitoCarta3.0	ENSG00000163644	Q8N3J5	chr4	1	0	0
875	CBS	CBSL|HIP4	cystathionine beta-synthase	0	ENSG00000160200	P0DN79	chr21	0	0	0
517	ATP5MC2	ATP5A|ATP5G2	ATP synthase membrane subunit c locus 2	MitoCarta3.0	ENSG00000135390	Q06055	chr12	1	0	0
10993	SDS	SDH	serine dehydratase	0	ENSG00000135094	P20132	chr12	0	0	0
51741	WWOX	D16S432E|EIEE28|FOR|FRA16D|HHCMA56|PRO0128|SCAR12|SDR41C1|WOX1	WW domain containing oxidoreductase	0	ENSG00000186153	Q9NZC7	chr16	0	0	0
145226	RDH12	LCA13|RP53|SDR7C2	retinol dehydrogenase 12	0	ENSG00000139988	Q96NR8	chr14	0	0	0
147015	DHRS13	SDR7C5	dehydrogenase/reductase 13	0	ENSG00000167536	Q6UX07	chr17	0	0	0
389207	GRXCR1	DFNB25|PPP1R88	glutaredoxin and cysteine rich domain containing 1	0	ENSG00000215203	A8MXD5	chr4	0	0	0
1653	DDX1	DBP-RB|UKVH5d	DEAD-box helicase 1	0	ENSG00000079785	Q92499	chr2	0	0	0
55139	ANKZF1	Vms1|ZNF744	ankyrin repeat and zinc finger peptidyl tRNA hydrolase 1	0	ENSG00000163516	Q9H8Y5	chr2	0	1	0
10430	TMEM147	NIFIE14	transmembrane protein 147	0	ENSG00000105677	Q9BVK8	chr19	0	0	0
10423	CDIPT	PIS|PIS1	CDP-diacylglycerol--inositol 3-phosphatidyltransferase	0	ENSG00000103502	O14735	chr16	0	0	0
100129361	SMIM10L1	-	small integral membrane protein 10 like 1	0	ENSG00000256537	A0A0G2JPJ8	chr12	0	0	0
51286	CEND1	BM88	cell cycle exit and neuronal differentiation 1	0	ENSG00000184524	Q8N111	chr11	0	0	0
23020	SNRNP200	ASCC3L1|BRR2|HELIC2|RP33|U5-200KD	small nuclear ribonucleoprotein U5 subunit 200	0	ENSG00000144028	O75643	chr2	0	0	0
1767	DNAH5	CILD3|DNAHC5|HL1|KTGNR|PCD	dynein axonemal heavy chain 5	0	ENSG00000039139	Q8TE73	chr5	0	0	0
1579	CYP4A11	CP4Y|CYP4A2|CYP4AII|CYPIVA11	cytochrome P450 family 4 subfamily A member 11	0	ENSG00000187048	Q02928	chr1	0	0	0
11343	MGLL	HU-K5|HUK5|MAGL|MGL	monoglyceride lipase	0	ENSG00000074416	Q99685	chr3	0	0	0
51699	VPS29	DC15|DC7|PEP11	VPS29 retromer complex component	0	ENSG00000111237	Q9UBQ0	chr12	0	0	0
1785	DNM2	CMT2M|CMTDI1|CMTDIB|DI-CMTB|DYN2|DYNII|LCCS5	dynamin 2	0	ENSG00000079805	P50570	chr19	0	0	0
8540	AGPS	ADAP-S|ADAS|ADHAPS|ADPS|ALDHPSY|RCDP3	alkylglycerone phosphate synthase	0	ENSG00000018510	O00116	chr2	0	0	0
54363	HAO1	GOX|GOX1|HAOX1	hydroxyacid oxidase 1	0	ENSG00000101323	Q9UJM8	chr20	0	0	0
6901	TAZ	BTHS|CMD3A|EFE|EFE2|G4.5|LVNCX|Taz1	tafazzin	MitoCarta3.0	ENSG00000102125	Q16635	chrX	1	0	0
253827	MSRB3	DFNB74	methionine sulfoxide reductase B3	MitoCarta3.0	ENSG00000174099	Q8IXL7	chr12	1	0	0
113655	MFSD3	-	major facilitator superfamily domain containing 3	0	ENSG00000167700	Q96ES6	chr8	0	0	0
5191	PEX7	PBD9B|PTS2R|RCDP1|RD	peroxisomal biogenesis factor 7	0	ENSG00000112357	O00628	chr6	0	1	0
26027	ACOT11	BFIT|STARD14|THEA|THEM1	acyl-CoA thioesterase 11	MitoCarta3.0	ENSG00000162390	Q8WXI4	chr1	1	0	0
729359	PLIN4	KIAA1881|S3-12	perilipin 4	0	ENSG00000167676	Q96Q06	chr19	0	0	0
55335	NIPSNAP3B	FP944|NIPSNAP3|SNAP1	nipsnap homolog 3B	MitoCarta3.0	ENSG00000165028	Q9BS92	chr9	1	0	0
9374	PPT2	C6orf8|G14|PPT-2	palmitoyl-protein thioesterase 2	0	ENSG00000168452|ENSG00000206256|ENSG00000206329|ENSG00000221988|ENSG00000227600|ENSG00000228116|ENSG00000231618|ENSG00000236649	Q9UMR5	chr6	0	0	0
686	BTD	-	biotinidase	0	ENSG00000169814	P43251	chr3	0	0	0
8412	BCAR3	AND-34|NSP2|SH2D3B	BCAR3 adaptor protein, NSP family member	0	ENSG00000137936	O75815	chr1	0	0	0
10498	CARM1	PRMT4	coactivator associated arginine methyltransferase 1	0	ENSG00000142453	Q86X55	chr19	0	1	0
79567	RIPOR1	FAM65A	RHO family interacting cell polarization regulator 1	0	ENSG00000039523	Q6ZS17	chr16	0	0	0
10611	PDLIM5	ENH|ENH1|L9|LIM	PDZ and LIM domain 5	0	ENSG00000163110	Q96HC4	chr4	0	0	1
4913	NTHL1	FAP3|NTH1|OCTS3|hNTH1	nth like DNA glycosylase 1	MitoCarta3.0	ENSG00000065057	P78549	chr16	1	0	0
26154	ABCA12	ARCI4A|ARCI4B|ICR2B|LI2	ATP binding cassette subfamily A member 12	0	ENSG00000144452	Q86UK0	chr2	0	0	0
54708	MARCHF5	MARCH-V|MARCH5|MITOL|RNF153	membrane associated ring-CH-type finger 5	MitoCarta3.0	ENSG00000198060	Q9NX47	chr10	1	0	0
119559	SFXN4	BCRM1|COXPD18|SLC56A4	sideroflexin 4	MitoCarta3.0	ENSG00000183605	Q6P4A7	chr10	1	0	0
55619	DOCK10	DRIP2|Nbla10300|ZIZ3	dedicator of cytokinesis 10	0	ENSG00000135905	Q96BY6	chr2	0	0	0
6517	SLC2A4	GLUT4	solute carrier family 2 member 4	0	ENSG00000181856|ENSG00000288174	P14672	chr17	0	0	0
23175	LPIN1	PAP1	lipin 1	0	ENSG00000134324	Q14693	chr2	0	0	0
6449	SGTA	SGT|alphaSGT|hSGT	small glutamine rich tetratricopeptide repeat containing alpha	0	ENSG00000104969	O43765	chr19	0	0	0
22852	ANKRD26	THC2|bA145E8.1	ankyrin repeat domain 26	0	ENSG00000107890	Q9UPS8	chr10	0	0	0
26269	FBXO8	DC10|FBS|FBX8	F-box protein 8	0	ENSG00000164117	Q9NRD0	chr4	0	0	0
57570	TRMT5	COXPD26|KIAA1393|TRM5	tRNA methyltransferase 5	MitoCarta3.0	ENSG00000126814	Q32P41	chr14	1	0	0
293	SLC25A6	AAC3|ANT|ANT 2|ANT 3|ANT3|ANT3Y	solute carrier family 25 member 6	MitoCarta3.0	ENSG00000169100	P12236	chrX	1	0	0
83884	SLC25A2	ORC2|ORNT2	solute carrier family 25 member 2	0	ENSG00000120329	Q9BXI2	chr5	0	0	0
147407	SLC25A52	MCART2	solute carrier family 25 member 52	MitoCarta3.0	ENSG00000141437	Q3SY17	chr18	1	0	0
57521	RPTOR	KOG1|Mip1	regulatory associated protein of MTOR complex 1	0	ENSG00000141564	Q8N122	chr17	0	1	0
178	AGL	GDE	amylo-alpha-1, 6-glucosidase, 4-alpha-glucanotransferase	0	ENSG00000162688	P35573	chr1	0	0	0
9099	USP2	UBP41|USP9	ubiquitin specific peptidase 2	0	ENSG00000036672	O75604	chr11	0	0	0
55002	TMCO3	C13orf11	transmembrane and coiled-coil domains 3	0	ENSG00000150403	Q6UWJ1	chr13	0	0	0
10576	CCT2	99D8.1|CCT-beta|CCTB|HEL-S-100n|PRO1633|TCP-1-beta	chaperonin containing TCP1 subunit 2	0	ENSG00000166226	P78371	chr12	0	0	0
1410	CRYAB	CMD1II|CRYA2|CTPP2|CTRCT16|HEL-S-101|HSPB5|MFM2	crystallin alpha B	0	ENSG00000109846	P02511	chr11	0	0	0
4968	OGG1	HMMH|HOGG1|MUTM|OGH1	8-oxoguanine DNA glycosylase	MitoCarta3.0	ENSG00000114026	O15527	chr3	1	0	0
6610	SMPD2	ISC1|NSMASE|NSMASE1	sphingomyelin phosphodiesterase 2	0	ENSG00000135587	O60906	chr6	0	0	0
9567	GTPBP1	GP-1|GP1|HSPC018	GTP binding protein 1	0	ENSG00000100226	O00178	chr22	0	0	0
55154	MSTO1	LST005|MMYAT|MST	misato mitochondrial distribution and morphology regulator 1	mito-interacting	ENSG00000125459	Q9BUK6	chr1	0	0	0
202018	TAPT1	CMVFR|OCLSBG	transmembrane anterior posterior transformation 1	0	ENSG00000169762	Q6NXT6	chr4	0	0	0
730249	ACOD1	CAD|IRG1	aconitate decarboxylase 1	MitoCarta3.0	ENSG00000102794	A6NK06	chr13	1	0	0
3612	IMPA1	IMP|IMPA|MRT59	inositol monophosphatase 1	0	ENSG00000133731	P29218	chr8	0	1	0
6188	RPS3	S3	ribosomal protein S3	0	ENSG00000149273	P23396	chr11	0	0	0
25822	DNAJB5	Hsc40	DnaJ heat shock protein family (Hsp40) member B5	0	ENSG00000137094	O75953	chr9	0	0	0
64118	DUS1L	DUS1|PP3111	dihydrouridine synthase 1 like	0	ENSG00000169718	Q6P1R4	chr17	0	0	0
79154	DHRS11	ARPG836|SDR24C1|spDHRS11	dehydrogenase/reductase 11	0	ENSG00000275397|ENSG00000278535	Q6UWP2	chr17	0	0	0
81890	QTRT1	FP3235|TGT|TGUT	queuine tRNA-ribosyltransferase catalytic subunit 1	MitoCarta3.0	ENSG00000213339	Q9BXR0	chr19	1	0	0
84883	AIFM2	AMID|FSP1|PRG3	apoptosis inducing factor mitochondria associated 2	MitoCarta3.0	ENSG00000042286	Q9BRQ8	chr10	1	0	0
134218	DNAJC21	BMFS3|DNAJA5|GS3|JJJ1	DnaJ heat shock protein family (Hsp40) member C21	0	ENSG00000168724	Q5F1R6	chr5	0	0	0
140461	ASB8	PP14212	ankyrin repeat and SOCS box containing 8	0	ENSG00000177981	Q9H765	chr12	0	1	1
2875	GPT	AAT1|ALT1|GPT1	glutamic--pyruvic transaminase	0	ENSG00000167701	P24298	chr8	0	0	0
6560	SLC12A4	CTC-479C5.17|KCC1|hKCC1	solute carrier family 12 member 4	0	ENSG00000124067	Q9UP95	chr16	0	0	0
8575	PRKRA	DYT16|HSD14|PACT|RAX	protein activator of interferon induced protein kinase EIF2AK2	0	ENSG00000180228	O75569	chr2	0	0	0
10999	SLC27A4	ACSVL4|FATP4|IPS	solute carrier family 27 member 4	0	ENSG00000167114	Q6P1M0	chr9	0	0	0
50814	NSDHL	H105E3|SDR31E1|XAP104	NAD(P) dependent steroid dehydrogenase-like	0	ENSG00000147383	Q15738	chrX	0	0	0
5567	PRKACB	PKA C-beta|PKACB	protein kinase cAMP-activated catalytic subunit beta	0	ENSG00000142875	P22694	chr1	0	0	0
7280	TUBB2A	CDCBM5|TUBB|TUBB2	tubulin beta 2A class IIa	0	ENSG00000137267	Q13885	chr6	0	0	0
2286	FKBP2	FKBP-13|FKBP13|PPIase	FKBP prolyl isomerase 2	0	ENSG00000173486	P26885	chr11	0	0	0
7001	PRDX2	HEL-S-2a|NKEF-B|NKEFB|PRP|PRX2|PRXII|PTX1|TDPX1|TPX1|TSA	peroxiredoxin 2	MitoCarta3.0	ENSG00000167815	P32119	chr19	1	0	0
7295	TXN	TRDX|TRX|TRX1	thioredoxin	0	ENSG00000136810	P10599	chr9	0	0	0
389	RHOC	ARH9|ARHC|H9|RHOH9	ras homolog family member C	0	ENSG00000155366	P08134	chr1	0	0	0
10390	CEPT1	-	choline/ethanolamine phosphotransferase 1	0	ENSG00000134255	Q9Y6K0	chr1	0	1	1
26235	FBXL4	FBL4|FBL5|MTDPS13	F-box and leucine rich repeat protein 4	MitoCarta3.0	ENSG00000112234	Q9UKA2	chr6	1	0	0
7203	CCT3	CCT-gamma|CCTG|PIG48|TCP-1-gamma|TRIC5	chaperonin containing TCP1 subunit 3	0	ENSG00000163468	P49368	chr1	0	0	0
57468	SLC12A5	EIEE34|EIG14|KCC2|hKCC2	solute carrier family 12 member 5	0	ENSG00000124140	Q9H2X9	chr20	0	0	0
191	AHCY	SAHH|adoHcyase	adenosylhomocysteinase	0	ENSG00000101444	P23526	chr20	0	0	0
10380	BPNT1	HEL20|PIP	3'(2'), 5'-bisphosphate nucleotidase 1	0	ENSG00000162813	O95861	chr1	0	0	0
10910	SUGT1	SGT1	SGT1 homolog, MIS12 kinetochore complex assembly cochaperone	0	ENSG00000165416	Q9Y2Z0	chr13	0	0	0
10211	FLOT1	-	flotillin 1	0	ENSG00000137312|ENSG00000206379|ENSG00000206480|ENSG00000223654|ENSG00000224740|ENSG00000230143|ENSG00000232280|ENSG00000236271	O75955	chr6	0	1	0
8443	GNPAT	DAP-AT|DAPAT|DHAPAT|RCDP2	glyceronephosphate O-acyltransferase	0	ENSG00000116906	O15228	chr1	0	0	0
65084	TMEM135	PMP52	transmembrane protein 135	0	ENSG00000166575	Q86UB9	chr11	0	0	0
27430	MAT2B	MAT-II|MATIIbeta|Nbla02999|SDR23E1|TGR	methionine adenosyltransferase 2B	0	ENSG00000038274	Q9NZL9	chr5	0	0	0
57509	MTUS1	ATBP|ATIP|ATIP3|ICIS|MP44|MTSG1	microtubule associated scaffold protein 1	0	ENSG00000129422	Q9ULD2	chr8	0	0	0
27158	NDOR1	CIAE1|NR1|bA350O14.9	NADPH dependent diflavin oxidoreductase 1	0	ENSG00000188566	Q9UHB4	chr9	0	0	0
642623	UBTFL1	C11orf27|HMGPI	upstream binding transcription factor like 1	0	ENSG00000255009	P0CB47	chr11	0	0	0
3276	PRMT1	ANM1|HCP1|HRMT1L2|IR1B4	protein arginine methyltransferase 1	0	ENSG00000126457	Q99873	chr19	0	0	1
8303	SNN	-	stannin	0	ENSG00000184602	O75324	chr16	0	0	0
80851	SH3BP5L	-	SH3 binding domain protein 5 like	0	ENSG00000175137	Q7L8J4	chr1	0	1	0
23011	RAB21	-	RAB21, member RAS oncogene family	0	ENSG00000080371	Q9UL25	chr12	0	0	0
4677	NARS1	ASNRS|NARS	asparaginyl-tRNA synthetase 1	0	ENSG00000134440	O43776	chr18	0	0	0
5706	PSMC6	SUG2|p42	proteasome 26S subunit, ATPase 6	0	ENSG00000100519	P62333	chr14	0	0	0
5689	PSMB1	HC5|PMSB1|PSC5	proteasome 20S subunit beta 1	0	ENSG00000008018	P20618	chr6	0	0	0
28951	TRIB2	C5FW|GS3955|TRB2	tribbles pseudokinase 2	0	ENSG00000071575	Q92519	chr2	0	0	0
57678	GPAM	GPAT|GPAT1	glycerol-3-phosphate acyltransferase, mitochondrial	MitoCarta3.0	ENSG00000119927	Q9HCL2	chr10	1	0	0
8528	DDO	DASOX|DDO-1|DDO-2	D-aspartate oxidase	0	ENSG00000203797	Q99489	chr6	0	0	0
427	ASAH1	AC|ACDase|ASAH|PHP|PHP32|SMAPME	N-acylsphingosine amidohydrolase 1	0	ENSG00000104763	Q13510	chr8	0	0	0
4669	NAGLU	CMT2V|MPS-IIIB|MPS3B|NAG|UFHSD	N-acetyl-alpha-glucosaminidase	0	ENSG00000108784	P54802	chr17	0	0	0
5538	PPT1	CLN1|INCL|PPT	palmitoyl-protein thioesterase 1	0	ENSG00000131238	P50897	chr1	0	0	0
27109	DMAC2L	ATP5S|ATPW|FB|HSU79253	distal membrane arm assembly complex 2 like	MitoCarta3.0	ENSG00000125375	Q99766	chr14	1	0	0
55177	RMDN3	FAM82A2|FAM82C|RMD-3|RMD3|ptpip51	regulator of microtubule dynamics 3	MitoCarta3.0	ENSG00000137824	Q96TC7	chr15	1	0	0
64753	CCDC136	NAG6	coiled-coil domain containing 136	0	ENSG00000128596	Q96JN2	chr7	0	0	0
84293	PRXL2A	Adrx|C10orf58|FAM213A|PAMM	peroxiredoxin like 2A	MitoCarta3.0	ENSG00000122378	Q9BRX8	chr10	1	0	0
84833	ATP5MD	DAPIT|HCVFTP2|MC5DN6|USMG5|bA792D24.4	ATP synthase membrane subunit DAPIT	MitoCarta3.0	ENSG00000173915	Q96IX5	chr10	1	0	0
151393	RMDN2	BLOCK18|FAM82A|FAM82A1|PRO34163|PYST9371|RMD-2|RMD2|RMD4	regulator of microtubule dynamics 2	0	ENSG00000115841	Q96LZ7	chr2	0	0	0
6132	RPL8	L8	ribosomal protein L8	0	ENSG00000161016	P62917	chr8	0	0	0
114926	SMIM19	C8orf40	small integral membrane protein 19	0	ENSG00000176209	Q96E16	chr8	0	0	0
100303755	PET117	CSRP2BP	PET117 cytochrome c oxidase chaperone	MitoCarta3.0	ENSG00000232838	Q6UWS5	chr20	1	0	0
51188	SS18L2	KIAA-iso	SS18 like 2	0	ENSG00000008324	Q9UHA2	chr3	0	0	0
54065	SMIM11A	C21orf51|FAM165B|SMIM11|SMIM11B	small integral membrane protein 11A	0	ENSG00000205670	P58511	chr21	0	0	0
116254	GINM1	C6orf72	glycoprotein integral membrane 1	0	ENSG00000055211	Q9NU53	chr6	0	0	0
1652	DDT	D-DT|DDCT|MIF-2|MIF2	D-dopachrome tautomerase	0	ENSG00000099977|ENSG00000275003	P30046	chr22	0	0	0
4128	MAOA	BRNRS|MAO-A	monoamine oxidase A	MitoCarta3.0	ENSG00000189221	P21397	chrX	1	0	0
25790	CFAP45	CCDC19|NESG1	cilia and flagella associated protein 45	0	ENSG00000213085	Q9UL16	chr1	0	0	0
145853	C15orf61	-	chromosome 15 open reading frame 61	MitoCarta3.0	ENSG00000189227	A6NNL5	chr15	1	0	0
6609	SMPD1	ASM|ASMASE|NPD	sphingomyelin phosphodiesterase 1	0	ENSG00000166311	P17405	chr11	0	0	0
10721	POLQ	PRO0327	DNA polymerase theta	MitoCarta3.0	ENSG00000051341	O75417	chr3	1	0	0
29083	GTPBP8	HSPC135	GTP binding protein 8 (putative)	0	ENSG00000163607	Q8N3Z3	chr3	0	0	0
55075	UACA	NUCLING	uveal autoantigen with coiled-coil domains and ankyrin repeats	0	ENSG00000137831	Q9BZF9	chr15	0	0	1
55661	DDX27	DRS1|Drs1p|HSPC259|PP3241|RHLP|dJ686N3.1	DEAD-box helicase 27	0	ENSG00000124228	Q96GQ7	chr20	0	0	0
116986	AGAP2	CENTG1|GGAP2|PIKE	ArfGAP with GTPase domain, ankyrin repeat and PH domain 2	0	ENSG00000135439	Q99490	chr12	0	0	0
166378	SPATA5	AFG2|EHLMRS|SPAF	spermatogenesis associated 5	0	ENSG00000145375	Q8NB90	chr4	0	1	1
4846	NOS3	ECNOS|eNOS	nitric oxide synthase 3	0	ENSG00000164867	P29474	chr7	0	0	1
83875	BCO2	B-DIOX-II|BCDO2	beta-carotene oxygenase 2	MitoCarta3.0	ENSG00000197580	Q9BYV7	chr11	1	0	1
3429	IFI27	FAM14D|ISG12|ISG12A|P27	interferon alpha inducible protein 27	MitoCarta3.0	ENSG00000165949|ENSG00000275214	P40305	chr14	1	0	0
25974	MMACHC	cblC	metabolism of cobalamin associated C	mito-interacting	ENSG00000132763	Q9Y4U1	chr1	0	0	0
6240	RRM1	R1|RIR1|RR1	ribonucleotide reductase catalytic subunit M1	0	ENSG00000167325	P23921	chr11	0	0	0
166	TLE5	AES|AES-1|AES-2|ESP1|GRG|GRG5|Grg-5	TLE family member 5, transcriptional modulator	0	ENSG00000104964	Q08117	chr19	0	0	0
54676	GTPBP2	JABELS	GTP binding protein 2	0	ENSG00000172432	Q9BX10	chr6	0	0	0
6209	RPS15	RIG|S15	ribosomal protein S15	0	ENSG00000115268	P62841	chr19	0	0	0
6210	RPS15A	DBA20|S15a	ribosomal protein S15a	0	ENSG00000134419	P62244	chr16	0	0	0
51337	THEM6	C8orf55|DSCD75	thioesterase superfamily member 6	0	ENSG00000130193	Q8WUY1	chr8	0	0	0
1429	CRYZ	-	crystallin zeta	MitoCarta3.0	ENSG00000116791	Q08257	chr1	1	0	0
5831	PYCR1	ARCL2B|ARCL3B|P5C|P5CR|PIG45|PP222|PRO3|PYCR	pyrroline-5-carboxylate reductase 1	MitoCarta3.0	ENSG00000183010	P32322	chr17	1	0	0
57496	MRTFB	MKL2|MRTF-B|NPD001	myocardin related transcription factor B	0	ENSG00000186260	Q9ULH7	chr16	0	0	0
5464	PPA1	HEL-S-66p|IOPPP|PP|PP1|SID6-8061	inorganic pyrophosphatase 1	0	ENSG00000180817	Q15181	chr10	0	0	0
54805	CNNM2	ACDP2|HOMG6|HOMGSMR	cyclin and CBS domain divalent metal cation transport mediator 2	0	ENSG00000148842	Q9H8M5	chr10	0	0	0
3852	KRT5	CK5|DDD|DDD1|EBS2|K5|KRT5A	keratin 5	0	ENSG00000186081	P13647	chr12	0	0	0
10383	TUBB4B	Beta2|LCAEOD|TUBB2|TUBB2C	tubulin beta 4B class IVb	0	ENSG00000188229	P68371	chr9	0	0	0
4736	RPL10A	CSA19|Csa-19|L10A|NEDD6	ribosomal protein L10a	0	ENSG00000198755	P62906	chr6	0	0	0
6133	RPL9	L9|NPC-A-16	ribosomal protein L9	0	ENSG00000163682	P32969	chr4	0	0	0
6147	RPL23A	L23A|MDA20	ribosomal protein L23a	0	ENSG00000198242	P62750	chr17	0	1	0
84270	CARD19	BinCARD|C9orf89	caspase recruitment domain family member 19	mito-interacting	ENSG00000165233	Q96LW7	chr9	0	0	0
113444	SMIM12	C1orf212	small integral membrane protein 12	0	ENSG00000163866	Q96EX1	chr1	0	0	0
9669	EIF5B	IF2	eukaryotic translation initiation factor 5B	0	ENSG00000158417	O60841	chr2	0	0	0
11231	SEC63	DNAJC23|ERdj2|PCLD2|PRO2507|SEC63L	SEC63 homolog, protein translocation regulator	0	ENSG00000025796	Q9UGP8	chr6	0	0	0
23205	ACSBG1	BG|BG1|BGM|GR-LACS|LPD	acyl-CoA synthetase bubblegum family member 1	0	ENSG00000103740	Q96GR2	chr15	0	0	0
8739	HRK	DP5|HARAKIRI	harakiri, BCL2 interacting protein	mito-interacting	ENSG00000135116	O00198	chr12	0	0	0
203068	TUBB	CDCBM6|CSCSC1|M40|OK/SW-cl.56|TUBB1|TUBB5	tubulin beta class I	0	ENSG00000183311|ENSG00000196230|ENSG00000224156|ENSG00000227739|ENSG00000229684|ENSG00000232421|ENSG00000232575|ENSG00000235067	P07437	chr6	0	0	1
5865	RAB3B	-	RAB3B, member RAS oncogene family	0	ENSG00000169213	P20337	chr1	0	0	0
9545	RAB3D	D2-2|GOV|RAB16|RAD3D	RAB3D, member RAS oncogene family	mito-interacting	ENSG00000105514	O95716	chr19	0	0	0
51762	RAB8B	-	RAB8B, member RAS oncogene family	0	ENSG00000166128	Q92930	chr15	0	0	0
53916	RAB4B	-	RAB4B, member RAS oncogene family	0	ENSG00000167578	P61018	chr19	0	0	0
55217	TMLHE	AUTSX6|BBOX2|TMLD|TMLH|TMLHED|XAP130	trimethyllysine hydroxylase, epsilon	MitoCarta3.0	ENSG00000185973	Q9NVH6	chrX	1	0	0
91612	CHURC1	C14orf52|My015|chch	churchill domain containing 1	0	ENSG00000258289	Q8WUH1	chr14	0	0	0
3398	ID2	GIG8|ID2A|ID2H|bHLHb26	inhibitor of DNA binding 2	0	ENSG00000115738	Q02363	chr2	0	0	0
8555	CDC14B	CDC14B3|Cdc14B1|Cdc14B2|hCDC14B	cell division cycle 14B	0	ENSG00000081377	O60729	chr9	0	0	0
10456	HAX1	HCLSBP1|HS1BP1|SCN3	HCLS1 associated protein X-1	mito-interacting	ENSG00000143575	O00165	chr1	0	1	1
9804	TOMM20	MAS20|MOM19|TOM20	translocase of outer mitochondrial membrane 20	MitoCarta3.0	ENSG00000173726	Q15388	chr1	1	0	0
327	APEH	AARE|ACPH|APH|D3F15S2|D3S48E|DNF15S2|OPH	acylaminoacyl-peptide hydrolase	0	ENSG00000164062	P13798	chr3	0	0	0
586	BCAT1	BCATC|BCT1|ECA39|MECA39|PNAS121|PP18	branched chain amino acid transaminase 1	0	ENSG00000060982	P54687	chr12	0	0	0
5243	ABCB1	ABC20|CD243|CLCS|GP170|MDR1|P-GP|PGY1	ATP binding cassette subfamily B member 1	0	ENSG00000085563	P08183	chr7	0	0	0
5300	PIN1	DOD|UBL5	peptidylprolyl cis/trans isomerase, NIMA-interacting 1	0	ENSG00000127445	Q13526	chr19	0	0	0
5693	PSMB5	LMPX|MB1|X	proteasome 20S subunit beta 5	0	ENSG00000100804	P28074	chr14	0	0	0
6208	RPS14	EMTB|S14	ribosomal protein S14	0	ENSG00000164587	P62263	chr5	0	0	0
8630	HSD17B6	HSE|RODH|SDR9C6	hydroxysteroid 17-beta dehydrogenase 6	0	ENSG00000025423	O14756	chr12	0	0	0
9900	SV2A	SV2	synaptic vesicle glycoprotein 2A	0	ENSG00000159164	Q7L0J3	chr1	0	0	0
57406	ABHD6	-	abhydrolase domain containing 6, acylglycerol lipase	0	ENSG00000163686	Q9BV23	chr3	0	1	0
57524	CASKIN1	ANKS5A	CASK interacting protein 1	0	ENSG00000167971	Q8WXD9	chr16	0	0	0
64714	PDIA2	PDA2|PDI|PDIP|PDIR	protein disulfide isomerase family A member 2	0	ENSG00000185615	Q13087	chr16	0	0	0
254863	TMEM256	C17orf61	transmembrane protein 256	0	ENSG00000205544|ENSG00000283771	Q8N2U0	chr17	0	0	0
5092	PCBD1	DCOH|PCBD|PCD|PHS	pterin-4 alpha-carbinolamine dehydratase 1	0	ENSG00000166228	P61457	chr10	0	0	0
79693	YRDC	DRIP3|IRIP|SUA5	yrdC N6-threonylcarbamoyltransferase domain containing	MitoCarta3.0	ENSG00000196449	Q86U90	chr1	1	1	0
84971	ATG4D	APG4-D|APG4D|AUTL4	autophagy related 4D cysteine peptidase	0	ENSG00000130734	Q86TL0	chr19	0	0	0
9349	RPL23	L23|rpL17	ribosomal protein L23	0	ENSG00000125691	P62829	chr17	0	0	0
5211	PFKL	ATP-PFK|PFK-B|PFK-L	phosphofructokinase, liver type	0	ENSG00000141959	P17858	chr21	0	0	0
23	ABCF1	ABC27|ABC50	ATP binding cassette subfamily F member 1	0	ENSG00000204574|ENSG00000206490|ENSG00000225989|ENSG00000231129|ENSG00000232169|ENSG00000236149|ENSG00000236342	Q8NE71	chr6	0	0	0
1615	DARS1	DARS|HBSL|aspRS	aspartyl-tRNA synthetase 1	0	ENSG00000115866	P14868	chr2	0	0	0
3376	IARS1	GRIDHH|IARS|ILERS|ILRS|IRS|PRO0785	isoleucyl-tRNA synthetase 1	0	ENSG00000196305	P41252	chr9	0	0	0
7486	WRN	RECQ3|RECQL2|RECQL3	WRN RecQ like helicase	0	ENSG00000165392	Q14191	chr8	0	0	0
8714	ABCC3	ABC31|EST90757|MLP2|MOAT-D|MRP3|cMOAT2	ATP binding cassette subfamily C member 3	0	ENSG00000108846	O15438	chr17	0	1	0
63874	ABHD4	ABH4	abhydrolase domain containing 4, N-acyl phospholipase B	0	ENSG00000100439	Q8TB40	chr14	0	0	0
5690	PSMB2	HC7-I	proteasome 20S subunit beta 2	0	ENSG00000126067	P49721	chr1	0	1	1
6125	RPL5	L5|MSTP030|PPP1R135|uL18	ribosomal protein L5	0	ENSG00000122406	P46777	chr1	0	0	0
6708	SPTA1	EL2|HPP|HS3|SPH3|SPTA	spectrin alpha, erythrocytic 1	0	ENSG00000163554	P02549	chr1	0	0	0
11261	CHP1	CHP|SLC9A1BP|SPAX9|Sid470p|p22|p24	calcineurin like EF-hand protein 1	0	ENSG00000187446	Q99653	chr15	0	0	0
65260	COA7	C1orf163|RESA1|SCAN3|SELRC1	cytochrome c oxidase assembly factor 7 (putative)	MitoCarta3.0	ENSG00000162377	Q96BR5	chr1	1	0	0
10555	AGPAT2	1-AGPAT2|BSCL|BSCL1|LPAAB|LPAAT-beta	1-acylglycerol-3-phosphate O-acyltransferase 2	0	ENSG00000169692	O15120	chr9	0	0	0
203	AK1	HTL-S-58j	adenylate kinase 1	0	ENSG00000106992	P00568	chr9	0	0	0
3801	KIFC3	-	kinesin family member C3	0	ENSG00000140859	Q9BVG8	chr16	0	0	0
22931	RAB18	RAB18LI1|WARBM3	RAB18, member RAS oncogene family	0	ENSG00000099246	Q9NP72	chr10	0	0	0
654364	NME1-NME2	NM23-LV|NMELV	NME1-NME2 readthrough	0	ENSG00000011052	0	chr17	0	0	0
2547	XRCC6	CTC75|CTCBF|G22P1|KU70|ML8|TLAA	X-ray repair cross complementing 6	0	ENSG00000196419	P12956	chr22	0	0	0
9371	KIF3B	FLA8|HH0048|KLP-11|RP89	kinesin family member 3B	0	ENSG00000101350	O15066	chr20	0	1	0
20	ABCA2	ABC2|IDPOGSA	ATP binding cassette subfamily A member 2	0	ENSG00000107331	Q9BZC7	chr9	0	0	0
1741	DLG3	MRX|MRX90|NEDLG|PPP1R82|SAP102|XLMR	discs large MAGUK scaffold protein 3	0	ENSG00000082458	Q92796	chrX	0	0	0
8658	TNKS	ARTD5|PARP-5a|PARP5A|PARPL|TIN1|TINF1|TNKS1|pART5	tankyrase	0	ENSG00000173273|ENSG00000285372	O95271	chr8	0	0	0
10202	DHRS2	HEP27|SDR25C1	dehydrogenase/reductase 2	MitoCarta3.0	ENSG00000100867	Q13268	chr14	1	0	0
11321	GPN1	ATPBD1A|MBDIN|NTPBP|RPAP4|XAB1	GPN-loop GTPase 1	0	ENSG00000198522	Q9HCN4	chr2	0	0	1
54840	APTX	AOA|AOA1|AXA1|EAOH|EOAHA|FHA-HIT	aprataxin	0	ENSG00000137074	Q7Z2E3	chr9	0	0	0
55140	ELP3	KAT9	elongator acetyltransferase complex subunit 3	0	ENSG00000134014	Q9H9T3	chr8	0	1	1
57697	FANCM	FAAP250|KIAA1596|POF15|SPGF28	FA complementation group M	0	ENSG00000187790	Q8IYD8	chr14	0	0	0
79888	LPCAT1	AGPAT10|AGPAT9|AYTL2|LPCAT-1|PFAAP3|lpcat|lysoPAFAT	lysophosphatidylcholine acyltransferase 1	0	ENSG00000153395|ENSG00000275079	Q8NF37	chr5	0	0	0
136332	LRGUK	CFAP246	leucine rich repeats and guanylate kinase domain containing	0	ENSG00000155530	Q96M69	chr7	0	0	0
142678	MIB2	ZZANK1|ZZZ5	mindbomb E3 ubiquitin protein ligase 2	0	ENSG00000197530	Q96AX9	chr1	0	0	0
55510	DDX43	CT13|HAGE	DEAD-box helicase 43	0	ENSG00000080007	Q9NXZ2	chr6	0	0	0
54495	TMX3	PDIA13|TXNDC10	thioredoxin related transmembrane protein 3	0	ENSG00000166479	Q96JJ7	chr18	0	0	0
55304	SPTLC3	C20orf38|LCB 3|LCB2B|LCB3|SPT 3|SPT3|SPTLC2L|dJ718P11|dJ718P11.1|hLCB2b	serine palmitoyltransferase long chain base subunit 3	0	ENSG00000172296	Q9NUV7	chr20	0	0	0
55798	METTL2B	METL|METTL2|METTL2A|PSENIP1	methyltransferase like 2B	0	ENSG00000165055	Q6P1Q9	chr7	0	0	0
57412	AS3MT	CYT19	arsenite methyltransferase	0	ENSG00000214435	Q9HBK9	chr10	0	0	0
399818	EEF1AKMT2	C10orf138|Efm4|METTL10	EEF1A lysine methyltransferase 2	0	ENSG00000203791	Q5JPI9	chr10	0	0	0
7511	XPNPEP1	APP1|SAMP|XPNPEP|XPNPEPL|XPNPEPL1	X-prolyl aminopeptidase 1	0	ENSG00000108039	Q9NQW7	chr10	0	0	0
166785	MMAA	cblA	metabolism of cobalamin associated A	MitoCarta3.0	ENSG00000151611	Q8IVH4	chr4	1	0	0
1915	EEF1A1	CCS-3|CCS3|EE1A1|EEF-1|EEF1A|EF-Tu|EF1A|GRAF-1EF|LENG7|PTI1|eEF1A-1	eukaryotic translation elongation factor 1 alpha 1	0	ENSG00000156508	P68104	chr6	0	0	0
8576	STK16	KRCT|MPSK|PKL12|PSK|TSF1|hPSK	serine/threonine kinase 16	0	ENSG00000115661	O75716	chr2	0	0	0
51035	UBXN1	2B28|SAKS1|UBXD10	UBX domain protein 1	0	ENSG00000162191	Q04323	chr11	0	1	0
54471	MIEF1	AltMIEF1|HSU79252|MID51|MIEF1-MP|SMCR7L|dJ1104E15.3	mitochondrial elongation factor 1	MitoCarta3.0	ENSG00000100335	Q9NQG6	chr22	1	0	0
64802	NMNAT1	LCA9|NMNAT|PNAT1	nicotinamide nucleotide adenylyltransferase 1	0	ENSG00000173614	Q9HAN9	chr1	0	0	0
54958	TMEM160	-	transmembrane protein 160	0	ENSG00000130748	Q9NX00	chr19	0	0	0
255101	CFAP65	CCDC108|SPGF40	cilia and flagella associated protein 65	0	ENSG00000181378	Q6ZU64	chr2	0	0	0
2169	FABP2	FABPI|I-FABP	fatty acid binding protein 2	0	ENSG00000145384	P12104	chr4	0	0	0
2512	FTL	LFTD|NBIA3	ferritin light chain	0	ENSG00000087086	P02792	chr19	0	0	0
51097	SCCPDH	CGI-49|NET11	saccharopine dehydrogenase (putative)	0	ENSG00000143653	Q8NBX0	chr1	0	0	0
84419	C15orf48	COXFA4L3|FOAP-11|MIR147BHG|NMES1	chromosome 15 open reading frame 48	MitoCarta3.0	ENSG00000166920	Q9C002	chr15	1	0	0
81876	RAB1B	-	RAB1B, member RAS oncogene family	0	ENSG00000174903	Q9H0U4	chr11	0	0	0
1509	CTSD	CLN10|CPSD|HEL-S-130P	cathepsin D	0	ENSG00000117984	P07339	chr11	0	0	0
83460	EMC6	RAB5IFL|TMEM93	ER membrane protein complex subunit 6	0	ENSG00000127774	Q9BV81	chr17	0	0	0
994	CDC25B	-	cell division cycle 25B	0	ENSG00000101224	P30305	chr20	0	0	0
3172	HNF4A	FRTS4|HNF4|HNF4a7|HNF4a8|HNF4a9|HNF4alpha|MODY|MODY1|NR2A1|NR2A21|TCF|TCF14	hepatocyte nuclear factor 4 alpha	0	ENSG00000101076	P41235	chr20	0	0	0
3992	FADS1	D5D|FADS6|FADSD5|LLCDL1|TU12	fatty acid desaturase 1	0	ENSG00000149485	O60427	chr11	0	0	0
9415	FADS2	D6D|DES6|FADSD6|LLCDL2|SLL0262|TU13	fatty acid desaturase 2	0	ENSG00000134824	O95864	chr11	0	0	0
392465	GLOD5	-	glyoxalase domain containing 5	0	ENSG00000171433	A6NK44	chrX	0	0	0
3980	LIG3	LIG2|LIG3alpha	DNA ligase 3	MitoCarta3.0	ENSG00000005156	P49916	chr17	1	0	0
51727	CMPK1	CK|CMK|CMPK|UMK|UMP-CMPK|UMPK	cytidine/uridine monophosphate kinase 1	0	ENSG00000162368	P30085	chr1	0	0	0
987	LRBA	BGL|CDC4L|CVID8|LAB300|LBA	LPS responsive beige-like anchor protein	0	ENSG00000198589	P50851	chr4	0	1	0
9101	USP8	HumORF8|PITA4|SPG59|UBPY	ubiquitin specific peptidase 8	0	ENSG00000138592	P40818	chr15	0	0	0
9353	SLIT2	SLIL3|Slit-2	slit guidance ligand 2	0	ENSG00000145147	O94813	chr4	0	1	0
665	BNIP3L	BNIP3a|NIX	BCL2 interacting protein 3 like	MitoCarta3.0	ENSG00000104765	O60238	chr8	1	0	0
1644	DDC	AADC	dopa decarboxylase	0	ENSG00000132437	P20711	chr7	0	0	0
7283	TUBG1	CDCBM4|GCP-1|TUBG|TUBGCP1	tubulin gamma 1	0	ENSG00000131462	P23258	chr17	0	1	0
28989	NTMT1	AD-003|C9orf32|HOMT1A|METTL11A|NRMT|NRMT1|NTM1A	N-terminal Xaa-Pro-Lys N-methyltransferase 1	0	ENSG00000148335	Q9BV86	chr9	0	0	0
51380	CSAD	CSD|PCAP	cysteine sulfinic acid decarboxylase	0	ENSG00000139631	Q9Y600	chr12	0	0	0
55170	PRMT6	HRMT1L6	protein arginine methyltransferase 6	0	ENSG00000198890	Q96LA8	chr1	0	0	0
80745	THUMPD2	C2orf8	THUMP domain containing 2	0	ENSG00000138050	Q9BTF0	chr2	0	0	0
92342	METTL18	AsTP2|C1orf156|HPM1	methyltransferase like 18	0	ENSG00000171806	O95568	chr1	0	0	0
9267	CYTH1	B2-1|CYTOHESIN-1|D17S811E|PSCD1|SEC7	cytohesin 1	0	ENSG00000108669	Q15438	chr17	0	0	0
11080	DNAJB4	DNAJW|DjB4|HLJ1	DnaJ heat shock protein family (Hsp40) member B4	0	ENSG00000162616	Q9UDY4	chr1	0	0	0
2326	FMO1	-	flavin containing dimethylaniline monoxygenase 1	0	ENSG00000010932	Q01740	chr1	0	0	0
6135	RPL11	DBA7|GIG34|L11|uL5	ribosomal protein L11	0	ENSG00000142676	P62913	chr1	0	0	0
6251	RSU1	RSP-1	Ras suppressor protein 1	0	ENSG00000148484	Q15404	chr10	0	0	0
11031	RAB31	Rab22B	RAB31, member RAS oncogene family	0	ENSG00000168461	Q13636	chr18	0	0	0
9391	CIAO1	CIA1|WDR39	cytosolic iron-sulfur assembly component 1	0	ENSG00000144021	O76071	chr2	0	1	0
29085	PHPT1	CGI-202|HEL-S-132P|HSPC141|PHP|PHP14	phosphohistidine phosphatase 1	0	ENSG00000054148	Q9NRX4	chr9	0	0	0
57476	GRAMD1B	LINC01059	GRAM domain containing 1B	0	ENSG00000023171	Q3KR37	chr11	0	0	0
5189	PEX1	HMLR1|PBD1A|PBD1B|ZWS|ZWS1	peroxisomal biogenesis factor 1	0	ENSG00000127980	O43933	chr7	0	0	0
81887	LAS1L	Las1|Las1-like|WTS|dJ475B7.2	LAS1 like ribosome biogenesis factor	0	ENSG00000001497	Q9Y4W2	chrX	0	0	0
283989	TSEN54	PCH2A|PCH4|PCH5|SEN54L|sen54	tRNA splicing endonuclease subunit 54	0	ENSG00000182173	Q7Z6J9	chr17	0	0	0
6843	VAMP1	CMS25|SPAX1|SYB1|VAMP-1	vesicle associated membrane protein 1	mito-interacting	ENSG00000139190	P23763	chr12	0	0	0
8813	DPM1	CDGIE|MPDS	dolichyl-phosphate mannosyltransferase subunit 1, catalytic	0	ENSG00000000419	O60762	chr20	0	0	0
4660	PPP1R12B	MYPT2|PP1bp55	protein phosphatase 1 regulatory subunit 12B	0	ENSG00000077157	O60237	chr1	0	0	0
26115	TANC2	IDDALDS|ROLSA|rols	tetratricopeptide repeat, ankyrin repeat and coiled-coil containing 2	0	ENSG00000170921	Q9HCD6	chr17	0	0	0
1359	CPA3	MC-CPA	carboxypeptidase A3	0	ENSG00000163751	P15088	chr3	0	0	0
1586	CYP17A1	CPT7|CYP17|P450C17|S17AH	cytochrome P450 family 17 subfamily A member 1	0	ENSG00000148795	P05093	chr10	0	0	0
1768	DNAH6	DNHL1|Dnahc6|HL-2|HL2	dynein axonemal heavy chain 6	0	ENSG00000115423	Q9C0G6	chr2	0	0	0
3934	LCN2	24p3|MSFI|NGAL|p25	lipocalin 2	0	ENSG00000148346	P80188	chr9	0	0	0
4956	ODF1	CT133|HSPB10|ODF|ODF2|ODF27|ODFP|ODFPG|ODFPGA|ODFPGB|RT7|SODF	outer dense fiber of sperm tails 1	0	ENSG00000155087	Q14990	chr8	0	0	0
5340	PLG	-	plasminogen	0	ENSG00000122194	P00747	chr6	0	0	0
78997	GDAP1L1	dJ881L22.1|dJ995J12.1.1	ganglioside induced differentiation associated protein 1 like 1	0	ENSG00000124194	Q96MZ0	chr20	0	0	0
122970	ACOT4	PTE-Ib|PTE1B|PTE2B	acyl-CoA thioesterase 4	0	ENSG00000177465	Q8N9L9	chr14	0	0	0
6271	S100A1	S100|S100-alpha|S100A	S100 calcium binding protein A1	0	ENSG00000160678	P23297	chr1	0	0	0
317749	DHRS4L2	SDR25C3	dehydrogenase/reductase 4 like 2	0	ENSG00000187630	D5KJA1	chr14	0	0	0
22845	DOLK	CDG1M|DK|DK1|SEC59|TMEM15	dolichol kinase	0	ENSG00000175283	Q9UPQ8	chr9	0	0	0
55666	NPLOC4	NPL4	NPL4 homolog, ubiquitin recognition factor	0	ENSG00000182446	Q8TAT6	chr17	0	0	0
210	ALAD	ALADH|PBGS	aminolevulinate dehydratase	0	ENSG00000148218	P13716	chr9	0	1	0
60493	FASTKD5	dJ1187M17.5	FAST kinase domains 5	MitoCarta3.0	ENSG00000215251	Q7L8L6	chr20	1	0	0
9453	GGPS1	GGPPS|GGPPS1	geranylgeranyl diphosphate synthase 1	0	ENSG00000152904	O95749	chr1	0	1	0
2167	FABP4	A-FABP|AFABP|ALBP|HEL-S-104|aP2	fatty acid binding protein 4	0	ENSG00000170323	P15090	chr8	0	0	0
11315	PARK7	DJ-1|DJ1|GATD2|HEL-S-67p	Parkinsonism associated deglycase	MitoCarta3.0	ENSG00000116288	Q99497	chr1	1	0	0
5917	RARS1	ArgRS|DALRD1|HLD9|RARS	arginyl-tRNA synthetase 1	0	ENSG00000113643	P54136	chr5	0	0	0
9352	TXNL1	HEL-S-114|TRP32|TXL-1|TXNL|Txl	thioredoxin like 1	0	ENSG00000091164	O43396	chr18	0	1	1
10767	HBS1L	EF-1a|ERFS|HBS1|HSPC276|eRF3c	HBS1 like translational GTPase	0	ENSG00000112339	Q9Y450	chr6	0	0	0
8877	SPHK1	SPHK	sphingosine kinase 1	0	ENSG00000176170	Q9NYA1	chr17	0	0	0
4048	LTA4H	-	leukotriene A4 hydrolase	0	ENSG00000111144	P09960	chr12	0	0	0
2288	FKBP4	FKBP51|FKBP52|FKBP59|HBI|Hsp56|PPIase|p52	FKBP prolyl isomerase 4	0	ENSG00000004478	Q02790	chr12	0	0	0
682	BSG	5F7|CD147|EMMPRIN|EMPRIN|OK|SLC7A11|TCSF	basigin (Ok blood group)	0	ENSG00000172270	P35613	chr19	0	0	0
23095	KIF1B	CMT2|CMT2A|CMT2A1|HMSNII|KLP|NBLST1	kinesin family member 1B	mito-interacting	ENSG00000054523	O60333	chr1	0	0	0
83857	TMTC1	ARG99|OLF|TMTC1A	transmembrane O-mannosyltransferase targeting cadherins 1	0	ENSG00000133687	Q8IUR5	chr12	0	0	0
391356	PTRHD1	C2orf79	peptidyl-tRNA hydrolase domain containing 1	0	ENSG00000184924	Q6GMV3	chr2	0	0	0
8800	PEX11A	PEX11-ALPHA|PMP28|hsPEX11p	peroxisomal biogenesis factor 11 alpha	0	ENSG00000166821	O75192	chr15	0	0	0
1066	CES1	ACAT|CE-1|CEH|CES2|HMSE|HMSE1|PCE-1|REH|SES1|TGH|hCE-1	carboxylesterase 1	0	ENSG00000198848|ENSG00000262243	P23141	chr16	0	0	0
51268	PIPOX	LPIPOX	pipecolic acid and sarcosine oxidase	0	ENSG00000179761	Q9P0Z9	chr17	0	0	0
4350	MPG	AAG|ADPG|APNG|CRA36.1|MDG|Mid1|PIG11|PIG16|anpg	N-methylpurine DNA glycosylase	0	ENSG00000103152	P29372	chr16	0	0	0
55744	COA1	C7orf44|MITRAC15	cytochrome c oxidase assembly factor 1 homolog	MitoCarta3.0	ENSG00000106603	Q9GZY4	chr7	1	0	0
63970	TP53AIP1	P53AIP1	tumor protein p53 regulated apoptosis inducing protein 1	0	ENSG00000120471	Q9HCN2	chr11	0	0	0
170712	COX7B2	-	cytochrome c oxidase subunit 7B2	MitoCarta3.0	ENSG00000170516	Q8TF08	chr4	1	0	0
5981	RFC1	A1|CANVAS|MHCBFB|PO-GA|RECC1|RFC|RFC140	replication factor C subunit 1	0	ENSG00000035928	P35251	chr4	0	0	0
8473	OGT	HINCUT-1|HRNT1|MRX106|O-GLCNAC|OGT1	O-linked N-acetylglucosamine (GlcNAc) transferase	0	ENSG00000147162	O15294	chrX	0	0	0
84516	DCTN5	-	dynactin subunit 5	0	ENSG00000166847	Q9BTE1	chr16	0	0	0
400954	EML6	-	EMAP like 6	0	ENSG00000214595	Q6ZMW3	chr2	0	0	0
6793	STK10	LOK|PRO2729	serine/threonine kinase 10	0	ENSG00000072786	O94804	chr5	0	0	0
9414	TJP2	C9DUPq21.11|DFNA51|DUP9q21.11|PFIC4|X104|ZO2	tight junction protein 2	0	ENSG00000119139	Q9UDY2	chr9	0	0	0
9699	RIMS2	CRSDS|OBOE|RAB3IP3|RIM2	regulating synaptic membrane exocytosis 2	0	ENSG00000176406	Q9UQ26	chr8	0	0	0
9859	CEP170	FAM68A|KAB|KIAA0470	centrosomal protein 170	0	ENSG00000143702|ENSG00000276725	Q5SW79	chr1	0	0	0
23409	SIRT4	SIR2L4	sirtuin 4	MitoCarta3.0	ENSG00000089163	Q9Y6E7	chr12	1	1	1
55054	ATG16L1	APG16L|ATG16A|ATG16L|IBD10|WDR30	autophagy related 16 like 1	0	ENSG00000085978|ENSG00000281089	Q676U5	chr2	0	0	0
84300	UQCC2	C6orf125|C6orf126|Cbp6|M19|MC3DN7|MNF1|bA6B20.2	ubiquinol-cytochrome c reductase complex assembly factor 2	MitoCarta3.0	ENSG00000137288	Q9BRT2	chr6	1	0	0
84749	USP30	-	ubiquitin specific peptidase 30	MitoCarta3.0	ENSG00000135093	Q70CQ3	chr12	1	0	0
159195	USP54	C10orf29|bA137L10.3|bA137L10.4	ubiquitin specific peptidase 54	0	ENSG00000166348	Q70EL1	chr10	0	1	1
201626	PDE12	2'-PDE|2-PDE	phosphodiesterase 12	MitoCarta3.0	ENSG00000174840	Q6L8Q7	chr3	1	1	0
9258	MFHAS1	LRRC65|MASL1|ROCO4	malignant fibrous histiocytoma amplified sequence 1	0	ENSG00000147324|ENSG00000285022	Q9Y4C4	chr8	0	0	0
80305	TRABD	LP6054|PP2447	TraB domain containing	0	ENSG00000170638	Q9H4I3	chr22	0	1	0
4832	NME3	DR-nm23|NDPK-C|NDPKC|NM23-H3|NM23H3|c371H6.2	NME/NM23 nucleoside diphosphate kinase 3	MitoCarta3.0	ENSG00000103024	Q13232	chr16	1	0	0
22907	DHX30	DDX30|NEDMIAL|RETCOR	DExH-box helicase 30	MitoCarta3.0	ENSG00000132153	Q7L2E3	chr3	1	0	0
844	CASQ1	CASQ|PDIB1|VMCQA	calsequestrin 1	0	ENSG00000143318	P31415	chr1	0	0	0
2571	GAD1	CPSQ1|GAD|SCP	glutamate decarboxylase 1	0	ENSG00000128683	Q99259	chr2	0	0	0
4953	ODC1	ODC	ornithine decarboxylase 1	0	ENSG00000115758	P11926	chr2	0	0	0
9467	SH3BP5	SAB|SH3BP-5	SH3 domain binding protein 5	0	ENSG00000131370	O60239	chr3	0	0	0
28969	BZW2	HSPC028|MST017|MSTP017	basic leucine zipper and W2 domains 2	0	ENSG00000136261	Q9Y6E2	chr7	0	0	0
91369	ANKRD40	-	ankyrin repeat domain 40	0	ENSG00000154945	Q6AI12	chr17	0	0	1
10922	FASTK	FAST	Fas activated serine/threonine kinase	MitoCarta3.0	ENSG00000164896	Q14296	chr7	1	0	0
221477	C6orf89	BRAP|PS1TP5TP1	chromosome 6 open reading frame 89	0	ENSG00000198663	Q6UWU4	chr6	0	0	0
196074	METTL15	METT5D1	methyltransferase like 15	MitoCarta3.0	ENSG00000169519	A6NJ78	chr11	1	1	0
717	C2	ARMD14|CO2	complement C2	0	ENSG00000166278|ENSG00000204364|ENSG00000206372|ENSG00000226560|ENSG00000231543|ENSG00000235017|ENSG00000235696	P06681	chr6	0	0	0
1029	CDKN2A	ARF|CDK4I|CDKN2|CMM2|INK4|INK4A|MLM|MTS-1|MTS1|P14|P14ARF|P16|P16-INK4A|P16INK4|P16INK4A|P19|P19ARF|TP16	cyclin dependent kinase inhibitor 2A	0	ENSG00000147889	P42771	chr9	0	0	0
1591	CYP24A1	CP24|CYP24|HCAI|HCINF1|P450-CC24	cytochrome P450 family 24 subfamily A member 1	MitoCarta3.0	ENSG00000019186	Q07973	chr20	1	0	0
7015	TERT	CMM9|DKCA2|DKCB4|EST2|PFBMFT1|TCS1|TP2|TRT|hEST2|hTRT	telomerase reverse transcriptase	0	ENSG00000164362	O14746	chr5	0	0	0
25819	NOCT	CCR4L|CCRN4L|Ccr4c|NOC	nocturnin	MitoCarta3.0	ENSG00000151014	Q9UK39	chr4	1	0	0
80025	PANK2	C20orf48|HARP|HSS|NBIA1|PKAN	pantothenate kinase 2	MitoCarta3.0	ENSG00000125779	Q9BZ23	chr20	1	1	1
90864	SPSB3	C16orf31|SSB3	splA/ryanodine receptor domain and SOCS box containing 3	0	ENSG00000162032	Q6PJ21	chr16	0	0	0
334	APLP2	APLP-2|APPH|APPL2|CDEBP	amyloid beta precursor like protein 2	0	ENSG00000084234	Q06481	chr11	0	0	0
56474	CTPS2	-	CTP synthase 2	0	ENSG00000047230	Q9NRF8	chrX	0	0	0
126	ADH1C	ADH3	alcohol dehydrogenase 1C (class I), gamma polypeptide	0	ENSG00000248144	P00326	chr4	0	0	0
839	CASP6	MCH2	caspase 6	0	ENSG00000138794	P55212	chr4	0	0	0
8431	NR0B2	SHP|SHP1	nuclear receptor subfamily 0 group B member 2	0	ENSG00000131910	Q15466	chr1	0	0	0
27124	INPP5J	INPP5|PIB5PA|PIPP	inositol polyphosphate-5-phosphatase J	0	ENSG00000185133	Q15735	chr22	0	0	0
7389	UROD	PCT|UPD	uroporphyrinogen decarboxylase	0	ENSG00000126088	P06132	chr1	0	0	0
8833	GMPS	GATD7	guanine monophosphate synthase	0	ENSG00000163655	P49915	chr3	0	0	0
90522	YIF1B	FinGER8	Yip1 interacting factor homolog B, membrane trafficking protein	0	ENSG00000167645	Q5BJH7	chr19	0	0	0
2222	FDFT1	DGPT|ERG9|SQS|SQSD|SS	farnesyl-diphosphate farnesyltransferase 1	0	ENSG00000079459|ENSG00000284967	P37268	chr8	0	0	1
1739	DLG1	DLGH1|SAP-97|SAP97|hdlg	discs large MAGUK scaffold protein 1	0	ENSG00000075711	Q12959	chr3	0	0	0
2618	GART	AIRS|GARS|GARTF|PAIS|PGFT|PRGS	phosphoribosylglycinamide formyltransferase, phosphoribosylglycinamide synthetase, phosphoribosylaminoimidazole synthetase	0	ENSG00000159131|ENSG00000262473	P22102	chr21	0	1	0
23461	ABCA5	ABC13|EST90625|HTC3	ATP binding cassette subfamily A member 5	0	ENSG00000154265	Q8WWZ7	chr17	0	0	0
51479	ANKFY1	ANKHZN|BTBD23|ZFYVE14	ankyrin repeat and FYVE domain containing 1	0	ENSG00000185722	Q9P2R3	chr17	0	0	0
51676	ASB2	ASB-2	ankyrin repeat and SOCS box containing 2	0	ENSG00000100628|ENSG00000278693	Q96Q27	chr14	0	0	0
763	CA5A	CA5|CA5AD|CAV|CAVA|GS1-21A4.1	carbonic anhydrase 5A	MitoCarta3.0	ENSG00000174990	P35218	chr16	1	0	0
10541	ANP32B	APRIL|PHAPI2|SSP29	acidic nuclear phosphoprotein 32 family member B	0	ENSG00000136938	Q92688	chr9	0	0	0
56901	NDUFA4L2	COXFA4L2|NUOMS	NDUFA4 mitochondrial complex associated like 2	0	ENSG00000185633	Q9NRX3	chr12	0	0	0
79784	MYH14	DFNA4|DFNA4A|FP17425|MHC16|MYH17|NMHC II-C|NMHC-II-C|PNMHH|myosin	myosin heavy chain 14	0	ENSG00000105357	Q7Z406	chr19	0	0	0
63971	KIF13A	RBKIN|bA500C11.2	kinesin family member 13A	0	ENSG00000137177	Q9H1H9	chr6	0	0	0
8890	EIF2B4	EIF-2B|EIF2B|EIF2Bdelta	eukaryotic translation initiation factor 2B subunit delta	0	ENSG00000115211	Q9UI10	chr2	0	0	0
64943	NT5DC2	-	5'-nucleotidase domain containing 2	MitoCarta3.0	ENSG00000168268	Q9H857	chr3	1	0	0
1244	ABCC2	ABC30|CMOAT|DJS|MRP2|cMRP	ATP binding cassette subfamily C member 2	0	ENSG00000023839	Q92887	chr10	0	0	0
5605	MAP2K2	CFC4|MAPKK2|MEK2|MKK2|PRKMK2	mitogen-activated protein kinase kinase 2	0	ENSG00000126934	P36507	chr19	0	0	0
6580	SLC22A1	HOCT1|OCT1|oct1_cds	solute carrier family 22 member 1	0	ENSG00000175003	O15245	chr6	0	0	0
10294	DNAJA2	CPR3|DJ3|DJA2|DNAJ|DNJ3|HIRIP4|PRO3015|RDJ2	DnaJ heat shock protein family (Hsp40) member A2	0	ENSG00000069345	O60884	chr16	0	0	0
23173	METAP1	MAP1A|MetAP1A	methionyl aminopeptidase 1	0	ENSG00000164024	P53582	chr4	0	0	0
63826	SRR	ILV1|ISO1	serine racemase	0	ENSG00000167720	Q9GZT4	chr17	0	0	0
98	ACYP2	ACYM|ACYP	acylphosphatase 2	0	ENSG00000170634	P14621	chr2	0	0	0
754	PTTG1IP	C21orf1|C21orf3|PBF	PTTG1 interacting protein	0	ENSG00000183255	P53801	chr21	0	0	0
435	ASL	ASAL	argininosuccinate lyase	0	ENSG00000126522	P04424	chr7	0	0	0
1674	DES	CDCD3|CSM1|CSM2|LGMD1D|LGMD1E|LGMD2R	desmin	0	ENSG00000175084	P17661	chr2	0	0	0
83858	ATAD3B	AAA-TOB3|TOB3	ATPase family AAA domain containing 3B	MitoCarta3.0	ENSG00000160072	Q5T9A4	chr1	1	0	0
219293	ATAD3C	-	ATPase family AAA domain containing 3C	0	ENSG00000215915	Q5T2N8	chr1	0	0	0
26995	TRUB2	CLONE24922	TruB pseudouridine synthase family member 2	MitoCarta3.0	ENSG00000167112	O95900	chr9	1	0	0
790	CAD	CDG1Z|EIEE50|GATD4	carbamoyl-phosphate synthetase 2, aspartate transcarbamylase, and dihydroorotase	0	ENSG00000084774	P27708	chr2	0	0	0
3658	IREB2	ACO3|IRE-BP 2|IRE-BP2|IRP2|IRP2AD|NDCAMA	iron responsive element binding protein 2	0	ENSG00000136381	P48200	chr15	0	0	0
7153	TOP2A	TOP2|TP2A	DNA topoisomerase II alpha	0	ENSG00000131747	P11388	chr17	0	0	0
7155	TOP2B	TOPIIB|top2beta	DNA topoisomerase II beta	0	ENSG00000077097	Q02880	chr3	0	0	0
7407	VARS1	G7A|NDMSCA|VARS|VARS2	valyl-tRNA synthetase 1	0	ENSG00000096171|ENSG00000204394|ENSG00000224264|ENSG00000226589|ENSG00000227686|ENSG00000231116|ENSG00000231945	P26640	chr6	0	0	0
8382	NME5	NM23-H5|NM23H5|RSPH23	NME/NM23 family member 5	0	ENSG00000112981	P56597	chr5	0	0	0
9223	MAGI1	AIP-3|AIP3|BAIAP1|BAP-1|BAP1|MAGI-1|MAGI-1b|Magi1d|TNRC19|WWP3	membrane associated guanylate kinase, WW and PDZ domain containing 1	0	ENSG00000151276|ENSG00000282956	Q96QZ7	chr3	0	0	0
9879	DDX46	PRPF5|Prp5	DEAD-box helicase 46	0	ENSG00000145833	Q7L014	chr5	0	0	0
26090	ABHD12	ABHD12A|BEM46L2|C20orf22|PHARC|dJ965G21.2|hABHD12	abhydrolase domain containing 12, lysophospholipase	0	ENSG00000100997	Q8N2K0	chr20	0	0	0
29922	NME7	CFAP67|MN23H7|NDK 7|NDK7|nm23-H7	NME/NM23 family member 7	0	ENSG00000143156	Q9Y5B8	chr1	0	0	0
51314	NME8	CILD6|HEL-S-99|NM23-H8|SPTRX2|TXNDC3|sptrx-2	NME/NM23 family member 8	0	ENSG00000086288	Q8N427	chr7	0	0	0
51428	DDX41	ABS|MPLPF	DEAD-box helicase 41	0	ENSG00000183258	Q9UJV9	chr5	0	0	0
55133	SRBD1	-	S1 RNA binding domain 1	0	ENSG00000068784	Q8N5C6	chr2	0	0	0
2878	GPX3	GPx-P|GSHPx-3|GSHPx-P	glutathione peroxidase 3	0	ENSG00000211445	P22352	chr5	0	0	0
5595	MAPK3	ERK-1|ERK1|ERT2|HS44KDAP|HUMKER1A|P44ERK1|P44MAPK|PRKM3|p44-ERK1|p44-MAPK	mitogen-activated protein kinase 3	0	ENSG00000102882	P27361	chr16	0	0	0
5688	PSMA7	C6|HEL-S-276|HSPC|RC6-1|XAPC7	proteasome 20S subunit alpha 7	0	ENSG00000101182	O14818	chr20	0	0	0
5867	RAB4A	HRES-1|HRES-1/RAB4|HRES1|RAB4	RAB4A, member RAS oncogene family	0	ENSG00000168118	P20338	chr1	0	0	0
10465	PPIH	CYP-20|CYPH|SnuCyp-20|USA-CYP	peptidylprolyl isomerase H	0	ENSG00000171960	O43447	chr1	0	1	0
27314	RAB30	-	RAB30, member RAS oncogene family	0	ENSG00000137502	Q15771	chr11	0	1	0
51715	RAB23	HSPC137	RAB23, member RAS oncogene family	0	ENSG00000112210	Q9ULC3	chr6	0	0	0
57403	RAB22A	-	RAB22A, member RAS oncogene family	0	ENSG00000124209	Q9UL26	chr20	0	0	0
84932	RAB2B	-	RAB2B, member RAS oncogene family	0	ENSG00000129472	Q8WUD1	chr14	0	0	0
115827	RAB3C	-	RAB3C, member RAS oncogene family	0	ENSG00000152932	Q96E17	chr5	0	0	0
326624	RAB37	-	RAB37, member RAS oncogene family	0	ENSG00000172794	Q96AX2	chr17	0	0	0
1978	EIF4EBP1	4E-BP1|4EBP1|BP-1|PHAS-I	eukaryotic translation initiation factor 4E binding protein 1	0	ENSG00000187840	Q13541	chr8	0	0	0
9717	SEC14L5	PRELID4B	SEC14 like lipid binding 5	0	ENSG00000103184	O43304	chr16	0	0	0
55289	ACOXL	-	acyl-CoA oxidase like	0	ENSG00000153093	Q9NUZ1	chr2	0	0	0
5869	RAB5B	-	RAB5B, member RAS oncogene family	0	ENSG00000111540	P61020	chr12	0	0	0
84688	C9orf24	CBE1|NYD-SP22|SMRP1|bA573M23.4	chromosome 9 open reading frame 24	0	ENSG00000164972	Q8NCR6	chr9	0	0	0
60496	AASDHPPT	AASD-PPT|ACPS|CGI-80|LYS2|LYS5	aminoadipate-semialdehyde dehydrogenase-phosphopantetheinyl transferase	0	ENSG00000149313	Q9NRN7	chr11	0	0	0
718	C3	AHUS5|ARMD9|ASP|C3a|C3b|CPAMD1|HEL-S-62p	complement C3	0	ENSG00000125730	P01024	chr19	0	0	0
4975	OMP	-	olfactory marker protein	0	ENSG00000254550	P47874	chr11	0	0	0
79758	DHRS12	SDR40C1	dehydrogenase/reductase 12	0	ENSG00000102796	A0PJE2	chr13	0	0	0
79152	FA2H	FAAH|FAH1|FAXDC1|SCS7|SPG35	fatty acid 2-hydroxylase	0	ENSG00000103089	Q7L5A8	chr16	0	0	0
84893	FBH1	FBXO18|Fbx18|hFBH1	F-box DNA helicase 1	0	ENSG00000134452	Q8NFZ0	chr10	0	0	0
115992	RNF166	-	ring finger protein 166	0	ENSG00000158717	Q96A37	chr16	0	0	0
116844	LRG1	HMFT1766|LRG	leucine rich alpha-2-glycoprotein 1	0	ENSG00000171236	P02750	chr19	0	0	0
126133	ALDH16A1	-	aldehyde dehydrogenase 16 family member A1	0	ENSG00000161618	Q8IZ83	chr19	0	0	0
1571	CYP2E1	CPE1|CYP2E|P450-J|P450C2E	cytochrome P450 family 2 subfamily E member 1	0	ENSG00000130649	P05181	chr10	0	0	0
5566	PRKACA	PKACA|PPNAD4	protein kinase cAMP-activated catalytic subunit alpha	MitoCarta3.0	ENSG00000072062|ENSG00000288516	P17612	chr19	1	1	0
6829	SUPT5H	SPT5|SPT5H|Tat-CT1	SPT5 homolog, DSIF elongation factor subunit	0	ENSG00000196235	O00267	chr19	0	0	0
760	CA2	CA-II|CAC|CAII|Car2|HEL-76|HEL-S-282	carbonic anhydrase 2	0	ENSG00000104267	P00918	chr8	0	0	0
1152	CKB	B-CK|BCK|CKBB|CPK-B|HEL-211|HEL-S-29	creatine kinase B	0	ENSG00000166165	P12277	chr14	0	0	0
84064	HDHD2	3110052N05Rik|HEL-S-301	haloacid dehalogenase like hydrolase domain containing 2	0	ENSG00000167220	Q9H0R4	chr18	0	0	0
140735	DYNLL2	DNCL1B|Dlc2|RSPH22	dynein light chain LC8-type 2	0	ENSG00000264364	Q96FJ2	chr17	0	1	0
218	ALDH3A1	ALDH3|ALDHIII	aldehyde dehydrogenase 3 family member A1	0	ENSG00000108602	P30838	chr17	0	0	0
5784	PTPN14	CATLPH|PEZ|PTP36	protein tyrosine phosphatase non-receptor type 14	0	ENSG00000152104	Q15678	chr1	0	0	1
9609	RAB36	-	RAB36, member RAS oncogene family	0	ENSG00000100228	O95755	chr22	0	0	0
10221	TRIB1	C8FW|GIG-2|GIG2|SKIP1|TRB-1|TRB1	tribbles pseudokinase 1	0	ENSG00000173334	Q96RU8	chr8	0	0	0
54505	DHX29	DDX29	DExH-box helicase 29	0	ENSG00000067248	Q7Z478	chr5	0	0	0
57520	HECW2	NDHSAL|NEDL2	HECT, C2 and WW domain containing E3 ubiquitin protein ligase 2	0	ENSG00000138411	Q9P2P5	chr2	0	0	0
64284	RAB17	-	RAB17, member RAS oncogene family	0	ENSG00000124839	Q9H0T7	chr2	0	0	0
57584	ARHGAP21	ARHGAP10	Rho GTPase activating protein 21	0	ENSG00000107863	Q5T5U3	chr10	0	0	0
2237	FEN1	FEN-1|MF1|RAD2	flap structure-specific endonuclease 1	0	ENSG00000168496	P39748	chr11	0	0	0
2531	KDSR	DHSR|EKVP4|FVT1|SDR35C1	3-ketodihydrosphingosine reductase	0	ENSG00000119537	Q06136	chr18	0	0	0
63922	CHTF18	C16orf41|C321D2.2|C321D2.3|C321D2.4|CHL12|Ctf18|RUVBL	chromosome transmission fidelity factor 18	0	ENSG00000127586	Q8WVB6	chr16	0	0	0
113000	RPUSD1	C16orf40|RLUCL	RNA pseudouridine synthase domain containing 1	0	ENSG00000007376	Q9UJJ7	chr16	0	0	0
1719	DHFR	DHFRP1|DYR	dihydrofolate reductase	0	ENSG00000228716	P00374	chr5	0	0	0
55034	MOCOS	HMCS|MCS|MOS	molybdenum cofactor sulfurase	0	ENSG00000075643	Q96EN8	chr18	0	0	0
606495	CYB5RL	-	cytochrome b5 reductase like	0	ENSG00000215883	Q6IPT4	chr1	0	0	0
5874	RAB27B	C25KG	RAB27B, member RAS oncogene family	0	ENSG00000041353	O00194	chr18	0	0	0
523	ATP6V1A	ARCL2D|ATP6A1|ATP6V1A1|HO68|IECEE3|VA68|VPP2|Vma1	ATPase H+ transporting V1 subunit A	0	ENSG00000114573	P38606	chr3	0	0	0
526	ATP6V1B2	ATP6B1B2|ATP6B2|DOOD|HO57|VATB|VPP3|Vma2|ZLS2	ATPase H+ transporting V1 subunit B2	0	ENSG00000147416	P21281	chr8	0	0	0
1938	EEF2	EEF-2|EF-2|EF2|SCA26	eukaryotic translation elongation factor 2	0	ENSG00000167658	P13639	chr19	0	0	0
3290	HSD11B1	11-DH|11-beta-HSD1|CORTRD2|HDL|HSD11|HSD11B|HSD11L|SDR26C1	hydroxysteroid 11-beta dehydrogenase 1	0	ENSG00000117594	P28845	chr1	0	0	0
6193	RPS5	S5	ribosomal protein S5	0	ENSG00000083845	P46782	chr19	0	1	0
4734	NEDD4	NEDD4-1|RPF1	NEDD4 E3 ubiquitin protein ligase	0	ENSG00000069869	P46934	chr15	0	0	0
1806	DPYD	DHP|DHPDHASE|DPD	dihydropyrimidine dehydrogenase	0	ENSG00000188641	Q12882	chr1	0	0	0
2975	GTF3C1	TFIIIC|TFIIIC220|TFIIICalpha	general transcription factor IIIC subunit 1	0	ENSG00000077235	Q12789	chr16	0	0	0
567	B2M	IMD43	beta-2-microglobulin	0	ENSG00000166710|ENSG00000273686	P61769	chr15	0	0	0
3073	HEXA	TSD	hexosaminidase subunit alpha	0	ENSG00000213614	P06865	chr15	0	1	0
118881	COMTD1	-	catechol-O-methyltransferase domain containing 1	MitoCarta3.0	ENSG00000165644	Q86VU5	chr10	1	0	0
220	ALDH1A3	ALDH1A6|ALDH6|MCOP8|RALDH3	aldehyde dehydrogenase 1 family member A3	0	ENSG00000184254	P47895	chr15	0	0	0
1103	CHAT	CHOACTASE|CMS1A|CMS1A2|CMS6	choline O-acetyltransferase	0	ENSG00000070748	P28329	chr10	0	0	0
2877	GPX2	GI-GPx|GPRP|GPRP-2|GPx-2|GPx-GI|GSHPX-GI|GSHPx-2	glutathione peroxidase 2	0	ENSG00000176153	P18283	chr14	0	0	0
8854	ALDH1A2	RALDH(II)|RALDH2|RALDH2-T	aldehyde dehydrogenase 1 family member A2	0	ENSG00000128918	O94788	chr15	0	0	0
9049	AIP	ARA9|FKBP16|FKBP37|PITA1|SMTPHN|XAP-2|XAP2	aryl hydrocarbon receptor interacting protein	0	ENSG00000110711	O00170	chr11	0	0	0
9121	SLC16A5	MCT5|MCT6	solute carrier family 16 member 5	0	ENSG00000170190	O15375	chr17	0	0	0
9122	SLC16A4	MCT4|MCT5	solute carrier family 16 member 4	0	ENSG00000168679	O15374	chr1	0	0	0
26259	FBXW8	FBW6|FBW8|FBX29|FBXO29|FBXW6	F-box and WD repeat domain containing 8	0	ENSG00000174989	Q8N3Y1	chr12	0	0	0
63943	FKBPL	DIR1|FKBP4|NG7|WISP39	FKBP prolyl isomerase like	0	ENSG00000204315|ENSG00000223666|ENSG00000224200|ENSG00000230907	Q9UIM3	chr6	0	0	0
84261	FBXW9	Fbw9|MEC-15	F-box and WD repeat domain containing 9	0	ENSG00000132004	Q5XUX1	chr19	0	0	0
91893	FDXACB1	hCG_2033039	ferredoxin-fold anticodon binding domain containing 1	0	ENSG00000255561	Q9BRP7	chr11	0	0	0
124637	CYB5D1	-	cytochrome b5 domain containing 1	0	ENSG00000182224	Q6P9G0	chr17	0	0	0
126129	CPT1C	CATL1|CPT1-B|CPT1P|CPTI-B|CPTIC|SPG73	carnitine palmitoyltransferase 1C	MitoCarta3.0	ENSG00000169169	Q8TCG5	chr19	1	0	0
135112	NCOA7	ERAP140|ESNA1|NCOA7-AS|Nbla00052|Nbla10993|TLDC4|dJ187J11.3	nuclear receptor coactivator 7	0	ENSG00000111912	Q8NI08	chr6	0	0	0
140711	TLDC2	C20orf118	TBC/LysM-associated domain containing 2	0	ENSG00000101342	A0PJX2	chr20	0	0	0
161582	DNAAF4	CILD25|DYX1|DYX1C1|DYXC1|EKN1|RD	dynein axonemal assembly factor 4	0	ENSG00000256061	Q8WXU2	chr15	0	0	0
220963	SLC16A9	C10orf36|MCT9	solute carrier family 16 member 9	0	ENSG00000165449	Q7RTY1	chr10	0	0	0
256356	GK5	-	glycerol kinase 5	0	ENSG00000175066	Q6ZS86	chr3	0	0	0
257202	GPX6	GPX5p|GPXP3|GPx-6|GSHPx-6|dJ1186N24|dJ1186N24.1	glutathione peroxidase 6	0	ENSG00000198704|ENSG00000281185	P59796	chr6	0	0	0
57535	ELAPOR1	EIG121|KIAA1324	endosome-lysosome associated apoptosis and autophagy regulator 1	0	ENSG00000116299	Q6UXG2	chr1	0	0	0
162466	PHOSPHO1	-	phosphoethanolamine/phosphocholine phosphatase 1	0	ENSG00000173868	Q8TCT1	chr17	0	0	0
285315	C3orf33	AC3-33	chromosome 3 open reading frame 33	MitoCarta3.0	ENSG00000174928	Q6P1S2	chr3	1	0	0
28512	NKIRAS1	KBRAS1|kappaB-Ras1	NFKB inhibitor interacting Ras like 1	0	ENSG00000197885	Q9NYS0	chr3	0	0	0
56262	LRRC8A	AGM5|LRRC8|SWELL1	leucine rich repeat containing 8 VRAC subunit A	0	ENSG00000136802	Q8IWT6	chr9	0	0	0
79442	LRRC2	-	leucine rich repeat containing 2	0	ENSG00000163827	Q9BYS8	chr3	0	0	0
79589	RNF128	GRAIL	ring finger protein 128	0	ENSG00000133135	Q8TEB7	chrX	0	0	0
2287	FKBP3	FKBP-25|FKBP-3|FKBP25|PPIase	FKBP prolyl isomerase 3	0	ENSG00000100442	Q00688	chr14	0	0	0
22849	CPEB3	-	cytoplasmic polyadenylation element binding protein 3	0	ENSG00000107864	Q8NE35	chr10	0	0	0
128	ADH5	ADH-3|ADHX|FALDH|FDH|GSH-FDH|GSNOR|HEL-S-60p	alcohol dehydrogenase 5 (class III), chi polypeptide	0	ENSG00000197894	P11766	chr4	0	0	0
1740	DLG2	PPP1R58|PSD-93|PSD93|chapsyn-110	discs large MAGUK scaffold protein 2	0	ENSG00000150672	Q15700	chr11	0	1	0
55679	LIMS2	LGMD2W|MDRCMTT|PINCH-2|PINCH2	LIM zinc finger domain containing 2	0	ENSG00000072163	Q7Z4I7	chr2	0	0	0
8195	MKKS	BBS6|HMCS|KMS|MKS	McKusick-Kaufman syndrome	0	ENSG00000125863	Q9NPJ1	chr20	0	0	0
8490	RGS5	MST092|MST106|MST129|MSTP032|MSTP092|MSTP106|MSTP129	regulator of G protein signaling 5	0	ENSG00000143248	O15539	chr1	0	0	0
23139	MAST2	MAST205|MTSSK	microtubule associated serine/threonine kinase 2	0	ENSG00000086015	Q6P0Q8	chr1	0	0	0
130502	TTC32	-	tetratricopeptide repeat domain 32	0	ENSG00000183891	Q5I0X7	chr2	0	0	1
133522	PPARGC1B	ERRL1|PERC|PGC-1(beta)|PGC1B	PPARG coactivator 1 beta	0	ENSG00000155846	Q86YN6	chr5	0	0	0
440503	PLIN5	LSDA5|LSDP5|MLDP|OXPAT	perilipin 5	mito-interacting	ENSG00000214456	Q00G26	chr19	0	0	0
23191	CYFIP1	P140SRA-1|SHYC|SRA-1|SRA1	cytoplasmic FMR1 interacting protein 1	0	ENSG00000273749|ENSG00000280618	Q7L576	chr15	0	0	0
84895	MIGA2	C9orf54|FAM73B	mitoguardin 2	MitoCarta3.0	ENSG00000148343	Q7L4E1	chr9	1	0	0
27044	SND1	TDRD11|Tudor-SN|p100	staphylococcal nuclease and tudor domain containing 1	MitoCarta3.0	ENSG00000197157	Q7KZF4	chr7	1	0	0
7803	PTP4A1	HH72|PRL-1|PRL1|PTP(CAAX1)|PTPCAAX1	protein tyrosine phosphatase 4A1	0	ENSG00000112245	Q93096	chr6	0	0	0
51285	RASL12	RIS	RAS like family 12	0	ENSG00000103710	Q9NYN1	chr15	0	0	0
65263	PYCR3	PYCRL	pyrroline-5-carboxylate reductase 3	0	ENSG00000104524|ENSG00000276657	Q53H96	chr8	0	0	0
1032	CDKN2D	INK4D|p19|p19-INK4D	cyclin dependent kinase inhibitor 2D	0	ENSG00000129355	P55273	chr19	0	0	0
1819	DRG2	-	developmentally regulated GTP binding protein 2	0	ENSG00000108591	P55039	chr17	0	0	0
4189	DNAJB9	ERdj4|MDG-1|MDG1|MST049|MSTP049	DnaJ heat shock protein family (Hsp40) member B9	0	ENSG00000128590	Q9UBS3	chr7	0	1	0
10347	ABCA7	ABCA-SSN|ABCX|AD9	ATP binding cassette subfamily A member 7	0	ENSG00000064687	Q8IZY2	chr19	0	0	0
11165	NUDT3	DIPP|DIPP-1|DIPP1	nudix hydrolase 3	0	ENSG00000272325	O95989	chr6	0	0	0
23560	GTPBP4	CRFG|NGB|NOG1	GTP binding protein 4	0	ENSG00000107937	Q9BZE4	chr10	0	0	0
29914	UBIAD1	SCCD|TERE1	UbiA prenyltransferase domain containing 1	0	ENSG00000120942	Q9Y5Z9	chr1	0	0	0
51128	SAR1B	ANDD|CMRD|GTBPB|SARA2	secretion associated Ras related GTPase 1B	mito-interacting	ENSG00000152700	Q9Y6B6	chr5	0	0	0
84988	PPP1R16A	MYPT3	protein phosphatase 1 regulatory subunit 16A	0	ENSG00000160972	Q96I34	chr8	0	0	0
23399	CTDNEP1	DULLARD|HSA011916|NET56	CTD nuclear envelope phosphatase 1	0	ENSG00000175826|ENSG00000288307	O95476	chr17	0	0	0
23358	USP24	-	ubiquitin specific peptidase 24	0	ENSG00000162402	Q9UPU5	chr1	0	0	0
378	ARF4	ARF2	ADP ribosylation factor 4	0	ENSG00000168374	P18085	chr3	0	0	0
2752	GLUL	GLNS|GS|PIG43|PIG59	glutamate-ammonia ligase	0	ENSG00000135821	P15104	chr1	0	0	1
23443	SLC35A3	AMRS	solute carrier family 35 member A3	0	ENSG00000117620	Q9Y2D2	chr1	0	0	0
25939	SAMHD1	CHBL2|DCIP|HDDC1|MOP-5|SBBI88|hSAMHD1	SAM and HD domain containing deoxynucleoside triphosphate triphosphohydrolase 1	0	ENSG00000101347	Q9Y3Z3	chr20	0	0	0
11064	CNTRL	CEP1|CEP110|FAN|bA165P4.1	centriolin	0	ENSG00000119397	Q7Z7A1	chr9	0	0	0
23348	DOCK9	ZIZ1|ZIZIMIN1	dedicator of cytokinesis 9	0	ENSG00000088387	Q9BZ29	chr13	0	0	0
26960	NBEA	BCL8B|LYST2	neurobeachin	0	ENSG00000172915	Q8NFP9	chr13	0	1	0
57569	ARHGAP20	RARHOGAP	Rho GTPase activating protein 20	0	ENSG00000137727	Q9P2F6	chr11	0	0	0
2747	GLUD2	GDH2|GLUDP1	glutamate dehydrogenase 2	MitoCarta3.0	ENSG00000182890|ENSG00000288118	P49448	chrX	1	0	0
151313	FAHD2B	-	fumarylacetoacetate hydrolase domain containing 2B	0	ENSG00000144199	Q6P2I3	chr2	0	0	0
9975	NR1D2	BD73|EAR-1R|REVERBB|REVERBbeta|RVR	nuclear receptor subfamily 1 group D member 2	0	ENSG00000174738	Q14995	chr3	0	0	0
10016	PDCD6	ALG-2|ALG2|PEF1B	programmed cell death 6	0	ENSG00000249915	O75340	chr5	0	0	0
10422	UBAC1	GBDR1|KPC2|UBADC1	UBA domain containing 1	0	ENSG00000130560	Q9BSL1	chr9	0	0	0
25998	IBTK	BTBD26|BTKI	inhibitor of Bruton tyrosine kinase	0	ENSG00000005700|ENSG00000283068	Q9P2D0	chr6	0	0	0
80344	DCAF11	GL014|PRO2389|WDR23	DDB1 and CUL4 associated factor 11	0	ENSG00000100897|ENSG00000284796	Q8TEB1	chr14	0	1	0
80349	WDR61	REC14|SKI8	WD repeat domain 61	0	ENSG00000140395	Q9GZS3	chr15	0	0	0
81027	TUBB1	-	tubulin beta 1 class VI	0	ENSG00000101162	Q9H4B7	chr20	0	0	0
9520	NPEPPS	AAP-S|MP100|PSA	aminopeptidase puromycin sensitive	0	ENSG00000141279	P55786	chr17	0	0	0
23521	RPL13A	L13A|TSTA1	ribosomal protein L13a	0	ENSG00000142541	P40429	chr19	0	0	0
22837	COBLL1	COBLR1	cordon-bleu WH2 repeat protein like 1	0	ENSG00000082438	Q53SF7	chr2	0	0	0
54499	TMCO1	HP10122|PCIA3|PNAS-136|TMCC4	transmembrane and coiled-coil domains 1	0	ENSG00000143183	Q9UM00	chr1	0	0	0
391	RHOG	ARHG	ras homolog family member G	0	ENSG00000177105	P84095	chr11	0	0	0
527	ATP6V0C	ATP6C|ATP6L|ATPL|VATL|VPPC|Vma3	ATPase H+ transporting V0 subunit c	0	ENSG00000185883	P27449	chr16	0	0	0
1215	CMA1	CYH|MCT1|chymase	chymase 1	0	ENSG00000092009	P23946	chr14	0	0	0
1562	CYP2C18	CPCI|CYP2C|CYP2C17|P450-6B/29C|P450IIC17	cytochrome P450 family 2 subfamily C member 18	0	ENSG00000108242	P33260	chr10	0	0	0
1769	DNAH8	ATPase|hdhc9	dynein axonemal heavy chain 8	0	ENSG00000124721	Q96JB1	chr6	0	0	1
4620	MYH2	IBM3|MYH2A|MYHSA2|MYHas8|MYPOP|MyHC-2A|MyHC-IIa	myosin heavy chain 2	0	ENSG00000125414	Q9UKX2	chr17	0	0	0
5906	RAP1A	C21KG|G-22K|KREV-1|KREV1|RAP1|SMGP21	RAP1A, member of RAS oncogene family	0	ENSG00000116473	P62834	chr1	0	0	0
5948	RBP2	CRABP-II|CRBP2|CRBPII|RBPC2	retinol binding protein 2	0	ENSG00000114113	P50120	chr3	0	0	0
22848	AAK1	-	AP2 associated kinase 1	0	ENSG00000115977	Q2M2I8	chr2	0	0	0
29108	PYCARD	ASC|CARD5|TMS|TMS-1|TMS1	PYD and CARD domain containing	0	ENSG00000103490	Q9ULZ3	chr16	0	0	0
51560	RAB6B	-	RAB6B, member RAS oncogene family	0	ENSG00000154917	Q9NRW1	chr3	0	0	0
56269	IRGC	CINEMA|IFGGE|IRGC1|Iigp5|R30953_1	immunity related GTPase cinema	0	ENSG00000124449	Q6NXR0	chr19	0	0	0
84100	ARL6	BBS3|RP55	ADP ribosylation factor like GTPase 6	0	ENSG00000113966	Q9H0F7	chr3	0	0	0
84790	TUBA1C	TUBA6|bcm948	tubulin alpha 1c	0	ENSG00000167553	Q9BQE3	chr12	0	0	0
127829	ARL8A	ARL10B|GIE2	ADP ribosylation factor like GTPase 8A	0	ENSG00000143862	Q96BM9	chr1	0	0	0
145553	MDP1	FN6PASE|MDP-1	magnesium dependent phosphatase 1	0	ENSG00000213920|ENSG00000285200	Q86V88	chr14	0	0	0
84836	ABHD14B	CIB|HEL-S-299	abhydrolase domain containing 14B	0	ENSG00000114779	Q96IU4	chr3	0	0	0
84842	HPDL	4-HPPD-L|GLOXD1	4-hydroxyphenylpyruvate dioxygenase like	MitoCarta3.0	ENSG00000186603	Q96IR7	chr1	1	0	0
53	ACP2	LAP	acid phosphatase 2, lysosomal	0	ENSG00000134575	P11117	chr11	0	0	0
84795	PYROXD2	C10orf33|FP3420|YUEF	pyridine nucleotide-disulphide oxidoreductase domain 2	0	ENSG00000119943	Q8N2H3	chr10	0	0	0
90806	ANGEL2	Ccr4d|KIAA0759L	angel homolog 2	MitoCarta3.0	ENSG00000174606	Q5VTE6	chr1	1	1	0
9343	EFTUD2	MFDGA|MFDM|SNRNP116|Snrp116|Snu114|U5-116KD	elongation factor Tu GTP binding domain containing 2	0	ENSG00000108883	Q15029	chr17	0	0	0
10613	ERLIN1	C10orf69|Erlin-1|KE04|KEO4|SPFH1|SPG62	ER lipid raft associated 1	0	ENSG00000107566	O75477	chr10	0	0	0
28956	LAMTOR2	ENDAP|HSPC003|MAPBPIP|MAPKSP1AP|ROBLD3|Ragulator2|p14	late endosomal/lysosomal adaptor, MAPK and MTOR activator 2	0	ENSG00000116586	Q9Y2Q5	chr1	0	0	0
29895	MYLPF	HUMMLC2B|MLC2B|MRLC2|MYL11	myosin light chain, phosphorylatable, fast skeletal muscle	0	ENSG00000180209	Q96A32	chr16	0	1	0
55313	CPPED1	CSTP1	calcineurin like phosphoesterase domain containing 1	0	ENSG00000103381	Q9BRF8	chr16	0	0	0
472	ATM	AT1|ATA|ATC|ATD|ATDC|ATE|TEL1|TELO1	ATM serine/threonine kinase	0	ENSG00000149311	Q13315	chr11	0	0	0
5980	REV3L	POLZ|REV3	REV3 like, DNA directed polymerase zeta catalytic subunit	0	ENSG00000009413	O60673	chr6	0	1	0
9044	BTAF1	MOT1|TAF(II)170|TAF172|TAFII170	B-TFIID TATA-box binding protein associated factor 1	0	ENSG00000095564	O14981	chr10	0	0	0
26503	SLC17A5	AST|ISSD|NSD|SD|SIALIN|SIASD|SLD	solute carrier family 17 member 5	0	ENSG00000119899	Q9NRA2	chr6	0	0	0
30849	PIK3R4	VPS15|p150	phosphoinositide-3-kinase regulatory subunit 4	0	ENSG00000196455	Q99570	chr3	0	0	0
51455	REV1	AIBP80|REV1L	REV1 DNA directed polymerase	0	ENSG00000135945	Q9UBZ9	chr2	0	0	0
55127	HEATR1	BAP28|UTP10	HEAT repeat containing 1	0	ENSG00000119285	Q9H583	chr1	0	0	0
65990	ANTKMT	ANT-KMT|C16orf24|FAM173A	adenine nucleotide translocase lysine methyltransferase	MitoCarta3.0	ENSG00000103254	Q9BQD7	chr16	1	0	0
790955	UQCC3	C11orf83|CCDS41658.1|MC3DN9|UNQ655	ubiquinol-cytochrome c reductase complex assembly factor 3	MitoCarta3.0	ENSG00000204922	Q6UW78	chr11	1	0	0
8760	CDS2	-	CDP-diacylglycerol synthase 2	0	ENSG00000101290	O95674	chr20	0	0	0
10549	PRDX4	AOE37-2|AOE372|HEL-S-97n|PRX-4	peroxiredoxin 4	MitoCarta3.0	ENSG00000123131	Q13162	chrX	1	0	0
10574	CCT7	CCTETA|CCTH|NIP7-1|TCP1ETA	chaperonin containing TCP1 subunit 7	0	ENSG00000135624	Q99832	chr2	0	0	0
10575	CCT4	CCT-DELTA|Cctd|SRB	chaperonin containing TCP1 subunit 4	0	ENSG00000115484	P50991	chr2	0	0	0
10808	HSPH1	HSP105|HSP105A|HSP105B|NY-CO-25	heat shock protein family H (Hsp110) member 1	0	ENSG00000120694	Q92598	chr13	0	0	0
22948	CCT5	CCT-epsilon|CCTE|HEL-S-69|PNAS-102|TCP-1-epsilon	chaperonin containing TCP1 subunit 5	0	ENSG00000150753	P48643	chr5	0	0	0
81567	TXNDC5	ENDOPDI|ERP46|HCC-2|HCC2|PDIA15|STRF8|UNQ364	thioredoxin domain containing 5	0	ENSG00000239264	Q8NBS9	chr6	0	0	0
4012	LNPEP	CAP|IRAP|P-LAP|PLAP	leucyl and cystinyl aminopeptidase	0	ENSG00000113441	Q9UIQ6	chr5	0	1	0
54976	C20orf27	-	chromosome 20 open reading frame 27	0	ENSG00000101220	Q9GZN8	chr20	0	0	0
11171	STRAP	MAWD|PT-WD|UNRIP	serine/threonine kinase receptor associated protein	0	ENSG00000023734	Q9Y3F4	chr12	0	1	0
85007	PHYKPL	AGXT2L2|PHLU	5-phosphohydroxy-L-lysine phospho-lyase	0	ENSG00000175309	Q8IUZ5	chr5	0	0	0
5034	P4HB	CLCRP1|DSI|ERBA2L|GIT|P4Hbeta|PDI|PDIA1|PHDB|PO4DB|PO4HB|PROHB	prolyl 4-hydroxylase subunit beta	0	ENSG00000185624	P07237	chr17	0	0	0
5052	PRDX1	MSP23|NKEF-A|NKEFA|PAG|PAGA|PAGB|PRX1|PRXI|TDPX2	peroxiredoxin 1	0	ENSG00000117450	Q06830	chr1	0	0	0
6217	RPS16	S16	ribosomal protein S16	0	ENSG00000105193	P62249	chr19	0	1	1
26063	DECR2	PDCR|SDR17C1	2,4-dienoyl-CoA reductase 2	0	ENSG00000242612|ENSG00000274296	Q9NUI1	chr16	0	0	0
3292	HSD17B1	17-beta-HSD|20-alpha-HSD|E2DH|EDH17B2|EDHB17|HSD17|SDR28C1	hydroxysteroid 17-beta dehydrogenase 1	0	ENSG00000108786	P14061	chr17	0	0	0
4439	MSH5	G7|MUTSH5|NG23|POF13	mutS homolog 5	0	ENSG00000204410|ENSG00000227314|ENSG00000230293|ENSG00000230961|ENSG00000233345|ENSG00000235222|ENSG00000235569|ENSG00000237333	O43196	chr6	0	1	1
6542	SLC7A2	ATRC2|CAT2|HCAT2	solute carrier family 7 member 2	0	ENSG00000003989	P52569	chr8	0	0	0
7266	DNAJC7	DJ11|DJC7|TPR2|TTC2	DnaJ heat shock protein family (Hsp40) member C7	0	ENSG00000168259	Q99615	chr17	0	0	0
10494	STK25	SOK1|YSK1	serine/threonine kinase 25	0	ENSG00000115694	O00506	chr2	0	0	0
27301	APEX2	APE2|APEXL2|XTH2|ZGRF2	apurinic/apyrimidinic endodeoxyribonuclease 2	0	ENSG00000169188	Q9UBZ4	chrX	0	0	0
29925	GMPPB	LGMDR19|MDDGA14|MDDGB14|MDDGC14	GDP-mannose pyrophosphorylase B	0	ENSG00000173540	Q9Y5P6	chr3	0	0	0
51654	CDK5RAP1	C20orf34|C42|CGI-05|HSPC167	CDK5 regulatory subunit associated protein 1	MitoCarta3.0	ENSG00000101391	Q96SZ6	chr20	1	1	0
55341	LSG1	-	large 60S subunit nuclear export GTPase 1	0	ENSG00000041802	Q9H089	chr3	0	0	0
84889	SLC7A3	ATRC3|CAT-3|CAT3	solute carrier family 7 member 3	0	ENSG00000165349	Q8WY07	chrX	0	0	0
116729	PPP1R27	DYSFIP1	protein phosphatase 1 regulatory subunit 27	0	ENSG00000182676|ENSG00000288186	Q86WC6	chr17	0	0	0
728780	ANKDD1B	-	ankyrin repeat and death domain containing 1B	0	ENSG00000189045	A6NHY2	chr5	0	0	0
134147	CMBL	JS-1	carboxymethylenebutenolidase homolog	0	ENSG00000164237	Q96DG6	chr5	0	0	0
16	AARS1	AARS|CMT2N|EIEE29	alanyl-tRNA synthetase 1	0	ENSG00000090861	P49588	chr16	0	0	0
3291	HSD11B2	AME|AME1|HSD11K|HSD2|SDR9C3	hydroxysteroid 11-beta dehydrogenase 2	0	ENSG00000176387	P80365	chr16	0	0	0
3294	HSD17B2	EDH17B2|HSD17|SDR9C2	hydroxysteroid 17-beta dehydrogenase 2	0	ENSG00000086696	P37059	chr16	0	0	0
114112	TXNRD3	TGR|TR2|TR2IT1|TRXR3|TXNRD3IT1|TXNRD3NB|TXNRD3NT1	thioredoxin reductase 3	0	ENSG00000197763	Q86VQ6	chr3	0	0	0
9778	KIAA0232	-	KIAA0232	0	ENSG00000170871	Q92628	chr4	0	0	0
10668	CGRRF1	CGR19|RNF197	cell growth regulator with ring finger domain 1	0	ENSG00000100532	Q99675	chr14	0	0	0
63915	BLOC1S5	BLOS5|MU|MUTED	biogenesis of lysosomal organelles complex 1 subunit 5	0	ENSG00000188428	Q8TDH9	chr6	0	0	0
873	CBR1	CBR|PG-9-KR|SDR21C1|hCBR1	carbonyl reductase 1	0	ENSG00000159228	P16152	chr21	0	0	0
2745	GLRX	GRX|GRX1	glutaredoxin	0	ENSG00000173221	P35754	chr5	0	0	0
2923	PDIA3	ER60|ERp57|ERp60|ERp61|GRP57|GRP58|HEL-S-269|HEL-S-93n|HsT17083|P58|PI-PLC	protein disulfide isomerase family A member 3	0	ENSG00000167004	P30101	chr15	0	0	0
3306	HSPA2	HSP70-2|HSP70-3	heat shock protein family A (Hsp70) member 2	0	ENSG00000126803	P54652	chr14	0	0	0
3308	HSPA4	APG-2|HEL-S-5a|HS24/P52|HSPH2|RY|hsp70|hsp70RY	heat shock protein family A (Hsp70) member 4	0	ENSG00000170606	P34932	chr5	0	0	0
3309	HSPA5	BIP|GRP78|HEL-S-89n	heat shock protein family A (Hsp70) member 5	0	ENSG00000044574	P11021	chr9	0	0	0
3312	HSPA8	HEL-33|HEL-S-72p|HSC54|HSC70|HSC71|HSP71|HSP73|HSPA10|LAP-1|LAP1|NIP71	heat shock protein family A (Hsp70) member 8	0	ENSG00000109971	P11142	chr11	0	0	0
3320	HSP90AA1	EL52|HEL-S-65p|HSP86|HSP89A|HSP90A|HSP90N|HSPC1|HSPCA|HSPCAL1|HSPCAL4|HSPN|Hsp103|Hsp89|Hsp90|LAP-2|LAP2	heat shock protein 90 alpha family class A member 1	0	ENSG00000080824	P07900	chr14	0	0	0
3326	HSP90AB1	D6S182|HSP84|HSP90B|HSPC2|HSPCB	heat shock protein 90 alpha family class B member 1	0	ENSG00000096384	P08238	chr6	0	0	0
3939	LDHA	GSD11|HEL-S-133P|LDHM|PIG19	lactate dehydrogenase A	0	ENSG00000134333|ENSG00000288299	P00338	chr11	0	0	0
6205	RPS11	S11	ribosomal protein S11	0	ENSG00000142534	P62280	chr19	0	0	0
6228	RPS23	BTDD|MABAS|MCINS|PAMAS|S23|uS12	ribosomal protein S23	0	ENSG00000186468	P62266	chr5	0	0	0
10525	HYOU1	GRP-170|Grp170|HSP12A|IMD59|ORP-150|ORP150	hypoxia up-regulated 1	0	ENSG00000149428|ENSG00000280682	Q9Y4L1	chr11	0	0	0
22824	HSPA4L	APG-1|HSPH3|Osp94	heat shock protein family A (Hsp70) member 4 like	0	ENSG00000164070	O95757	chr4	0	0	0
23171	GPD1L	GPD1-L	glycerol-3-phosphate dehydrogenase 1 like	0	ENSG00000152642	Q8N335	chr3	0	1	0
11163	NUDT4	DIPP-2B|DIPP2|DIPP2alpha|DIPP2beta|HDCMB47P|NUDT4B	nudix hydrolase 4	0	ENSG00000173598	Q9NZJ9	chr12	0	0	0
9912	ARHGAP44	NPC-A-10|RICH2	Rho GTPase activating protein 44	0	ENSG00000006740	Q17R89	chr17	0	0	0
55631	LRRC40	dJ677H15.1	leucine rich repeat containing 40	0	ENSG00000066557	Q9H9A6	chr1	0	0	0
59352	LGR6	GPCR|VTS20631	leucine rich repeat containing G protein-coupled receptor 6	0	ENSG00000133067	Q9HBX8	chr1	0	0	0
139818	DOCK11	ACG|ZIZ2|bB128O4.1	dedicator of cytokinesis 11	0	ENSG00000147251	Q5JSL3	chrX	0	0	0
10606	PAICS	ADE2|ADE2H1|AIRC|PAIS	phosphoribosylaminoimidazole carboxylase and phosphoribosylaminoimidazolesuccinocarboxamide synthase	MitoCarta3.0	ENSG00000128050	P22234	chr4	1	0	0
91442	FAAP24	C19orf40	FA core complex associated protein 24	0	ENSG00000131944	Q9BTP7	chr19	0	0	0
127281	PRXL2B	C1orf93|FAM213B	peroxiredoxin like 2B	0	ENSG00000157870|ENSG00000275125	Q8TBF2	chr1	0	0	0
152015	ROPN1B	-	rhophilin associated tail protein 1B	0	ENSG00000114547	Q9BZX4	chr3	0	0	0
10799	RPP40	RNASEP1|bA428J1.3	ribonuclease P/MRP subunit p40	0	ENSG00000124787	O75818	chr6	0	0	0
84709	MGARP	C4orf49|CESP-1|HUMMR|OSAP	mitochondria localized glutamic acid rich protein	MitoCarta3.0	ENSG00000137463	Q8TDB4	chr4	1	0	0
401115	C4orf48	CHR4_55	chromosome 4 open reading frame 48	0	ENSG00000243449	0	chr4	0	0	0
761	CA3	CAIII|Car3	carbonic anhydrase 3	0	ENSG00000164879	P07451	chr8	0	0	0
1508	CTSB	APPS|CPSB|RECEUP	cathepsin B	0	ENSG00000164733|ENSG00000285132	P07858	chr8	0	0	0
7276	TTR	ATTR|CTS|CTS1|HEL111|HsT2651|PALB|TBPA	transthyretin	0	ENSG00000118271	P02766	chr18	0	0	0
64518	TEKT3	-	tektin 3	0	ENSG00000125409	Q9BXF9	chr17	0	0	0
81932	HDHD3	2810435D12Rik|C9orf158	haloacid dehalogenase like hydrolase domain containing 3	MitoCarta3.0	ENSG00000119431	Q9BSH5	chr9	1	0	0
118471	PRAP1	PRO1195|UPA	proline rich acidic protein 1	0	ENSG00000165828	Q96NZ9	chr10	0	0	0
146279	TEKT5	CT149	tektin 5	0	ENSG00000153060	Q96M29	chr16	0	0	0
161514	TBC1D21	MgcRabGAP	TBC1 domain family member 21	0	ENSG00000167139	Q8IYX1	chr15	0	0	0
221481	ARMC12	C6orf81	armadillo repeat containing 12	0	ENSG00000157343	Q5T9G4	chr6	0	0	0
10280	SIGMAR1	ALS16|DSMA2|OPRS1|SIG-1R|SR-BP|SR-BP1|SRBP|hSigmaR1|sigma1R	sigma non-opioid intracellular receptor 1	0	ENSG00000147955	Q99720	chr9	0	0	0
7249	TSC2	LAM|PPP1R160|TSC4	TSC complex subunit 2	0	ENSG00000103197	P49815	chr16	0	0	0
58476	TP53INP2	C20orf110|DOR|PIG-U|PIGU|PINH|dJ1181N3.1	tumor protein p53 inducible nuclear protein 2	0	ENSG00000078804	Q8IXH6	chr20	0	0	0
64428	CIAO3	HPRN|IOP1|LET1L|NAR1|NARFL|PRN	cytosolic iron-sulfur assembly component 3	0	ENSG00000103245	Q9H6Q4	chr16	0	0	0
93380	MMGT1	EMC5|TMEM32	membrane magnesium transporter 1	0	ENSG00000169446	Q8N4V1	chrX	0	0	0
118672	PSTK	C10orf89	phosphoseryl-tRNA kinase	0	ENSG00000179988	Q8IV42	chr10	0	0	0
7037	TFRC	CD71|IMD46|T9|TFR|TFR1|TR|TRFR|p90	transferrin receptor	0	ENSG00000072274	P02786	chr3	0	0	0
1585	CYP11B2	ALDOS|CPN2|CYP11B|CYP11BL|CYPXIB2|P-450C18|P450C18|P450aldo	cytochrome P450 family 11 subfamily B member 2	MitoCarta3.0	ENSG00000179142	P19099	chr8	1	0	0
4601	MXI1	MAD2|MXD2|MXI|bHLHc11	MAX interactor 1, dimerization protein	0	ENSG00000119950	P50539	chr10	0	0	0
6645	SNTB2	D16S2531E|EST25263|SNT2B2|SNT3|SNTL	syntrophin beta 2	0	ENSG00000168807|ENSG00000260873	Q13425	chr16	0	0	0
84940	CORO6	-	coronin 6	0	ENSG00000167549	Q6QEF8	chr17	0	0	0
127933	UHMK1	KIS|KIST|P-CIP2	U2AF homology motif kinase 1	0	ENSG00000152332	Q8TAS1	chr1	0	0	0
5887	RAD23B	HHR23B|HR23B|P58	RAD23 homolog B, nucleotide excision repair protein	0	ENSG00000119318	P54727	chr9	0	0	0
9531	BAG3	BAG-3|BIS|CAIR-1|MFM6	BAG cochaperone 3	0	ENSG00000151929	O95817	chr10	0	0	0
9644	SH3PXD2A	FISH|SH3MD1|TKS5	SH3 and PX domains 2A	0	ENSG00000107957	Q5TCZ1	chr10	0	0	0
23235	SIK2	LOH11CR1I|QIK|SIK-2|SNF1LK2	salt inducible kinase 2	0	ENSG00000170145	Q9H0K1	chr11	0	0	0
23259	DDHD2	SAMWD1|SPG54|iPLA(1)gamma	DDHD domain containing 2	0	ENSG00000085788	O94830	chr8	0	0	0
127495	LRRC39	-	leucine rich repeat containing 39	0	ENSG00000122477	Q96DD0	chr1	0	0	0
663	BNIP2	BNIP-2|NIP2	BCL2 interacting protein 2	0	ENSG00000140299	Q12982	chr15	0	0	0
1051	CEBPB	C/EBP-beta|IL6DBP|NF-IL6|TCF5	CCAAT enhancer binding protein beta	0	ENSG00000172216	P17676	chr20	0	0	0
1846	DUSP4	HVH2|MKP-2|MKP2|TYP	dual specificity phosphatase 4	0	ENSG00000120875	Q13115	chr8	0	0	0
8428	STK24	HEL-S-95|MST3|MST3B|STE20|STK3	serine/threonine kinase 24	0	ENSG00000102572	Q9Y6E0	chr13	0	0	0
23623	RUSC1	NESCA	RUN and SH3 domain containing 1	0	ENSG00000160753	Q9BVN2	chr1	0	0	0
50855	PARD6A	PAR-6A|PAR6|PAR6C|PAR6alpha|TAX40|TIP-40	par-6 family cell polarity regulator alpha	0	ENSG00000102981	Q9NPB6	chr16	0	0	0
200035	NUDT17	-	nudix hydrolase 17	0	ENSG00000186364	P0C025	chr1	0	0	0
26873	OPLAH	5-Opase|OPLA|OPLAHD	5-oxoprolinase, ATP-hydrolysing	0	ENSG00000178814	O14841	chr8	0	0	0
79894	ZNF672	-	zinc finger protein 672	0	ENSG00000171161	Q499Z4	chr1	0	0	0
1657	DMXL1	-	Dmx like 1	0	ENSG00000172869	Q9Y485	chr5	0	0	0
5585	PKN1	DBK|PAK-1|PAK1|PKN|PKN-ALPHA|PRK1|PRKCL1	protein kinase N1	0	ENSG00000123143	Q16512	chr19	0	0	0
10616	RBCK1	C20orf18|HOIL-1|HOIL1|PBMEI|PGBM1|RBCK2|RNF54|UBCE7IP3|XAP3|XAP4|ZRANB4	RANBP2-type and C3HC4-type zinc finger containing 1	0	ENSG00000125826	Q9BYM8	chr20	0	0	0
10681	GNB5	GB5|IDDCA|LADCI|gbeta5	G protein subunit beta 5	0	ENSG00000069966	O14775	chr15	0	0	0
22981	NINL	NLP	ninein like	0	ENSG00000101004	Q9Y2I6	chr20	0	0	0
56895	AGPAT4	1-AGPAT4|LPAAT-delta|dJ473J16.2	1-acylglycerol-3-phosphate O-acyltransferase 4	MitoCarta3.0	ENSG00000026652	Q9NRZ5	chr6	1	1	0
57826	RAP2C	-	RAP2C, member of RAS oncogene family	0	ENSG00000123728	Q9Y3L5	chrX	0	0	0
90933	TRIM41	RINCK	tripartite motif containing 41	0	ENSG00000146063	Q8WV44	chr5	0	0	0
160418	TMTC3	LIS8|SMILE	transmembrane O-mannosyltransferase targeting cadherins 3	0	ENSG00000139324	Q6ZXV5	chr12	0	1	1
342667	STAC2	24b2|24b2/STAC2	SH3 and cysteine rich domain 2	0	ENSG00000141750	Q6ZMT1	chr17	0	0	0
1639	DCTN1	DAP-150|DP-150|P135	dynactin subunit 1	0	ENSG00000204843	Q14203	chr2	0	0	0
51020	HDDC2	C6orf74|CGI-130|NS5ATP2|dJ167O5.2	HD domain containing 2	0	ENSG00000111906	Q7Z4H3	chr6	0	0	0
131544	CRYBG3	DKFZp667G2110|vlAKAP	crystallin beta-gamma domain containing 3	0	ENSG00000080200	Q68DQ2	chr3	0	0	0
259217	HSPA12A	-	heat shock protein family A (Hsp70) member 12A	0	ENSG00000165868	O43301	chr10	0	0	0
64180	DPEP3	MBD3	dipeptidase 3	0	ENSG00000141096	Q9H4B8	chr16	0	0	0
6235	RPS29	DBA13|S29|uS14	ribosomal protein S29	0	ENSG00000213741	P62273	chr14	0	0	1
30846	EHD2	PAST2	EH domain containing 2	0	ENSG00000024422	Q9NZN4	chr19	0	0	0
5826	ABCD4	ABC41|EST352188|MAHCJ|P70R|P79R|PMP69|PXMP1L	ATP binding cassette subfamily D member 4	0	ENSG00000119688	O14678	chr14	0	0	0
79042	TSEN34	LENG5|PCH2C|SEN34|SEN34L	tRNA splicing endonuclease subunit 34	0	ENSG00000170892|ENSG00000273896|ENSG00000274078|ENSG00000274129|ENSG00000274672|ENSG00000274796|ENSG00000275165|ENSG00000278605|ENSG00000278622|ENSG00000278712	Q9BSV6	chr19	0	0	0
5824	PEX19	D1S2223E|HK33|PBD12A|PMP1|PMPI|PXF|PXMP1	peroxisomal biogenesis factor 19	0	ENSG00000162735	P40855	chr1	0	0	0
4659	PPP1R12A	GUBS|M130|MBS|MYPT1	protein phosphatase 1 regulatory subunit 12A	0	ENSG00000058272	O14974	chr12	0	0	0
8573	CASK	CAGH39|CAMGUK|CMG|FGS4|LIN2|MICPCH|MRXSNA|TNRC8|hCASK	calcium/calmodulin dependent serine protein kinase	0	ENSG00000147044	O14936	chrX	0	0	0
8879	SGPL1	NPHS14|S1PL|SPL	sphingosine-1-phosphate lyase 1	0	ENSG00000166224	O95470	chr10	0	0	0
28964	GIT1	-	GIT ArfGAP 1	0	ENSG00000108262	Q9Y2X7	chr17	0	0	0
54880	BCOR	ANOP2|MAA2|MCOPS2	BCL6 corepressor	0	ENSG00000183337	Q6W2J9	chrX	0	0	0
471	ATIC	AICAR|AICARFT|HEL-S-70p|IMPCHASE|PURH	5-aminoimidazole-4-carboxamide ribonucleotide formyltransferase/IMP cyclohydrolase	mito-interacting	ENSG00000138363	P31939	chr2	0	0	0
4621	MYH3	CPSFS1A|CPSFS1B|CPSKF1A|CPSKF1B|DA2A|DA2B|DA2B3|DA8|HEMHC|MYHC-EMB|MYHSE1|SMHCE	myosin heavy chain 3	0	ENSG00000109063	P11055	chr17	0	0	0
7871	SLMAP	SLAP	sarcolemma associated protein	0	ENSG00000163681	Q14BN4	chr3	0	0	0
7905	REEP5	C5orf18|D5S346|DP1|POB16|TB2|YOP1|Yip2e	receptor accessory protein 5	0	ENSG00000129625	Q00765	chr5	0	0	0
23413	NCS1	FLUP|FREQ	neuronal calcium sensor 1	0	ENSG00000107130	P62166	chr9	0	0	0
23646	PLD3	AD19|HU-K4|HUK4|SCA46	phospholipase D family member 3	0	ENSG00000105223	Q8IV08	chr19	0	0	0
56681	SAR1A	SAR1|SARA1|Sara|masra2	secretion associated Ras related GTPase 1A	mito-interacting	ENSG00000079332	Q9NR31	chr10	0	0	0
51596	CUTA	ACHAP|C6orf82	cutA divalent cation tolerance homolog	0	ENSG00000112514|ENSG00000226492	O60888	chr6	0	0	0
81554	RCC1L	WBSCR16	RCC1 like	MitoCarta3.0	ENSG00000274523	Q96I51	chr7	1	0	0
8504	PEX3	PBD10A|PBD10B|TRG18	peroxisomal biogenesis factor 3	0	ENSG00000034693	P56589	chr6	0	0	0
94274	PPP1R14A	CPI-17|CPI17|PPP1INL	protein phosphatase 1 regulatory inhibitor subunit 14A	0	ENSG00000167641	Q96A00	chr19	0	0	0
6241	RRM2	C2orf48|R2|RR2|RR2M	ribonucleotide reductase regulatory subunit M2	0	ENSG00000171848	P31350	chr2	0	0	0
4864	NPC1	NPC|POGZ|SLC65A1	NPC intracellular cholesterol transporter 1	0	ENSG00000141458	O15118	chr18	0	0	0
84890	ADO	C10orf22	2-aminoethanethiol dioxygenase	0	ENSG00000181915	Q96SZ5	chr10	0	0	0
8804	CREG1	CREG	cellular repressor of E1A stimulated genes 1	0	ENSG00000143162	O75629	chr1	0	0	0
55028	C17orf80	HLC-8|MIG3|SPEP1	chromosome 17 open reading frame 80	0	ENSG00000141219	Q9BSJ5	chr17	0	0	1
59353	TMEM35A	NACHO|TMEM35|TUF-1	transmembrane protein 35A	0	ENSG00000126950	Q53FP2	chrX	0	0	0
85438	CABS1	C4orf35|CLPH|NYD-SP26	calcium binding protein, spermatid associated 1	0	ENSG00000145309	Q96KC9	chr4	0	0	0
135138	PACRG	GLUP|HAK005771|PACRG2.1|PARK2CRG	parkin coregulated	0	ENSG00000112530	Q96M98	chr6	0	0	0
401565	FAM166A	HSD46	family with sequence similarity 166 member A	0	ENSG00000188163	Q6J272	chr9	0	0	0
1984	EIF5A	EIF-5A|EIF5A1|eIF-4D|eIF5AI	eukaryotic translation initiation factor 5A	0	ENSG00000132507|ENSG00000288145	P63241	chr17	0	0	0
399687	MYO18A	MAJN|MYSPDZ|SP-R210|SPR210	myosin XVIIIA	0	ENSG00000196535	Q92614	chr17	0	0	0
6059	ABCE1	ABC38|OABP|RLI|RLI1|RNASEL1|RNASELI|RNS4I	ATP binding cassette subfamily E member 1	0	ENSG00000164163	P61221	chr4	0	1	0
6640	SNTA1	LQT12|SNT1|TACIP1|dJ1187J4.5	syntrophin alpha 1	0	ENSG00000101400	Q13424	chr20	0	0	0
100529144	CORO7-PAM16	CORO7|Coronin-7|Crn7	CORO7-PAM16 readthrough	0	ENSG00000103426|ENSG00000278760	A0A0A6YYL4	chr16	0	0	0
222234	FAM185A	-	family with sequence similarity 185 member A	MitoCarta3.0	ENSG00000222011	Q8N0U4	chr7	1	0	0
845	CASQ2	PDIB2	calsequestrin 2	0	ENSG00000118729	O14958	chr1	0	1	0
5366	PMAIP1	APR|NOXA	phorbol-12-myristate-13-acetate-induced protein 1	MitoCarta3.0	ENSG00000141682	Q13794	chr18	1	0	0
155368	METTL27	WBSCR27	methyltransferase like 27	0	ENSG00000165171	Q8N6F8	chr7	0	0	0
2935	GSPT1	551G9.2|ETF3A|GST1|eRF3a	G1 to S phase transition 1	0	ENSG00000103342	P15170	chr16	0	0	0
4141	MARS1	CMT2U|ILFS2|ILLD|MARS|METRS|MRS|MTRNS|SPG70	methionyl-tRNA synthetase 1	0	ENSG00000166986	P56192	chr12	0	0	0
5036	PA2G4	EBP1|HG4-1|p38-2G4	proliferation-associated 2G4	0	ENSG00000170515	Q9UQ80	chr12	0	0	0
5244	ABCB4	ABC21|GBD1|ICP3|MDR2|MDR2/3|MDR3|PFIC-3|PGY3	ATP binding cassette subfamily B member 4	0	ENSG00000005471	P21439	chr7	0	0	0
6581	SLC22A3	EMT|EMTH|OCT3	solute carrier family 22 member 3	0	ENSG00000146477	O75751	chr6	0	0	0
10060	ABCC9	ABC37|ATFB12|CANTU|CMD1O|SUR2	ATP binding cassette subfamily C member 9	0	ENSG00000069431	O60706	chr12	0	0	0
23294	ANKS1A	ANKS1	ankyrin repeat and sterile alpha motif domain containing 1A	0	ENSG00000064999	Q92625	chr6	0	0	0
24140	FTSJ1	CDLIV|JM23|MRX44|MRX9|SPB1|TRMT7	FtsJ RNA 2'-O-methyltransferase 1	0	ENSG00000068438	Q9UET6	chrX	0	0	0
27183	VPS4A	SKD1|SKD1A|SKD2|VPS4|VPS4-1	vacuolar protein sorting 4 homolog A	0	ENSG00000132612	Q9UN37	chr16	0	0	0
29889	GNL2	HUMAUANTIG|NGP1|Ngp-1|Nog2|Nug2	G protein nucleolar 2	0	ENSG00000134697	Q13823	chr1	0	0	0
51239	ANKRD39	-	ankyrin repeat domain 39	0	ENSG00000213337	Q53RE8	chr2	0	1	0
51520	LARS1	HSPC192|ILFS1|LARS|LEURS|LEUS|LFIS|LRS|PIG44|RNTLS|hr025Cl	leucyl-tRNA synthetase 1	0	ENSG00000133706	Q9P2J5	chr5	0	0	0
51665	ASB1	ASB-1	ankyrin repeat and SOCS box containing 1	0	ENSG00000065802	Q9Y576	chr2	0	0	0
51726	DNAJB11	ABBP-2|ABBP2|DJ9|Dj-9|EDJ|ERdj3|ERj3|ERj3p|PKD6|PRO1080|UNQ537	DnaJ heat shock protein family (Hsp40) member B11	0	ENSG00000090520	Q9UBS4	chr3	0	0	1
54512	EXOSC4	RRP41|RRP41A|Rrp41p|SKI6|Ski6p|hRrp41p|p12A	exosome component 4	0	ENSG00000178896	Q9NPD3	chr8	0	0	0
55293	UEVLD	ATTP|UEV3	UEV and lactate/malate dehyrogenase domains	0	ENSG00000151116	Q8IX04	chr11	0	0	0
64241	ABCG8	GBD4|STSL|STSL1	ATP binding cassette subfamily G member 8	0	ENSG00000143921	Q9H221	chr2	0	0	0
64794	DDX31	PPP1R25	DEAD-box helicase 31	0	ENSG00000125485	Q9H8H2	chr9	0	0	0
79573	TTC13	-	tetratricopeptide repeat domain 13	0	ENSG00000143643	Q8NBP0	chr1	0	0	0
79754	ASB13	-	ankyrin repeat and SOCS box containing 13	0	ENSG00000196372	Q8WXK3	chr10	0	0	0
79962	DNAJC22	wus	DnaJ heat shock protein family (Hsp40) member C22	0	ENSG00000178401	Q8N4W6	chr12	0	1	0
83480	PUS3	2610020J05Rik|FKSG32|MRT55	pseudouridine synthase 3	0	ENSG00000110060	Q9BZE2	chr11	0	0	0
126549	ANKLE1	ANKRD41|LEM3|LEMD6	ankyrin repeat and LEM domain containing 1	0	ENSG00000160117	Q8NAG6	chr19	0	0	0
140456	ASB11	-	ankyrin repeat and SOCS box containing 11	0	ENSG00000165192	Q8WXH4	chrX	0	0	0
142685	ASB15	-	ankyrin repeat and SOCS box containing 15	0	ENSG00000146809	Q8WXK1	chr7	0	0	0
654483	BOLA2B	BOLA2	bolA family member 2B	0	ENSG00000169627	0	chr16	0	0	0
2643	GCH1	DYT14|DYT5|DYT5a|GCH|GTP-CH-1|GTPCH1|HPABH4B	GTP cyclohydrolase 1	0	ENSG00000131979	P30793	chr14	0	0	0
2184	FAH	-	fumarylacetoacetate hydrolase	0	ENSG00000103876	P16930	chr15	0	0	0
3991	LIPE	AOMS4|FPLD6|HSL|LHS|REH	lipase E, hormone sensitive type	0	ENSG00000079435	Q05469	chr19	0	0	0
6652	SORD	HEL-S-95n|RDH|SDH|SORD1|SORDD|XDH	sorbitol dehydrogenase	0	ENSG00000140263	Q00796	chr15	0	0	0
134526	ACOT12	CACH-1|Cach|STARD15|THEAL	acyl-CoA thioesterase 12	0	ENSG00000172497	Q8WYK0	chr5	0	0	0
23167	EFR3A	-	EFR3 homolog A	0	ENSG00000132294	Q14156	chr8	0	0	0
1012	CDH13	CDHH|P105	cadherin 13	0	ENSG00000140945	P55290	chr16	0	0	0
85441	HELZ2	PDIP-1|PRIC285	helicase with zinc finger 2	0	ENSG00000130589	Q9BYK8	chr20	0	0	0
55041	PLEKHB2	EVT2	pleckstrin homology domain containing B2	0	ENSG00000115762	Q96CS7	chr2	0	0	0
55614	KIF16B	C20orf23|KISC20ORF|SNX23	kinesin family member 16B	0	ENSG00000089177	Q96L93	chr20	0	0	0
92369	SPSB4	SSB-4|SSB4	splA/ryanodine receptor domain and SOCS box containing 4	0	ENSG00000175093	Q96A44	chr3	0	0	0
6207	RPS13	S13	ribosomal protein S13	0	ENSG00000110700	P62277	chr11	0	1	1
9750	RIPOR2	C6orf32|DFNB104|DIFF40|DIFF48|FAM65B|MYONAP|PL48	RHO family interacting cell polarization regulator 2	0	ENSG00000111913	Q9Y4F9	chr6	0	0	0
54875	CNTLN	C9orf101|C9orf39|bA340N12.1	centlein	0	ENSG00000044459	Q9NXG0	chr9	0	0	0
114327	EFHC1	EJM1|POC9|RIB72|dJ304B14.2	EF-hand domain containing 1	0	ENSG00000096093	Q5JVL4	chr6	0	0	0
2799	GNS	G6S	glucosamine (N-acetyl)-6-sulfatase	0	ENSG00000135677	P15586	chr12	0	0	0
547	KIF1A	ATSV|C2orf20|HSN2C|MRD9|NESCAVS|SPG30|UNC104	kinesin family member 1A	0	ENSG00000130294	Q12756	chr2	0	0	0
5591	PRKDC	DNA-PKC|DNA-PKcs|DNAPK|DNAPKc|DNPK1|HYRC|HYRC1|IMD26|XRCC7|p350	protein kinase, DNA-activated, catalytic subunit	0	ENSG00000253729	P78527	chr8	0	0	0
6051	RNPEP	AP-B|APB	arginyl aminopeptidase	0	ENSG00000176393	Q9H4A4	chr1	0	1	0
6123	RPL3L	-	ribosomal protein L3 like	0	ENSG00000140986	Q92901	chr16	0	0	0
6494	SIPA1	SPA1	signal-induced proliferation-associated 1	0	ENSG00000213445	Q96FS4	chr11	0	0	0
10479	SLC9A6	MRSA|NHE6	solute carrier family 9 member A6	0	ENSG00000198689	Q92581	chrX	0	0	0
3305	HSPA1L	HSP70-1L|HSP70-HOM|HSP70T|hum70t	heat shock protein family A (Hsp70) member 1 like	0	ENSG00000204390|ENSG00000206383|ENSG00000226704|ENSG00000234258|ENSG00000236251	P34931	chr6	0	0	0
3921	RPSA	37LRP|67LR|ICAS|LAMBR|LAMR1|LBP|LBP/p40|LRP|LRP/LR|NEM/1CHD4|SA|lamR|p40	ribosomal protein SA	0	ENSG00000168028	P08865	chr3	0	0	0
5654	HTRA1	ARMD7|CADASIL2|CARASIL|HtrA|L56|ORF480|PRSS11	HtrA serine peptidase 1	0	ENSG00000166033	Q92743	chr10	0	0	0
6139	RPL17	L17|PD-1|RPL23	ribosomal protein L17	0	ENSG00000265681	P18621	chr18	0	0	0
6187	RPS2	LLREP3|S2	ribosomal protein S2	0	ENSG00000140988	P15880	chr16	0	0	0
6224	RPS20	S20|uS10	ribosomal protein S20	0	ENSG00000008988	P60866	chr8	0	0	0
6950	TCP1	CCT-alpha|CCT1|CCTa|D6S230E|TCP-1-alpha	t-complex 1	0	ENSG00000120438	P17987	chr6	0	0	0
10694	CCT8	C21orf112|Cctq|D21S246|PRED71	chaperonin containing TCP1 subunit 8	0	ENSG00000156261	P50990	chr21	0	0	0
10954	PDIA5	PDIR	protein disulfide isomerase family A member 5	0	ENSG00000065485	Q14554	chr3	0	0	1
10998	SLC27A5	ACSB|ACSVL6|BACS|BAL|FACVL3|FATP-5|FATP5|VLACSR|VLCS-H2|VLCSH2	solute carrier family 27 member 5	0	ENSG00000083807	Q9Y2P5	chr19	0	0	0
51060	TXNDC12	AG1|AGR1|ERP16|ERP18|ERP19|PDIA16|TLP19|hAG-1|hTLP19	thioredoxin domain containing 12	0	ENSG00000117862	O95881	chr1	0	0	0
136319	MTPN	GCDP|V-1	myotrophin	0	ENSG00000105887	P58546	chr7	0	0	0
2950	GSTP1	DFN7|FAEES3|GST3|GSTP|HEL-S-22|PI	glutathione S-transferase pi 1	0	ENSG00000084207	P09211	chr11	0	0	0
26012	NSMF	HH9|NELF	NMDA receptor synaptonuclear signaling and neuronal migration factor	0	ENSG00000165802	Q6X4W1	chr9	0	0	0
79803	HPS6	BLOC2S3	HPS6 biogenesis of lysosomal organelles complex 2 subunit 3	0	ENSG00000166189	Q86YV9	chr10	0	0	0
83446	CCDC70	-	coiled-coil domain containing 70	0	ENSG00000123171	Q6NSX1	chr13	0	0	0
256815	C10orf67	C10orf115|LINC01552	chromosome 10 open reading frame 67	0	ENSG00000179133	Q8IYJ2	chr10	0	0	0
339448	C1orf174	-	chromosome 1 open reading frame 174	0	ENSG00000198912	Q8IYL3	chr1	0	0	0
347741	OTOP3	-	otopetrin 3	0	ENSG00000182938	Q7RTS5	chr17	0	0	0
29102	DROSHA	ETOHI2|HSA242976|RANSE3L|RN3|RNASE3L|RNASEN	drosha ribonuclease III	0	ENSG00000113360	Q9NRR4	chr5	0	1	0
390	RND3	ARHE|Rho8|RhoE|memB	Rho family GTPase 3	0	ENSG00000115963	P61587	chr2	0	0	0
5563	PRKAA2	AMPK|AMPK2|AMPKa2|PRKAA	protein kinase AMP-activated catalytic subunit alpha 2	0	ENSG00000162409	P54646	chr1	0	1	0
6649	SOD3	EC-SOD	superoxide dismutase 3	0	ENSG00000109610	P08294	chr4	0	0	0
29984	RHOD	ARHD|RHOHP1|RHOM|Rho	ras homolog family member D	0	ENSG00000173156	O00212	chr11	0	0	0
55222	LRRC20	-	leucine rich repeat containing 20	0	ENSG00000172731	Q8TCA0	chr10	0	0	0
55366	LGR4	BNMD17|GPR48	leucine rich repeat containing G protein-coupled receptor 4	0	ENSG00000205213	Q9BXB1	chr11	0	0	0
55658	RNF126	-	ring finger protein 126	0	ENSG00000070423	Q9BV68	chr19	0	0	0
93663	ARHGAP18	MacGAP|SENEX|bA307O14.2	Rho GTPase activating protein 18	0	ENSG00000146376	Q8N392	chr6	0	0	0
415116	PIM3	pim-3	Pim-3 proto-oncogene, serine/threonine kinase	0	ENSG00000198355	Q86V86	chr22	0	0	0
13	AADAC	CES5A1|DAC	arylacetamide deacetylase	0	ENSG00000114771	P22760	chr3	0	0	0
4647	MYO7A	DFNA11|DFNB2|MYOVIIA|MYU7A|NSRD2|USH1B	myosin VIIA	0	ENSG00000137474	Q13402	chr11	0	0	0
5683	PSMA2	HC3|MU|PMSA2|PSC2	proteasome 20S subunit alpha 2	0	ENSG00000106588	P25787	chr7	0	0	0
10243	GPHN	GEPH|GPH|GPHRYN|HKPX1|MOCODC	gephyrin	0	ENSG00000171723	Q9NQX3	chr14	0	0	0
23478	SEC11A	1810012E07Rik|SEC11L1|SPC18|SPCS4A|sid2895	SEC11 homolog A, signal peptidase complex subunit	0	ENSG00000140612	P67812	chr15	0	0	0
51807	TUBA8	CDCBM8|TUBAL2	tubulin alpha 8	0	ENSG00000183785	0	chr22	0	0	0
140707	BRI3BP	BNAS1|HCCR-1|HCCR-2|HCCRBP-1|HCCRBP-3|KG19	BRI3 binding protein	0	ENSG00000184992	Q8WY22	chr12	0	0	0
267	AMFR	GP78|RNF45	autocrine motility factor receptor	0	ENSG00000159461	Q9UKV5	chr16	0	0	0
2632	GBE1	APBD|GBE|GSD4	1,4-alpha-glucan branching enzyme 1	0	ENSG00000114480	Q04446	chr3	0	0	0
4779	NFE2L1	LCR-F1|NRF1|TCF11	nuclear factor, erythroid 2 like 1	0	ENSG00000082641	Q14494	chr17	0	0	0
5192	PEX10	NALD|PBD6A|PBD6B|RNF69	peroxisomal biogenesis factor 10	0	ENSG00000157911	O60683	chr1	0	0	0
5494	PPM1A	PP2C-ALPHA|PP2CA|PP2Calpha	protein phosphatase, Mg2+/Mn2+ dependent 1A	0	ENSG00000100614	P35813	chr14	0	0	0
9572	NR1D1	EAR1|REVERBA|REVERBalpha|THRA1|THRAL|ear-1|hRev	nuclear receptor subfamily 1 group D member 1	0	ENSG00000126368	P20393	chr17	0	0	0
9921	RNF10	RIE2	ring finger protein 10	0	ENSG00000022840	Q8N5U6	chr12	0	0	0
56893	UBQLN4	A1U|A1Up|C1orf6|CIP75|UBIN	ubiquilin 4	0	ENSG00000160803	Q9NRR5	chr1	0	0	0
79777	ACBD4	HMFT0700	acyl-CoA binding domain containing 4	0	ENSG00000181513	Q8NC06	chr17	0	0	0
256471	MFSD8	CCMD|CLN7	major facilitator superfamily domain containing 8	0	ENSG00000164073	Q8NHS3	chr4	0	0	0
4758	NEU1	NANH|NEU|SIAL1	neuraminidase 1	0	ENSG00000184494|ENSG00000204386|ENSG00000223957|ENSG00000227129|ENSG00000227315|ENSG00000228691|ENSG00000234343|ENSG00000234846	Q99519	chr6	0	0	0
5350	PLN	CMD1P|CMH18|PLB	phospholamban	0	ENSG00000198523	P26678	chr6	0	0	0
51251	NT5C3A	NT5C3|P5'N-1|P5N-1|PN-I|POMP|PSN1|UMPH|UMPH1|cN-III|hUMP1|p36	5'-nucleotidase, cytosolic IIIA	0	ENSG00000122643	Q9H0P0	chr7	0	0	0
92960	PEX11G	-	peroxisomal biogenesis factor 11 gamma	0	ENSG00000104883	Q96HA9	chr19	0	0	0
389690	MROH5	-	maestro heat like repeat family member 5 (gene/pseudogene)	0	ENSG00000226807	Q6ZUA9	chr8	0	0	0
441376	AARD	C8orf85	alanine and arginine rich domain containing protein	0	ENSG00000205002	Q4LEZ3	chr8	0	0	0
23246	BOP1	-	BOP1 ribosomal biogenesis factor	0	ENSG00000261236|ENSG00000285301	Q14137	chr8	0	0	0
1937	EEF1G	EF1G|GIG35	eukaryotic translation elongation factor 1 gamma	0	ENSG00000254772	P26641	chr11	0	1	1
6519	SLC3A1	ATR1|CSNU1|D2H|NBAT|RBAT	solute carrier family 3 member 1	0	ENSG00000138079	Q07837	chr2	0	0	0
260425	MAGI3	MAGI-3|dJ730K3.2	membrane associated guanylate kinase, WW and PDZ domain containing 3	0	ENSG00000081026	Q5TCQ9	chr1	0	1	0
30844	EHD4	PAST4	EH domain containing 4	0	ENSG00000103966	Q9H223	chr15	0	0	0
23515	MORC3	NXP2|ZCW5|ZCWCC3	MORC family CW-type zinc finger 3	0	ENSG00000159256	Q14149	chr21	0	0	0
27332	ZNF638	NP220|ZFML|Zfp638	zinc finger protein 638	0	ENSG00000075292	Q14966	chr2	0	0	0
8535	CBX4	NBP16|PC2	chromobox 4	0	ENSG00000141582	O00257	chr17	0	0	0
271	AMPD2	PCH9|SPG63	adenosine monophosphate deaminase 2	0	ENSG00000116337	Q01433	chr1	0	0	0
51504	TRMT112	HSPC152|HSPC170|TRM112|TRMT11-2|hTrm112	tRNA methyltransferase subunit 11-2	0	ENSG00000173113	Q9UI30	chr11	0	0	0
100526835	FPGT-TNNI3K	CARK|TNNI3K	FPGT-TNNI3K readthrough	0	ENSG00000259030	V9GXZ4	chr1	0	0	0
10920	COPS8	COP9|CSN8|SGN8	COP9 signalosome subunit 8	0	ENSG00000198612	Q99627	chr2	0	0	0
142827	ACSM6	C10orf129|bA310E22.3	acyl-CoA synthetase medium chain family member 6	0	ENSG00000173124	Q6P461	chr10	0	0	0
100528021	ST20-MTHFS	MTHFS	ST20-MTHFS readthrough	0	ENSG00000259332	A0A0A6YYL1	chr15	0	0	0
8277	TKTL1	TKR|TKT2	transketolase like 1	0	ENSG00000007350	P51854	chrX	0	0	0
339175	METTL2A	METTL2	methyltransferase like 2A	0	ENSG00000087995	Q96IZ6	chr17	0	0	0
2956	MSH6	GTBP|GTMBP|HNPCC5|HSAP|p160	mutS homolog 6	0	ENSG00000116062	P52701	chr2	0	0	0
4796	TONSL	IKBR|NFKBIL2|SEMDSP	tonsoku like, DNA repair protein	0	ENSG00000160949	Q96HA7	chr8	0	0	0
6545	SLC7A4	CAT-4|CAT4|HCAT3|VH	solute carrier family 7 member 4	0	ENSG00000099960	O43246	chr22	0	0	0
8398	PLA2G6	CaI-PLA2|GVI|INAD1|IPLA2-VIA|NBIA2|NBIA2A|NBIA2B|PARK14|PLA2|PNPLA9|iPLA2|iPLA2beta	phospholipase A2 group VI	0	ENSG00000184381	O60733	chr22	0	0	0
8886	DDX18	Has1|MrDb	DEAD-box helicase 18	0	ENSG00000088205	Q9NVP1	chr2	0	0	0
11269	DDX19B	DBP5|DDX19|RNAh	DEAD-box helicase 19B	0	ENSG00000157349	Q9UMR2	chr16	0	0	0
26507	CNNM1	ACDP1|CLP-1	cyclin and CBS domain divalent metal cation transport mediator 1	0	ENSG00000119946	Q9NRU3	chr10	0	0	0
29926	GMPPA	AAMR	GDP-mannose pyrophosphorylase A	0	ENSG00000144591	Q96IJ6	chr2	0	0	0
51701	NLK	-	nemo like kinase	0	ENSG00000087095	Q9UBE8	chr17	0	0	0
64215	DNAJC1	DNAJL1|ERdj1|HTJ1|MTJ1	DnaJ heat shock protein family (Hsp40) member C1	0	ENSG00000136770	Q96KC8	chr10	0	0	0
79998	ANKRD53	-	ankyrin repeat domain 53	0	ENSG00000144031	Q8N9V6	chr2	0	0	0
80146	UXS1	SDR6E1|UGD	UDP-glucuronate decarboxylase 1	0	ENSG00000115652	Q8NBZ7	chr2	0	0	0
81610	FAM83D	C20orf129|CHICA|dJ616B8.3	family with sequence similarity 83 member D	0	ENSG00000101447	Q9H4H8	chr20	0	0	0
92591	ASB16	-	ankyrin repeat and SOCS box containing 16	0	ENSG00000161664	Q96NS5	chr17	0	0	0
119391	GSTO2	GSTO 2-2|bA127L20.1	glutathione S-transferase omega 2	0	ENSG00000065621	Q9H4Y5	chr10	0	0	0
136371	ASB10	GLC1F	ankyrin repeat and SOCS box containing 10	0	ENSG00000146926	Q8WXI3	chr7	0	0	0
147463	ANKRD29	-	ankyrin repeat domain 29	0	ENSG00000154065	Q8N6D5	chr18	0	0	0
100287718	ANKRD66	-	ankyrin repeat domain 66	0	ENSG00000230062	B4E2M5	chr6	0	0	0
21	ABCA3	ABC-C|ABC3|EST111653|LBM180|SMDP3	ATP binding cassette subfamily A member 3	0	ENSG00000167972	Q99758	chr16	0	0	0
580	BARD1	-	BRCA1 associated RING domain 1	0	ENSG00000138376	Q99728	chr2	0	0	0
833	CARS1	CARS|CYSRS|MCDDBH|MDBH|MGC:11246	cysteinyl-tRNA synthetase 1	0	ENSG00000110619|ENSG00000278191	P49589	chr11	0	0	0
2166	FAAH	FAAH-1|PSAB	fatty acid amide hydrolase	0	ENSG00000117480	O00519	chr1	0	0	0
3293	HSD17B3	EDH17B3|SDR12C2	hydroxysteroid 17-beta dehydrogenase 3	0	ENSG00000130948	P37058	chr9	0	0	0
4436	MSH2	COCA1|FCC1|HNPCC|HNPCC1|LCFS2|hMSH2	mutS homolog 2	0	ENSG00000095002	P43246	chr2	0	0	0
4851	NOTCH1	AOS5|AOVD1|TAN1|hN1	notch receptor 1	0	ENSG00000148400	P46531	chr9	0	0	0
4853	NOTCH2	AGS2|HJCYS|hN2	notch receptor 2	0	ENSG00000134250	Q04721	chr1	0	0	0
4854	NOTCH3	CADASIL|CADASIL1|CASIL|IMF2|LMNS	notch receptor 3	0	ENSG00000074181	Q9UM47	chr19	0	0	0
5184	PEPD	PROLIDASE	peptidase D	0	ENSG00000124299	P12955	chr19	0	0	0
5394	EXOSC10	PM-Scl|PM/Scl-100|PMSCL|PMSCL2|RRP6|Rrp6p|p2|p3|p4	exosome component 10	0	ENSG00000171824	Q01780	chr1	0	0	0
5704	PSMC4	MIP224|RPT3|S6|TBP-7|TBP7	proteasome 26S subunit, ATPase 4	0	ENSG00000013275|ENSG00000281221	P43686	chr19	0	1	0
6301	SARS1	NEDMAS|SARS|SERRS|SERS	seryl-tRNA synthetase 1	0	ENSG00000031698	P49591	chr1	0	0	0
7512	XPNPEP2	AEACEI|APP2	X-prolyl aminopeptidase 2	0	ENSG00000122121	O43895	chrX	0	0	0
8647	ABCB11	ABC16|BRIC2|BSEP|PFIC-2|PFIC2|PGY4|SPGP	ATP binding cassette subfamily B member 11	0	ENSG00000073734|ENSG00000276582	O95342	chr2	0	0	0
9990	SLC12A6	ACCPN|KCC3|KCC3A|KCC3B	solute carrier family 12 member 6	0	ENSG00000140199	Q9UHW9	chr15	0	0	0
10049	DNAJB6	DJ4|DnaJ|HHDJ1|HSJ-2|HSJ2|LGMD1D|LGMD1E|LGMDD1|MRJ|MSJ-1	DnaJ heat shock protein family (Hsp40) member B6	0	ENSG00000105993	O75190	chr7	0	0	0
10061	ABCF2	ABC28|EST133090|HUSSY-18|HUSSY18	ATP binding cassette subfamily F member 2	0	ENSG00000033050	Q9UG63	chr7	0	0	0
10973	ASCC3	ASC1p200|HELIC1|RNAH	activating signal cointegrator 1 complex subunit 3	0	ENSG00000112249	Q8N3C0	chr6	0	0	0
23026	MYO16	MYAP3|MYR8|Myo16b|NYAP3|PPP1R107	myosin XVI	0	ENSG00000041515	Q9Y6X6	chr13	0	0	0
23253	ANKRD12	ANCO-2|ANCO1|GAC-1|Nbla00144	ankyrin repeat domain 12	0	ENSG00000101745	Q6UB98	chr18	0	0	0
23550	PSD4	EFA6B|TIC	pleckstrin and Sec7 domain containing 4	0	ENSG00000125637	Q8NDX1	chr2	0	0	0
27030	MLH3	HNPCC7	mutL homolog 3	0	ENSG00000119684	Q9UHC1	chr14	0	0	0
27130	INVS	INV|NPH2|NPHP2	inversin	0	ENSG00000119509	Q9Y283	chr9	0	0	0
28965	SLC27A6	ACSVL2|FACVL2|FATP6|VLCS-H1	solute carrier family 27 member 6	0	ENSG00000113396	Q9Y2P4	chr5	0	0	0
29123	ANKRD11	ANCO-1|ANCO1|LZ16|T13	ankyrin repeat domain 11	0	ENSG00000167522	Q6UB99	chr16	0	0	0
29789	OLA1	DOC45|GBP45|GTBP9|GTPBP9|PTD004	Obg like ATPase 1	0	ENSG00000138430	Q9NTK5	chr2	0	0	0
50944	SHANK1	SPANK-1|SSTRIP|synamon	SH3 and multiple ankyrin repeat domains 1	0	ENSG00000161681	Q9Y566	chr19	0	0	0
55303	GIMAP4	IAN-1|IAN1|IMAP4|MSTP062	GTPase, IMAP family member 4	0	ENSG00000133574	Q9NUV9	chr7	0	0	0
56996	SLC12A9	CCC6|CIP1|WO3.3|hCCC6	solute carrier family 12 member 9	0	ENSG00000146828	Q9BXP2	chr7	0	0	0
57026	PDXP	CIN|PLP|dJ37E16.5	pyridoxal phosphatase	0	ENSG00000241360	Q96GD0	chr22	0	0	0
63926	ANKEF1	ANKRD5	ankyrin repeat and EF-hand domain containing 1	0	ENSG00000132623	Q9NU02	chr20	0	0	0
80331	DNAJC5	CLN4|CLN4B|CSP|DNAJC5A|NCL|mir-941-2|mir-941-3|mir-941-4|mir-941-5	DnaJ heat shock protein family (Hsp40) member C5	0	ENSG00000101152	Q9H3Z4	chr20	0	0	0
83715	ESPN	DFNB36|LP2654|USH1M	espin	0	ENSG00000187017	B1AK53	chr1	0	0	0
83985	SPNS1	HSpin1|LAT|PP2030|SLC62A1|SPIN1|SPINL|nrs	sphingolipid transporter 1 (putative)	0	ENSG00000169682	Q9H2V7	chr16	0	1	0
89845	ABCC10	EST182763|MRP7|SIMRP7	ATP binding cassette subfamily C member 10	0	ENSG00000124574	Q5T3U5	chr6	0	0	0
117246	FTSJ3	EPCS3|SPB1	FtsJ RNA 2'-O-methyltransferase 3	0	ENSG00000108592	Q8IY81	chr17	0	0	0
164045	HFM1	MER3|POF9|SEC63D1|Si-11|Si-11-6|helicase	helicase for meiosis 1	0	ENSG00000162669	A2PYH4	chr1	0	0	0
203100	HTRA4	-	HtrA serine peptidase 4	0	ENSG00000169495	P83105	chr8	0	0	0
353497	POLN	POL4P	DNA polymerase nu	0	ENSG00000130997	Q7Z5Q5	chr4	0	0	0
374407	DNAJB13	CILD34|RSPH16A|TSARG5|TSARG6	DnaJ heat shock protein family (Hsp40) member B13	0	ENSG00000187726	P59910	chr11	0	0	0
100310846	ANKRD61	-	ankyrin repeat domain 61	0	ENSG00000157999	A6NGH8	chr7	0	0	0
759	CA1	CA-I|CAB|Car1|HEL-S-11	carbonic anhydrase 1	0	ENSG00000133742	P00915	chr8	0	0	0
762	CA4	CAIV|Car4|RP17	carbonic anhydrase 4	0	ENSG00000167434	P22748	chr17	0	0	0
1845	DUSP3	VHR	dual specificity phosphatase 3	0	ENSG00000108861	P51452	chr17	0	0	0
1990	CELA1	ELA1	chymotrypsin like elastase 1	0	ENSG00000139610	Q9UNI1	chr12	0	0	0
2948	GSTM4	GSTM4-4|GTM4	glutathione S-transferase mu 4	0	ENSG00000168765	Q03013	chr1	0	0	0
3001	GZMA	CTLA3|HFSP	granzyme A	0	ENSG00000145649	P12544	chr5	0	0	0
3002	GZMB	C11|CCPI|CGL-1|CGL1|CSP-B|CSPB|CTLA1|CTSGL1|HLP|SECT	granzyme B	0	ENSG00000100453	P10144	chr14	0	0	0
3190	HNRNPK	AUKS|CSBP|HNRPK|TUNP	heterogeneous nuclear ribonucleoprotein K	0	ENSG00000165119	P61978	chr9	0	0	0
3241	HPCAL1	BDR1|HLP2|VILIP-3	hippocalcin like 1	0	ENSG00000115756	P37235	chr2	0	0	0
3796	KIF2A	CDCBM3|HK2|KIF2	kinesin family member 2A	0	ENSG00000068796	O00139	chr5	0	0	0
3800	KIF5C	CDCBM2|KINN|NKHC|NKHC-2|NKHC2	kinesin family member 5C	mito-interacting	ENSG00000168280|ENSG00000276734	O60282	chr2	0	0	1
3816	KLK1	KLKR|Klk6|hK1	kallikrein 1	0	ENSG00000167748	P06870	chr19	0	0	0
3988	LIPA	CESD|LAL	lipase A, lysosomal acid type	0	ENSG00000107798	P38571	chr10	0	0	0
4640	MYO1A	BBMI|DFNA48|MIHC|MYHL	myosin IA	0	ENSG00000166866	Q9UBC5	chr12	0	0	0
5357	PLS1	DFNA76	plastin 1	0	ENSG00000120756	Q14651	chr3	0	0	0
5686	PSMA5	PSC5|ZETA	proteasome 20S subunit alpha 5	0	ENSG00000143106	P28066	chr1	0	0	0
5691	PSMB3	HC10-II	proteasome 20S subunit beta 3	0	ENSG00000275903|ENSG00000277791	P49720	chr17	0	0	0
5880	RAC2	EN-7|Gx|HSPC022|IMD73A|IMD73B|IMD73C|p21-Rac2	Rac family small GTPase 2	0	ENSG00000128340	P15153	chr22	0	0	0
5881	RAC3	-	Rac family small GTPase 3	0	ENSG00000169750	P60763	chr17	0	0	0
6717	SRI	CP-22|CP22|SCN|V19	sorcin	0	ENSG00000075142	P30626	chr7	0	0	0
8073	PTP4A2	HH13|HH7-2|HU-PP-1|OV-1|PRL-2|PRL2|PTP4A|PTPCAAX2|ptp-IV1a|ptp-IV1b	protein tyrosine phosphatase 4A2	0	ENSG00000184007	Q12974	chr1	0	0	1
8239	USP9X	DFFRX|FAF|FAM|MRX99|MRXS99F	ubiquitin specific peptidase 9 X-linked	0	ENSG00000124486	Q93008	chrX	0	0	0
9590	AKAP12	AKAP250|SSeCKS	A-kinase anchoring protein 12	0	ENSG00000131016	Q02952	chr6	0	0	0
9948	WDR1	AIP1|HEL-S-52|NORI-1|PFITS	WD repeat domain 1	0	ENSG00000071127	O75083	chr4	0	0	0
11022	TDRKH	TDRD2	tudor and KH domain containing	MitoCarta3.0	ENSG00000182134	Q9Y2W6	chr1	1	0	0
23335	WDR7	TRAG	WD repeat domain 7	0	ENSG00000091157	Q9Y4E6	chr18	0	1	1
25981	DNAH1	CILD37|DNAHC1|HDHC7|HL-11|HL11|HSRF-1|SPGF18|XLHSRF-1	dynein axonemal heavy chain 1	0	ENSG00000114841	Q9P2D7	chr3	0	0	0
63036	CELA2A	AOMS4|ELA2A|PE-1	chymotrypsin like elastase 2A	0	ENSG00000142615	P08217	chr1	0	0	0
79033	ERI3	PINT1|PRNPIP	ERI1 exoribonuclease family member 3	0	ENSG00000117419	O43414	chr1	0	0	0
[truncated: 17,236 more rows]

## Sheet: BRD1 targets
BRD1-L		BRD1-S
SMARCC2		UBE2Q2
MIR320C1		AGK
C17orf70		REM2
IFT20		BUD31
RP11-553N16.1		AC027763.2
REM2		AC087641.1
WLS		PIK3CB
SSFA2		ZC3H10
TRAM1L1		RNF115
SEMA4C		ZC3H15
SP3		RNF111
ZFYVE19		SCLY
BOD1		DHX8
AC007009.1		AC093766.1
NT5DC3		ZNF48
NAPG		SNORD13
ZSWIM6		TRAPPC5
ZC3H15		RPS9P1
DNAJC3-AS1		AC007276.1
RNF111		AC007276.6
RP11-466C23.4		NSL1
HEBP1		AC108938.2
METTL10		KIAA1279
AC007389.4		GTF3C3
SLC35A1		GTF3C5
WDR7		JAM2
RIOK2		C9orf130
WDR4		UQCC
MAN2C1		SOBP
RP11-639B1.1		AL157392.1
SLITRK1		GAR1
Y_RNA		AC093627.10
RNASEH1		RP5-1097F14.3
GOLIM4		GART
ARID5B		ZEB1
MSH5-C6orf26		PSMD14
C19orf59		HLCS
RNU7-13P		MINPP1
TRAPPC5		FAM134C
PTER		SMAD6
CEP290		FOXM1
CTC-394G3.2		FKTN
PRR11		C12orf24
CYP26A1		ARF6
MAF		ARF5
ATMIN		AC093822.1
KLC1		C6orf186
MAK		MRPL52
NLN		MYLK4
STARD7		SPTLC1
TUBE1		SUGT1P3
RP11-644K8.1		PRKAR1A
FBXW12		PRKAR1B
HSD17B11		SH2B1
NUAK2		NOL6
KIAA1279		NOL3
MLL2		KIAA1524
MYO18B		LEO1
RP1-261G23.4		MYL6B
TBCA		SPNS1
GOLGA7B		C6orf35
CTC-461F20.1		RP11-184I16.2
IFIT2		YLPM1
VPREB3		SLIT2
AL139099.1		ETNK1
DMKN		AC009053.1
IRG1		C9orf102
AC108516.1		RP11-288L9.1
PANK2		SNW1
TIMM23B		THAP5
UACA		GPT2
RP11-79P5.8		AL136218.1
TBC1D23		YRDC
AC009965.1		AP000337.1
ZIC5		RP11-163O17.1
MYPN		WDR77
FAM104A		HLA-DMA
MAP1LC3B		RPN2
PDLIM5		PCK1
ZNF222		SFMBT2
FOXJ3		PRPF3
RP11-98G7.1		RP5-1073O3.2
SENP8		RP11-119B16.2
SGTB		ASB7
LIN28B		AC018738.1
C8orf41		SIX4
RP11-771K4.1		ASB8
RNU5F-5P		RELT
RP11-155G15.2		CTD-2213F21.3
ZEB1		RP11-152N13.5
ARL5B		CTD-2213F21.4
RP11-480I12.3		AC026954.6
PREPL		C4orf14
ZDHHC5		DPY30
DNAJC9		FAM69A
ZNRF3		THOC6
MSH5		KIAA1958
DNAJC6		RABGAP1L
DNAJC3		CDON
TTC32		ELK4
FBXO31		TMEM179B
ATXN3		ABCE1
RP11-242O24.3		CLUAP1
RP11-266I14.3		GGCX
RP11-553K8.3		AC011500.2
TLE3		RP5-1160K1.8
SMAD3		COPS2
TAF13		COPS4
PRKAR2A-AS1		ZNF593
MKRN2		TMEM127
FKTN		TKT
GABARAP		PLCH1
HIST1H2BN		CCDC90A
PIK3AP1		RP11-268P4.4
CAMKMT		PPP1R9B
NDUFV3		NUDT9
AL035461.1		DLD
NCOA5		NUDT6
SMC3		RP11-255I10.2
RP11-48B3.2		RP11-637O19.2
KNTC1		C15orf24
NUDT6		RP11-118B13.1
RP11-466H18.2		PPP5C
POLR2K		TMEM216
C10orf10		MEF2D
SPATS2L		TMC7
DYNLT1		ZNF330
GSG2		FAM168A
C17orf80		EIF2B3
ZSWIM3		RP11-395I6.2
COX4I1		AL031123.1
TLR12P		PRPF40A
PRKAR1B		UTP15
C14orf153		SH3RF3
GSTT2B		MTMR11
5S_rRNA		NUP107
SRPK1		PPIAP16
RP11-304M2.5		TMEM146
MIR301A		CTD-2260A17.2
F3		ZNRD1-AS1
ZFYVE26		MFN1
RAB33B		ZNF33B
AC092669.2		F2RL1
AC138123.1		RP11-307C12.11
CCDC115		FER1L5
NAA30		AC125232.1
RP11-1136L8.1		PRDX6
SPAG16		AGRP
ABT1		AC012314.19
LEO1		ZMAT2
RP11-191A15.2		C20orf194
PBRM1		CTD-2653M23.2
PNKP		BX322557.10
RP11-140L24.4		OST4
ARG2		ST3GAL3
LAPTM4A		DNAI1
SPCS1		RAC1
HS2ST1		VCP
TUBB		AP2A1
RP11-57H14.2		CYTH4
MYOC		DPH5
ARL15		SLC16A1
NDE1		NSUN5
RP11-228O6.2		AC012314.6
C1orf64		TUBG1
AC007285.6		DCAF7
EEA1		DCAF5
UBTF		BACH2
ESYT2		WIPF2
CAMK2D		TUFM
YLPM1		DYNLL1
RP11-977G19.5		DYNLL2
CNOT2		POLR3G
CNOT1		PLK1S1
APOL3		POLR3C
KLF9		CALM3
NDUFC2		TTC30B
PRMT1		AL021707.2
HEATR2		DLGAP5
PDIA5		CDNF
MDC1		ATP6V0D1
E4F1		CUL7
COX4NB		HOXD9
SEC61G		PNKP
DEDD		RP11-881M11.4
COPS7A		AP003068.12
AC002064.3		R3HDM2
PRCC		BRD2
C12orf68		ORMDL2
CEPT1		RP11-295P9.6
RP11-43D2.2		CTC-228N24.3
ACBD7		RP11-235C23.5
PIGK		C16orf70
RP3-324O17.4		MRPL20
RPN2		PNRC2
DYNC1I2		GBA
DEXI		DNAJC25
ACOT8		DNAJC22
C2orf29		HABP4
TGDS		SLC31A1
FAM26D		AC068539.1
LINS		ZNF223
HPS4		SNORA84
HPS3		ARHGAP5
GNL3		HOXA7
RGS4		USP48
RP11-397O4.1		SRSF3
EIF3K		USP45
ASB7		PPM1L
TSFM		USP41
RP11-284A20.2		AC091736.11
ASB8		RP11-504P24.4
SYNJ2BP		RP11-504P24.3
PLEKHH3		RP11-504P24.2
RP11-148K1.10		RNF139
RP1-124C6.1		TMEM72
SKA2		PJA2
RP11-152N13.5		CHEK1
RP11-168G22.3		CLNS1A
RP11-302M6.4		RP11-612J15.3
PIP4K2C		RP11-612J15.2
AC026954.6		RP11-998D10.7
CDKN2C		MRPL2
TBCCD1		MRPL3
IMP4		ZNF587
DPY30		MRPL1
TSC22D2		GCFC1
CEP192		RP11-436A20.3
FAM92B		PTPN4
C17orf100		BTF3
RP11-47A17.2		C10orf46
PROSER1		AC139256.1
ZC3H11A		BAG5
BRP44L		MYO1C
ARID1B		RPS7
CSTF2T		RP11-155G15.2
AC069287.1		RPS5
SYT6		ALG10B
VIM		DHDH
RP11-592B15.3		C15orf33
PLEKHA7		ADI1
C16orf92		PGBD4
RP11-592B15.4		DEF6
RP11-181K3.4		LY6G6F
OBFC2B		TMEM209
APC		RP11-401M16.3
AL591044.2		PDHA2
TCTA		RP11-76N22.2
RP11-44M6.1		SH3BP5L
GGCX		PRKAA2
AC011500.2		RP11-756H6.1
SERINC3		RMND5A
NOS3		AC018867.1
MTDH		NUP50
ZNHIT6		MYL12B
CTB-37A13.1		CDCA4
NEK5		RP11-314J18.5
CCDC121		TDG
AC009313.1		SNORD19
CSRNP3		RP11-310H4.2
AL031963.3		SCARNA12
RP11-302I18.3		AGPAT4
CABYRP1		MYO19
PPP1R9A		TMPO
NOL6		TMEM154
FDFT1		FOXO1
AC013468.1		AC074099.1
NUDT9		LPGAT1
PCDH8P1		ANGEL2
ZNF181		CCNJL
STAG1		C14orf135
DLD		CTA-941F9.9
AC008764.1		PRRC2B
SYTL3		AC023115.1
RP4-800F24.1		EYA3
MLLT10		FLOT1
RP11-342M1.6		MPND
RP11-342M1.7		PIGK
SNORD70		RP11-536G4.2
DLAT		RP11-227H4.4
CCDC6		RP11-227H4.5
AC093818.1		PIGW
AC004706.1		PIGY
MRFAP1		RP11-357H14.12
RP11-843P14.2		ANKLE2
AC004957.5		SRRM5
HOTTIP		RP1-152L7.5
GJA3		SEPT1
RP11-1094H24.3		RDH11
PPP5C		LNPEP
DNAH8		WBP1
RP11-611E13.2		FAM178A
RP11-124N14.3		ZFAND5
RP11-124N14.4		AC006445.8
AC073072.5		ABHD3
SRRD		AC005324.8-001
RP11-260E18.1		CDK2AP2
HDAC1		RP11-809O17.1
AC079112.1		RSBN1
EIF2B2		ARHGAP26
ZFHX3		AC023137.2
RP11-527N22.1		RP5-882O7.4
PRKAR2A		DDIT3
DIEXF		C9orf29
RCOR1		MRPS7
RP11-235C23.5		C9orf25
KIF11		UBR2
MXD4		UBR1
CBX3		ABHD6
RP11-360L9.4		SOCS5
ETF1		SOCS4
AL391994.1		MBTPS1
CENPC1		DR1
OXSM		FTSJD2
AZI2		WDR59
RP11-728K20.1		SPG20OS
C22orf39		RP11-310H4.3
WDR25		NKX1-2
FBXO27		EEF1G
AC007128.1		AMMECR1L
LYST		PSG5
RAB14		RP11-14N7.2
AC105402.2		RP11-383J24.5
RP4-677H15.2		RASSF1
KLHL12		AC116533.1
CDCP2		TRIM37
GPN1		RASSF6
MTMR11		DBIL5P
CLIC1		CNR2
TET2		THAP10
FIGNL1		THAP11
AL021068.1		RP11-57C13.3
C11orf84		AC124057.5
UNK		CYGB
MKRN2-AS1		SKIV2L
CXADR		FAM108A1
SLC31A1		FLYWCH2
RP11-356J5.4		RP11-16B13.1
RP3-497J21.1		FLYWCH1
RSRC2		RNU1-8
CTD-2631K10.1		AC096649.1
CDK1		MRPL16
RP11-271M1.2		MFSD5
ANKRD33B-AS1		VN2R17P
MYO9A		POLR2E
CDK8		ZNF821
AC079610.2		ANKRD23
RNF145		DYNC1LI1
MCAT		POLR2B
RP11-150C16.1		RHOB
AC105402.3		SNORA72
DCXR		SNORA70
NENF		DCK
PRDX3		TMEM65
TRIO		ELP3
SPECC1		USP54
NFYC		RP11-155D18.11
MRPS16		UGT8
C19orf20		CTD-2192J16.17
KIAA0430		CTD-2192J16.11
C6orf225		IGLV2-34
SSR1P2		AL023583.1
AC000068.5		RP11-603J24.17
MZF1		C4orf36
RB1		NEURL4
PHKB		GPN2
RP4-666F24.3		NFKB1
DNAJC17		APAF1
NARFL		RAP2A
EPRS		AC008392.1
ABCB8		GGA3
AC092958.1		U47924.11
DNAJC19		RP11-175O19.4
ATP8A1		ZNF518A
COPG		AC090952.5
NBR2		U47924.19
TANC1		ANKZF1
WARS		SOS2
ZNF704		SOS1
FCGR2A		MEIG1
MGAT1		GJC2
AC078883.3		PICK1
PM20D1		PIAS1
RP11-650K20.3		PRKACA
FERMT2		PSMB6
DPH5		PSMB2
VAMP8		RP1-38C16.2
NSUN5		ZNF318
ROCK1		SNORD28
AL513363.1		C9orf147
ITPA		ZNF552
GSTO3P		RP11-90L20.3
TUFM		NACC1
GOLM1		GTF2H2
FKBP15		RP11-7F17.5
C1orf123		TMEM168
GRHPR		LRRC59
RP11-428F8.2		FOXN2
RP11-539L10.3		RPL26L1
MRFAP1L1		TAB1
KIAA1919		RP3-422G23.2
NAALADL2		COX4I1
TOMM7		RPL30
ZNF384		NSUN5P2
PRHOXNB		MEMO1P1
SNORA26		EMG1
AC010907.2		NSUN5P1
DNAJB11		ZNF286A
CBFA2T2		SLC4A1AP
RP11-631G24.1		IFFO1
MIR196A2		PPAP2B
H3F3B		ZCCHC14
CTSH		AC010547.1
IARS		AC098487.1
VRK1		AL035461.1
ANKRD40		DLG2
AL139082.1		TGFA-IT1
GUSB		FAM114A2
WNK1		LMBRD2
SLC25A20		METTL15
GS1-115G20.1		RP11-552D8.1
CHERP		MDFIC
SLC25A24		KIAA0174
RP11-834C11.3		IFRD1
RP11-151A10.2		TEX9
GTF2I		RP11-84P7.2
HIRA		XXyac-R12DG2.2
ORMDL1		ARHGAP10
AC093388.3		TUBE1
KIF5C		RP11-628K18.1
RBBP6		RRP1B
TCF7L2		GGPS1
PTPN14		TMEM132A
ZCWPW2		MRPL15
BMPR2		AC093577.2
AC109925.1		SIRT4
CHAC2		CETN3
RBX1		NAIF1
RP11-560J1.1		TBC1D23
CTD-2196P11.1		DGCR6L
AC005632.1		JAK1
C16orf70		Z97634.3
DDI2		MAPK1IP1L
PNRC2		SENP8
NCRNA00167		HOXB2
RP11-745C15.2		SENP1
RNY1P5		DSE
ITGA10		C21orf59
SNORA84		PDAP1
SNORD119		GSTO1
TNPO1		NOTUM
RICTOR		DNAJC9
RP3-322I12.2		GOSR1
XXbac-BPG32J3.19		NCRNA00205
MAML2		SLC2A11
UBAP2L		NCRNA00211
SLC9A9		ANKRD36
AFF1		NCRNA00219
MKS1		RGMB
PDPR		ANKRD39
RBM33		AJ003147.2
RP1-170O19.14		NCOA4
RP11-305D15.2		NCOA5
HECA		CLYBL-AS2
FNDC3B		DDB2
RP11-12J10.3		IARS
CHEK1		GSG2
RP11-148B18.4		RP11-331F9.3
RIC8A		IFITM4P
TRMT11		APOBEC3H
RP11-7I15.5		LMO2
RP11-119B16.2		LMO4
AC069259.1		GEMIN4
RP11-5P18.5		RP11-478C19.5
RARB		PBRM1
CCP110		CDK5RAP1
RPUSD3		HNF4G
GAPDHP14		TRPC4AP
RP11-436A20.3		SNORD42B
PHF23		CTSK
7SK		ZNF493
AC012531.1		HAND1
TEDDM1		EPS8
NPBWR1		MIR1237
SNORD19		MIR1236
C10orf46		ERH
C17orf53		EIF2S2
AGFG2		HERPUD1
RP11-392P7.3		TOB1
C1orf100		CDK17
RASIP1		KLF6
ZNF587		TMEM223
BAG5		PSMC4
EIF3D		KLF9
AC009403.2		HEATR2
AL353660.1		RP11-431H16.2
LHFP		KIF18A
C1orf43		ZNF302
RP11-490K7.4		RP11-436H11.6
C6orf115		MTERFD2
RP11-290L1.4		SNORD38
AL591893.1		RND1
SCRN1		ZNF546
ZNF536		RP11-149J18.1
DRAM2		CTNNBIP1
HOXA13		PPP3CA
GPNMB		DNAL1
LY6G6F		DEXI
RP4-625H18.2		LRRC45
ARPP19		RP11-213N20.1
CSNK1E		MICE
ICAM2		MDM2
RABEP1		RP11-889L3.4
AC116049.1		GNL3
RP11-181C3.2		EIF3K
HSDL2		EIF3D
CCDC23		RP5-875H18.4
ZBED6		EPHA7
KIAA1328		MTMR7
C21orf70		DYRK1B
GOLGA7		CDKN2C
RP11-76N22.2		NAAA
EIF2C3		RP11-52J3.3
RPS29		DAAM1
RP11-360F5.3		TSC22D2
RALY		BAZ1A
MRPL15		IMPA1
IGSF22		NMT2
ZNRF1		DZIP3
AC104801.1		BRP44L
RAD51B		RP11-120J1.1
LRR1		AC069287.1
AC018867.1		AC103702.1
DYRK1B		RP1-170O19.21
LRP6		PLAGL2
C5orf15		CTB-11I22.1
SNORD13		PLAGL1
AC078802.1		AL645568.1
PLXNA2		AL589743.1
RP11-314J18.5		RP11-831H9.16
ATL2		RDBP
HMG20A		TULP3
IL6		TCP11L2
AGPAT6		SPA17P1
ZMAT2		PPP1R14C
TMTC3		UBP1
GATAD2B		FARP1
PSCA		AC008764.1
AC012087.2		AP000350.10
MAP4K1		RP11-169K16.6
AC108488.3		AC092431.1
TMPO		RP11-182I10.4
JHDM1D		EXOG
RP11-152N13.11		RP11-379J5.2
JARID2		RP11-134N1.3
CYCS		PCDH10
BMPR1A		RP11-229P13.15
NCRNA00330		DEPDC4
CTD-2024I7.1		ALKBH4
WASL		ALKBH3
C11orf95		RP11-357H14.7
PEX12		TMEM126B
DCLRE1C		SCYL2
PRICKLE1		MIR616
RP3-449O17.1		MIR615
FAS		AL355075.1
TERC		C21orf49
C21orf67		DNAJB9
DPP8		SKP2
SPAG6		NOC2L
STK33		AC011031.1
HNRNPA2B1		GPN3
GLT8D1		RP11-1167A19.6
SLC16A12		C4orf33
EYA4		TRMT1
RP11-413E1.4		CA9
RP11-249M12.2		RP1-170O19.6
RP11-398A8.2		NUP160
RP11-398A8.1		NCRNA00223
snoU13		FRY
ANXA7		LA16c-306E5.1
AC092669.6		RP11-50B3.2
PKN2		QRFPR
RP4-680D5.4		RNF149
RP11-18H7.1		HOXA5
TMEM194B		THAP9
ILKAP		CDK8
RP11-202G11.2		RNF145
RP11-357H14.12		HOXA9
SERPINB9		PHB2
C10orf103		FAM188A
RP5-1125A11.1		MSH5
SNORA11B		LIMS1
ZNF862		MAGEF1
FAM134B		CNIH2
PDK1		SUPT3H
AC108047.1		EOMES
RDH11		NARFL
KB-1125A3.10		EPRS
SNORD28		CTC-321K16.1
MAST4-AS1		ASF1B
WBP4		DNAJC19
AC016629.2		RP11-653A5.2
RP11-223A3.1		TANC1
ERBB2IP		PRKCQ
RP11-139J15.2		DDX24
ICA1		RP11-25O10.1
PMS1		ZNF791
HIBADH		VTI1B
S100A10		TLE1
ZNF70		FKBP14
SLC25A46		FKBP15
ZNF77		RAET1E
NHLRC3		RAET1G
AC011385.1		RP11-537P22.1
CHML		RP11-539L10.3
SNORD14B		RP4-663N10.2
MBIP		CWC27
CEP120		AC007255.7
FTH1P22		TOMM7
RP11-266N13.2		PRPF39
RP11-255M2.1		SNORA26
RP11-421L21.3		PRPF31
UBR5		MAP3K5
PTP4A2		MARVELD1
MYC		AL356017.3
SEPT11		ZNF576
RALGAPA1		LUC7L3
EIF3CL		CTSH
SH2B1		SNORD42A
TDRD3		SH3GLB1
CCR10		CHERP
ENPP5		SNORD4B
VWA2		SNORD4A
CSNK1G2		FGFR2
C12orf41		SETD7
ABHD3		B3GALNT2
UBR1		INPP5A
AC011242.6		RP11-9G1.3
KLHL8		FREM2
ZNF444		KIAA1310
RP11-193P11.3		RP11-560J1.1
BARHL2		RP1-117B12.4
PCGF6		LSM6
C18orf10		SNORD112
EEF1G		XXbac-BPG32J3.19
MRPL45		VPS37B
GSK3B		AFF1
ZZEF1		PDPR
UBC		CARD8
AC005808.3		PNPLA8
SIN3A		KIAA0195
SLC19A2		SFPQ
RP11-107N7.1		UBA3
HOXC9		PHF20
NIT2		PKNOX2
ZNF217		CTD-2089N3.1
RP11-275N1.1		UBE2C
SLC2A3		DSCR6
AC116533.1		AC093510.2
U6		AC093510.1
RP11-804H8.5		RP11-455B2.9
HOXC4		FARS2
HOXC6		PTAFR
CTA-407F11.8		BTBD10
GLUL		RP11-687M24.5
CLTA		RP11-73E17.2
VDAC2		RP11-73E17.1
EED		MTG1
KLHDC2		TSEN2
ADRBK2		C20orf132
RP4-814D15.1		RP11-395P17.3
CHD7		NDUFA8
TRAP1		AC007389.3
TXLNB		FAM72D
LSM4		AC016737.1
FAM164A		GALK2
HMGB1P22		RP11-620J15.3
CTNNBL1		IL6
ERMAP		IL4
BET1L		AC144521.1
AC018696.1		AC005154.6
DLX2		RP11-665C16.6
DLX3		AL035541.1
MTRF1		RP11-152N13.12
TMEM170A		RP11-152N13.11
RCN2		JARID2
SIRT4		BIRC2
FAF1		HCG9P5
MN1		KRCC1
CDC25A		RAB5A
MED31		RNF170
RP4-665J23.1		RP5-977B1.7
RNF41		CPT1A
RP4-665J23.2		SLC44A1
CTB-11I22.1		ANXA4
CYB5D2		ANXA7
RHOA		CTC-308K20.2
RP11-550H2.2		CTC-308K20.1
MEGF9		AC015813.1
HIST1H2BJ		SRGAP2P2
RP11-61G23.1		C10orf103
RP11-150O12.2		EPC2
TAF5		UBE2T
LRIG3		NDUFS4
PRDM10		NDUFS5
ELP3		ILF3
USP54		AC016629.2
TNFAIP1		CTRL
RP11-574F21.2		ISL1
SNORD19B		RPL23P2
IPO8		HIBADH
CRLS1		NHLRC3
LIN52		RP11-247L20.2
MYNN		RNASEK
RP3-492P14.2		MAGOH
AC093323.3		C20orf26
RP11-377D9.3		C20orf24
RP5-1022P6.3		BAMBI
CCNG2		TRAF3IP2-AS1
RP4-604K5.1		CTD-3028N15.1
AC012531.16		TRNP1
CLTCL1		RP11-512M8.5
LRRCC1		ZNF567
CTD-2311B13.6		AC104472.1
USP18		RNF4
CWF19L2		ZNF564
TBC1D8		STMN1
GBX1		SLC7A8
CNR2		HCFC1R1
BDH2		IKBIP
TBC1D2		SLC7A7
SPA17		INO80
C4orf36		HLA-E
ZEB1-AS1		RNGTTP1
NEURL4		LRRC68
ZDHHC14		RP11-100G15.4
BCO2		RP11-100G15.5
NFKB1		ARID4B
PM20D2		HAUS6
TSEN2		SOX21-AS1
ABHD16A		RP5-1039K5.16
RAP2A		SLC35A4
RP11-473O4.3		SLC35A1
LRRC8C		PRSS35
C20orf132		HOOK3
PDSS2		UBXN4
AL139139.1		MYD88
AC104448.1		UBXN1
RP11-366I13.3		DLX3
KIAA2018		SDAD1
U2		FAF1
KIAA2013		MSH5-C6orf26
METTL9		SNX14
ZNF521		RP11-182J1.1
SOS2		COL6A4P1
ITFG1		RP11-182J1.2
HCG15		TRIP4
HCG16		HLA-F-AS1
METTL3		RP11-798M19.3
BCL7B		SDC3
ZNF138		HOXD12
PIAS1		HOXD13
PSMB6		HOXD10
TIMM23		HOXD11
PSMB2		IPO8
TMEM232		ELOVL1
RPS13		RP11-96L14.7
CLPX		SORCS2
Z97352.1		CWF19L2
AUTS2		NAA20
RPS16		MSL2
CLEC16A		SNRNP70
HAX1		RP11-401L13.4
RP11-443B7.1		LRRC8D
PCOLCE2		WTAP
CNTNAP1		RBL1
RP11-325L7.1		RP4-701O16.5
HIST1H2AK		CRNKL1
ELF1		HEY1
HIST1H2AG		VPS36
CLPB		ZMYND10-AS1
RNU7-41P		RP11-321F8.4
FBXO43		WDR96
AC012307.3		PITPNM1
NGLY1		NKX3-2
PLOD1		DGUOK
RP11-236B18.1		TBC1D12
TATDN2		ADAM15
SNORD7		ACAD10
GLI1		C12orf73
ZNF552		C5orf22
AC018642.1		SLC38A10
SNORD14A		RP11-365F18.1
RP11-718G2.3		RP11-421L21.3
RP11-73M18.2		RP11-809C18.1
LRP10		SNORA31
DPY19L1		RP11-81N13.1
RP5-1007M22.2		NCRNA00245
RP11-459F3.3		USP10
TXNL1		RP11-1012A1.4
RP11-293M10.2		SNRPF
RP11-150O12.3		BRAP
ALDH6A1		HSPA14
MIR484		RP11-481A12.5
GDE1		AKR1D1
RP4-739H11.3		ZBTB43
RP11-1012A1.4		DGCR14
ATRN		ZBTB48
SNRK		CRKL
CTB-118N6.1		PCSK5
RP11-230C9.2		AC068538.4
NICN1		SEMA4A
RHCG		LEMD3
TMEM22		AC090670.1
TAB1		RP11-295G24.4
BBS2		C3orf19
KCNT2		RP11-284F21.7
NSUN5P2		AL358933.1
NSUN5P1		RP11-31F15.1
WNT16		AC018781.1
RP11-481A12.5		ZNF175
SPATA5		POP7
		RP4-758J18.5
		POP4
		KLC1
		ZNF192
		ZNF193
		ZZZ3
		BNIPL
		TIMM23B
		RP11-611O2.2
		DYNC2LI1
		AL512791.1
		TSPYL4
		RP11-465N4.2
		CCDC53
		ZNF224
		CCDC56
		NCAPD3
		PPP1R11
		SLC39A9
		RP13-488H8.1
		PREPL
		RP11-80I15.1
		RP11-80I15.4
		HMGB1P17
		FBXO34
		FBXO31
		NAB1
		C20orf4
		SRGAP3
		RP11-74C13.4
		RP11-10K16.1
		AKAP10
		ZSCAN5A
		COL16A1
		TSC1
		SCLT1
		NEDD1
		RP11-637A17.2
		RP11-637A17.1
		KIAA0513
		RP11-783K16.13
		RP11-517O13.3
		RP11-517O13.1
		RP11-731D1.3
		RP11-613D13.5
		ALG10
		5S_rRNA
		RIOK2
		RIOK3
		NAA30
		ABT1
		RP4-816N1.1
		EFHB
		RPL23A
		LAPTM4B
		WDR87
		RP11-148L24.1
		NDE1
		DIP2A-IT1
		RP11-550I24.2
		VPS24
		VPS25
		VPS28
		ESYT1
		ESYT2
		LRRIQ3
		E4F1
		RP11-510H23.3
		COX4NB
		PDE12
		SOX21
		E2F5
		C12orf65
		HEXA
		C12orf68
		CEPT1
		E2F8
		AC093484.6
		XXbac-BPG55C20.7
		C2orf29
		LINS
		STRAP
		AC087392.3
		SEC24D
		REV3L
		RP11-104L21.2
		SEC24C
		CENPV
		KPTN
		CTC-436K13.5
		RP5-1087E8.2
		CTC-436K13.1
		HMGB3P24
		RP11-592B15.3
		RP11-671J11.4
		RP11-592B15.4
		MRPL49
		PLEKHA8
		OTOP1
		NEK3
		U2AF2
		GPR162
		ZNF764
		TPT1
		RP11-290D2.4
		UBE2E1
		ZNF23
		CTB-33G10.1
		BRD2-IT1
		RP11-1094H24.3
		RP11-96C23.7
		RP11-12M5.3
		AC073072.5
		ZNF503
		RHOBTB1
		AC110926.1
		RNPEP
		IFI27L1
		WDHD1
		RPL41
		COASY
		RP11-426L16.3
		AP000345.2
		FAM35A
		FBXO22
		ZNF432
		RANBP2
		KIAA0430
		RANP1
		AMBRA1
		RP11-245C17.1
		SATB1
		AC079781.5
		ISPD
		C11orf80
		STX4
		STX6
		GDPD3
		MYO9A
		CECR5-AS1
		RP11-461F16.3
		RP1-50O24.8
		UBN2
		YWHAZ
		PSAT1
		RPS6KL1
		CASQ2
		NLGN1
		ALX4
		AURKA
		ZBTB3
		ZBTB2
		ZBTB5
		NR4A2
		ZBTB9
		BOD1L
		CDC42EP4
		AC022098.3
		CASC1
		AL137061.2
		VAMP8
		CSTF1
		C1orf122
		C1orf123
		AC078953.1
		KRT36
		PODXL
		PKDCC
		AL355598.1
		CAPRIN1
		NAALADL2
		CTD-3216D2.4
		CAV1
		SERPINC1
		STAP2
		RP11-867G23.3
		RP11-867G23.4
		RP11-91H12.3
		RP11-867G23.9
		SNORA13
		NR2C2
		RP11-38L15.2
		RP11-38L15.3
		PRDX3P1
		RP11-139J15.2
		SCARNA2
		MORN5
		RP11-135A1.2
		PLD1
		RNF182
		SNHG6
		SARNP
		MED29
		DDI2
		AL022476.2
		RRP9
		MED23
		RP11-5N23.2
		TNFRSF12A
		AC078941.1
		SUPT7L
		CLDND1
		SENP7
		MRPL20P1
		AC093158.1
		RBM33
		AC097635.2
		RIC8A
		PLCB3
		DNAJC25-GNG10
		PARP2
		PARP3
		RP11-32D16.1
		C8orf41
		AMN1
		SCUBE1
		LRBA
		NCRNA00282
		7SK
		AC012531.2
		MIR1469
		NADK
		RP11-466G12.2
		RP11-466G12.4
		AC009403.2
		SNORD87
		SNORD82
		RP11-277L2.3
		RP11-277L2.2
		STRN3
		JMJD4
		CCDC30
		GOLGA7
		AC016700.2
		LL22NC03-86G7.1
		RAD51B
		ATL1
		PPIH
		VTRNA1-3
		DIP2A
		GUSBP4
		MYLPF
		MOXD1
		THUMPD3
		AC005017.2
		FAU
		VPS33A
		HNRNPA2B1
		ZNHIT3
		ZNHIT2
		ZNHIT6
		KIAA0240
		ABHD14A-ACY1
		PURB
		SETD1A
		GLG1
		LYRM5
		LYRM4
		TTC9C
		ANAPC10
		CAPN7
		TOMM20L
		DLEU1
		RALGAPA1
		SNORD58
		ENTPD2
		SPAG6
		SPAG7
		CSNK1G2
		RP3-471C18.1
		IGHMBP2
		AC011551.1
		C12orf45
		CAB39L
		CLIC1
		EXD2
		UBC
		RP1-63G5.5
		NCRNA00271
		PNMA1
		KLHDC5
		KBTBD2
		ASXL2
		AC016907.3
		LANCL2
		PCBP4
		LANCL1
		HTR2A
		PCBP1
		SIRT7
		BRIX1
		KIF3B
		AC078883.4
		PEX7
		RP11-574F21.2
		RBM23
		WNT5A-AS1
		WNT5A
		AC011477.1
		RP11-809N8.2
		RP11-458K10.1
		ATP5S
		AC093323.3
		ATP5I
		GNAI3
		GNAI1
		TBC1D8
		TBC1D9
		TBK1
		TBC1D2
		TBC1D5
		ZEB1-AS1
		AC142528.1
		CTC-564N23.3
		ABHD16A
		PFDN5
		PDSS2
		RP11-135J2.3
		MNAT1
		KIAA2013
		HNRNPUL2
		HNRNPUL1
		CAMKMT
		RP5-1050E16.1
		PAIP2
		AC000059.1
		RPS13
		RPS16
		ARL1
		ZNF250
		ZNF254
		DCAF11
		EIF2S1
		PAPSS2
		AC093627.9
		AC018696.3
		RP11-331F9.4
		TSSC4
		SNORD14A
		SNORD14B
		RP11-106M3.1
		AC104794.4
		SYNJ2-IT1
		TXNL1
		CTA-292E10.6
		KIAA1430
		RP11-304M2.5
		MCOLN1
		TNC
		RP11-714L20.1
		AC073548.1
		TINF2
		CREB3L2
		TRABD
		DTWD1
		C17orf70
		MFAP3
		C6orf120
		APBB2
		RP11-554E23.4
		C14orf153
		HEBP2
		WDR7
		Y_RNA
		SRSF9
		AL122007.1
		ZFYVE26
		L2HGDH
		LMTK3
		AL357874.1
		C19orf59
		LITAF
		CEP290
		C11orf49
		CSRP2
		ATP6V1D
		AC012487.2
		AC112229.4
		AC112229.7
		AL590365.1
		RAD1
		C12orf32
		PANK2
		RP1-261D10.2
		MRFAP1L1
		RP11-440L14.1
		TIMM10
		MAP1LC3B
		C4orf46
		IRGQ
		ARNT2
		ARL5B
		PAFAH2
		PRDM5
		PRDM6
		HES1
		SLC22A8
		ANKRA2
		NPDC1
		CTC-454M9.1
		NAPEPLD
		TAF13
		RP11-860B13.1
		SLC4A9
		KCMF1
		AC108058.1
		RP1-199J3.3
		TFPT
		TM9SF4
		RBM15
		SIT1
		GGH
		FAM96A
		MXRA7
		MXRA8
		TMEM8A
		RP5-1068B5.1
		PSMD8
		C2CD2L
		CTA-221G9.11
		SGMS2
		SIKE1
		RPTOR
		HIST2H4B
		ACAA1
		MTND4P15
		SIPA1L1
		CNOT1
		TTLL7
		IPO9
		RRN3
		YARS2
		GFI1B
		LRWD1
		IER3
		MBD4
		MBD6
		ZNF461
		ZNF395
		TGDS
		REXO2
		GCM2
		RP11-203M5.2
		SLC25A10
		RP11-473E2.3
		FOXF2
		SLC12A2
		AC108488.1
		C17orf42
		NCKIPSD
		CEP192
		C17orf49
		RP5-1074L1.1
		SCAND2
		PSMC1
		PROSER1
		SIPA1L3
		TESK2
		HPSE
		AASDH
		FAM113B
		C14orf164
		SNX3
		SNX1
		SNX7
		MBLAC2
		FUZ
		RP11-32M23.4
		STAM
		ARL4C
		YPEL5
		ITPKB
		AC016251.2
		LMBR1
		CLDN6
		C11orf54
		ORAI3
		CSK
		DLAT
		SMYD2
		GALNT7
		MRFAP1
		EIF4B
		CCDC132
		RP3-486I3.7
		RP3-324O17.4
		RP5-983H21.3
		CD72
		DIEXF
		CTA-217C2.1
		FABP3
		OXSR1
		MRPL21
		CBX3
		PNRC1
		AC011247.3
		AC087590.1
		WDR27
		CYB5D2
		ITFG1
		RP11-219B4.3
		KLHL12
		MIR196B
		KLHL17
		CKS2
		PAF1
		AC099850.1
		IGF2BP3
		AL034344.1
		AATF
		AMIGO2
		C18orf8
		ATP5F1
		ERCC3
		USP4
		RP1-8B1.4
		MRPS16
		FAM192A
		MZF1
		SKI
		RP11-160H22.5
		RP11-471M10.1
		PHKB
		KDM4B
		PFKM
		INTS5
		LSM4
		TPP2
		ABHD14A
		RP11-134P9.3
		XXbac-B476C20.14
		FRY-AS1
		TGIF2
		SLC9A8
		AP000688.14
		MYL5
		APOC1
		SLC30A5
		CERS5
		RP11-331H2.4
		AC009948.3
		AC040977.1
		RP11-294J22.5
		INHBC
		MAGI3
		GUSB
		NARS2
		ETFDH
		SLC25A21
		SLC25A25
		VPS26A
		MIPOL1
		AC104698.2
		METTL3
		PPRC1
		CARM1
		CIAO1
		SETDB2
		MKS1
		CTB-22K21.2
		CTD-3193K9.1
		C14orf178
		FNDC3B
		RP11-113K21.2
		RP11-113K21.5
		AC069259.1
		HERC3
		LGMN
		C17orf58
		STK35
		GPD1L
		RP11-112J1.2
		RP11-112J1.3
		C12orf10
		POFUT2
		POFUT1
		DRAM2
		SNX18
		RP11-358H9.1
		AL132780.10
		RP11-181C3.2
		RP4-773A18.4
		CTDSP1
		RPPH1
		AP001816.1
		ZBED3
		HAX1
		MIR580
		ASNS
		WDR11
		TMTC3
		AC012358.1
		MAP4K1
		CREG2
		CYCS
		MAP2K1
		NCRNA00331
		MAP2K7
		WASL
		TEAD1
		MINK1
		SON
		NIPBL
		C2orf74
		C10orf32
		PKN2
		RP4-680D5.4
		SUCLG2
		RP11-366K1.1
		INO80B
		RP11-680A11.5
		KB-1208A12.3
		ZNF862
		COMMD10
		CKAP2
		AC009997.1
		CKAP4
		ABCC3
		LRPPRC
		MTF2
		RP11-834C11.3
		RP11-503N18.4
		AC010997.1
		CYS1
		AC136007.2
		ZNF74
		BDP1
		SCAMP2
		ENPP4
		RSPRY1
		ENPP3
		C7orf45
		ATP2B4
		ELFN2
		ZNF444
		ZNF446
		RP11-346L1.2
		ZNF440
		UBE2E1-AS1
		ZZEF1
		AC074138.3
		RP11-73M18.2
		CPS1
		U7
		U6
		PABPC4
		PRSS48
		UBE2L6
		PDGFC
		EED
		AC016747.3
		AP4S1
		RP11-380O24.1
		NBEA
		PIK3R2
		CTNNBL1
		ATG9A
		IFT122
		BET1L
		SAMD9
		CNTD1
		HSF2BP
		CNIH
		STT3B
		TAF5
		RP11-318G21.2
		HMOX1
		SNORD19B
		CRLS1
		ALAD
		CCNG2
		LRRCC1
		CCDC101
		DROSHA
		RP5-1024G6.5
		HNRNPL
		REEP3
		HNRNPD
		SREK1IP1
		TSKS
		CTC-329D1.3
		ARL6IP6
		ARL6IP5
		SYDE2
		FER
		TNNI3K
		RGS16
		RP11-95I16.2
		DICER1
		VPS26B
		PGPEP1
		GLUD1
		TIMM23
		AC020910.2
		CLEC16A
		VCAN
		STRA13
		LEPREL2
		SEC31A
		XBP1
		RAB34
		TAF6L
		RAB30
		RP11-154D17.1
		TATDN3
		C6orf225
		LONP1
		RP11-480N24.6
		AC091062.2
		AC010336.2
		RP11-293M10.2
		MIR484
		RP11-513P18.2
		RP4-717I23.3
		TBCC
		SPATA5
		RP11-603J24.6
